# Supplementary material for: Statistical analysis of synonymous and stop codons in pseudo-random and real sequences as a function of GC content
Source: Sci Rep. 2023 Dec 27;13:22996. doi: 10.1038/s41598-023-49626-9 (PMC10752896; doi:10.1038/s41598-023-49626-9)
Supplement: Supplementary file 2 — Supplementary Information 2. [file 41598_2023_49626_MOESM2_ESM.xlsx]

## Sheet: entropies
Maximum entropies and their GC contents of all 25 genetic codes for their given codon assignments and GC contents between 0 % and 100 % as calculated by Shannon’s entropy equation.
genetic_code	max_GC_content	max_entropy
alternative flatworm mitochondrial	0.4561	4.20232
alternative yeast	0.4293	4.24193
ascidian mitochondrial	0.4076	4.28456
bacterial-archaeal-plant plastid	0.433	4.24261
blastocrithidia nuclear	0.414	4.25611
candidate division sr1 and gracilibacteria	0.4171	4.2407
cephalodiscidae mitochondrial uaa-tyr	0.4547	4.239
chlorophycean mitochondrial	0.4306	4.22211
ciliate-dasycladacean-hexamita nuclear	0.4247	4.24848
condylostoma nuclear	0.4189	4.25623
echinoderm-flatworm mitochondrial	0.4447	4.21971
euplotid nuclear	0.4247	4.24848
invertebrate mitochondrial	0.4202	4.27152
karyorelict nuclear	0.4284	4.21978
mesodinium nuclear	0.4478	4.21442
mold-protozoan-coelenterate mitochondrial and mycoplasma spiroplasma	0.4203	4.2641
pachsyolen tannophilus nuclear	0.4262	4.25389
peritrich nuclear	0.4317	4.22357
rhabdopleuridae mitochondrial	0.425	4.27158
scenedesmus obliquus mitochondrial	0.4379	4.2357
standard	0.433	4.24261
thraustochytrium mitochondrial	0.4366	4.25156
trematode mitochondrial	0.4318	4.23875
vertebrate mitochondrial	0.4323	4.28817
yeast mitochondrial	0.3811	4.2721
