# Supplementary material for: Statistical analysis of synonymous and stop codons in pseudo-random and real sequences as a function of GC content
Source: Sci Rep. 2023 Dec 27;13:22996. doi: 10.1038/s41598-023-49626-9 (PMC10752896; doi:10.1038/s41598-023-49626-9)
Supplement: Supplementary file 3 — Supplementary Information 3. [file 41598_2023_49626_MOESM3_ESM.xlsx]

## Sheet: Genome GC ranges
Percentages of organisms for the clades archaea, bacteria, protozoa, fungi, plants, invertebrates, non-mammalian vertebrates, mammalian vertebrates and viruses with given genomic GC contents binned in 5 % intervals.
Clade	0.00-0.05	0.05-0.10	0.10-0.15	0.15-0.20	0.20-0.25	0.25-0.30	0.30-0.35	0.35-0.40	0.40-0.45	0.45-0.50	0.50-0.55	0.55-0.60	0.60-0.65	0.65-0.70	0.70-0.75	0.75-0.80	0.80-0.85	0.85-0.90	0.90-0.95	0.95-1.00
Protozoa	0	0	0.0106383	0.0425532	0.138298	0.0851064	0.117021	0.0851064	0.0851064	0.148936	0.117021	0.0957447	0.0638298	0.0106383	0	0	0	0	0	0
Fungi	0	0	0	0.00831601	0.00623701	0.031185	0.0810811	0.172557	0.18711	0.328482	0.137214	0.035343	0.00623701	0.00623701	0	0	0	0	0	0
Plants	0	0	0	0	0	0.0127389	0.146497	0.458599	0.197452	0.089172	0.0382166	0.0127389	0.0254777	0.0191083	0	0	0	0	0	0
Invertebrates	0	0	0	0	0.00316456	0.0822785	0.212025	0.439873	0.155063	0.0537975	0.0474684	0.00316456	0	0	0.00316456	0	0	0	0	0
Vertebrates	0	0	0	0	0	0	0	0.108108	0.445946	0.290541	0.141892	0.0101351	0.00337838	0	0	0	0	0	0	0
Mammals	0	0	0	0	0	0	0	0.132275	0.656085	0.148148	0.0582011	0.005291	0	0	0	0	0	0	0	0

## Sheet: Intron stop probabilites
Probability of stop in the first and last three triplets as well as the remaining sequence (average and standard deviation) for all three frames derived from the introns of genomes of the six clades protozoa, fungi, plants, invertebrates, mammalian vertebrates and non-mammalian vertebrates.
Clade	5_flank::0	5_flank::1	5_flank::2	rest_seq_ave::0	rest_seq_std::0	rest_seq_ave::1	rest_seq_std::1	rest_seq_ave::2	rest_seq_std::2	rest_seq_gc_ave	rest_seq_calculated_prob	3_flank::0	3_flank::1	3_flank::2
Protozoa	0.000157555	0.454329	0.0189147	0.0410211	0.0426838	0.0395748	0.0420455	0.0400292	0.0433743	0.416512	0.0602828	0.0228645	0.0193039	0.393959
Fungi	0.000146944	0.498331	0.0214062	0.0430777	0.0444957	0.0403625	0.0433102	0.0406794	0.0440511	0.444122	0.0557792	0.0177616	0.0158527	0.387841
Plants	0.00161004	0.435363	0.0418528	0.0535166	0.034039	0.0525867	0.033811	0.053076	0.0340572	0.345728	0.0720085	0.0251731	0.0157337	0.22473
Invertebrates	0.00184641	0.625468	0.0334452	0.0585924	0.0342664	0.0575469	0.0337861	0.0581646	0.0341786	0.327953	0.0749707	0.0211841	0.0242727	0.292465
Vertebrates	0.00128803	0.645653	0.0189937	0.049749	0.0265853	0.0492185	0.0264629	0.0496615	0.0266839	0.408847	0.0615423	0.0207901	0.0199689	0.221084
Mammals	0.00157189	0.66556	0.013644	0.0444129	0.0237849	0.0438833	0.0236647	0.0443832	0.0238824	0.467593	0.052	0.0203692	0.0234169	0.25825

## Sheet: Archaea
GC content (average and standard deviation), intron stop probability (average and standard deviation) and number of introns for all archaeal species as stored in the NCBI Genome RefSeq database.
organism	average_gc	standard_dev_gc	5_flank::0	5_flank::1	5_flank::2	rest_seq_ave::0	rest_seq_std::0	rest_seq_ave::1	rest_seq_std::1	rest_seq_ave::2	rest_seq_std::2	rest_seq_gc_ave	rest_seq_gc_std	3_flank::0	3_flank::1	3_flank::2	intron_num
Acidianus ambivalens	0.423202	0.115723															0
Acidianus brierleyi	0.319026	0															0
Acidianus hospitalis W1	0.341481	0															0
Acidianus infernus	0.337528	0.030376															0
Acidianus manzaensis	0.306201	0															0
Acidianus sp. HS-5	0.351293	0															0
Acidianus sp. RZ1	0.350243	0.0281246															0
Acidianus sulfidivorans JP7	0.310641	0															0
Acidilobus saccharovorans 345-15	0.572174	0															0
Acidilobus sp. 7A	0.577779	0															0
Acidiplasma aeolicum	0.336674	0.0409446															0
Acidiplasma cupricumulans	0.334025	0.052403															0
Acidiplasma cupricumulans JCM 13668	0.328561	0.0298024															0
Acidiplasma sp. MBA-1	0.325415	0.0426798															0
Aciduliprofundum boonei T469	0.39158	0															0
Aeropyrum camini SY1 = JCM 12091	0.56732	0	0	0	0	0.025641	0	0.025641	0	0.0263158	0	0.62037	0	0	0	0	1
Aeropyrum pernix	0.589135	0.0632801	0	0	0	0.025	0	0.025	0	0.025	0	0.5625	0	0	0	0	1
Aeropyrum pernix K1	0.563113	0	0	0	0	0	0	0.025	0	0.025641	0	0.594595	0	0	0	0	1
Archaeoglobus fulgidus	0.45177	0.0530622															0
Archaeoglobus fulgidus DSM 4304	0.485817	0															0
Archaeoglobus fulgidus DSM 8774	0.480765	0															0
Archaeoglobus neptunius	0.478345	0.0329541															0
Archaeoglobus profundus DSM 5631	0.409257	0.0108276															0
Archaeoglobus sulfaticallidus PM70-1	0.43239	0															0
Archaeoglobus veneficus SNP6	0.47049	0															0
Caldisphaera lagunensis DSM 15908	0.30034	0															0
Caldivirga maquilingensis IC-167	0.430958	0															0
Caldivirga sp. MU80	0.486153	0.0360038															0
Candidatus Acidianus copahuensis	0.359638	0.0194959															0
Candidatus Halobonum tyrrellensis G22	0.714293	0.0344065	0	0	0	0.0294118	0	0.0588235	0	0	0	0.659574	0	0	0	0	1
Candidatus Korarchaeum cryptofilum	0.478392	0.02122															0
Candidatus Korarchaeum cryptofilum OPF8	0.490007	0															0
Candidatus Mancarchaeum acidiphilum	0.393553	0															0
Candidatus Methanodesulfokores washburnensis	0.427277	0.0202204															0
Candidatus Methanoliparum sp. LAM-1	0.357206	0															0
Candidatus Methanomassiliicoccus intestinalis	0.412554	0															0
Candidatus Methanomassiliicoccus intestinalis Issoire-Mx1	0.412554	0															0
Candidatus Methanomethylophilus alvus	0.555951	0															0
Candidatus Methanomethylophilus alvus Mx1201	0.555948	0															0
Candidatus Methanomethylophilus sp. 1R26	0.595185	0.039408															0
Candidatus Methanoperedens nitroreducens	0.432154	0.0167231	0	0	0	0.0416667	0	0.0833333	0	0.0425532	0	0.511111	0	0	0	0	1
Candidatus Methanoperedens sp. BLZ2	0.400672	0.0169948	0	0	0	0.0638298	0	0.0851064	0	0.0217391	0	0.492424	0	0	0	0	1
Candidatus Methanoplasma termitum	0.492057	0															0
Candidatus Nanobsidianus stetteri	0.247186	0.0210856															0
Candidatus Nanohalobium constans	0.432383	0	0	0	0	0.028947	0.0222339	0.0458925	0.0251506	0.0312312	0.0273784	0.45393	0.037654	0	0	0	3
Candidatus Nanopusillus sp. Marseille-Q6268	0.24	0															0
Candidatus Nitrosarchaeum limnium BG20	0.328976	0.0256746															0
Candidatus Nitrosocaldus cavascurensis	0.4162	0															0
Candidatus Nitrosocaldus islandicus	0.415387	0	0	0	0	0.0909091	0	0.0909091	0	0.121212	0	0.373626	0	0	0	0	1
Candidatus Nitrosocosmicus arcticus	0.346655	0.0334732															0
Candidatus Nitrosocosmicus franklandus	0.340733	0															0
Candidatus Nitrosocosmicus hydrocola	0.339383	0															0
Candidatus Nitrosocosmicus oleophilus	0.341388	0															0
Candidatus Nitrosocosmicus sp. SS	0.336558	0.0139963															0
Candidatus Nitrosomarinus catalina	0.314373	0															0
Candidatus Nitrosopelagicus brevis	0.331578	0															0
Candidatus Nitrosopumilus koreensis AR1	0.341832	0															0
Candidatus Nitrosopumilus salaria BD31	0.343849	0.0276486															0
Candidatus Nitrosopumilus sediminis	0.335887	0															0
Candidatus Nitrosopumilus sp. SW	0.33761	0															0
Candidatus Nitrososphaera evergladensis SR1	0.501405	0															0
Candidatus Nitrososphaera gargensis Ga9.2	0.483472	0															0
Candidatus Nitrosotalea bavarica	0.359312	0.00667444															0
Candidatus Nitrosotalea okcheonensis	0.374689	0															0
Candidatus Nitrosotalea sinensis	0.390957	0.0287329															0
Candidatus Nitrosotalea sp. FS	0.411616	0.076445															0
Candidatus Nitrosotalea sp. TS	0.404821	0.02751															0
Candidatus Nitrosotenuis aquarius	0.421842	0															0
Candidatus Nitrosotenuis chungbukensis	0.408895	0.0300665															0
Candidatus Nitrosotenuis cloacae	0.409969	0															0
Candidatus Nitrosotenuis sp. DW1	0.412532	0															0
Candidatus Nitrosotenuis uzonensis	0.41641	0.0472488															0
Candidatus Prometheoarchaeum syntrophicum	0.311731	0															0
Conexivisphaera calida	0.620687	0															0
Cuniculiplasma divulgatum	0.372957	0															0
Desulfurococcus amylolyticus 1221n	0.453391	0															0
Desulfurococcus amylolyticus DSM 16532	0.448288	0															0
Desulfurococcus amylolyticus Z-533	0.451654	0															0
Desulfurococcus mucosus DSM 2161	0.543476	0.0499077	0	0	0	0.0181818	0	0.0363636	0	0.0727273	0	0.611465	0	0	0	0	1
Desulfurococcus mucosus DSM 2162	0.531417	0	0	0	0	0.0181818	0	0.0363636	0	0.0727273	0	0.605096	0	0	0	0	1
Ferroglobus placidus DSM 10642	0.441354	0															0
Ferroplasma acidarmanus Fer1	0.36466	0															0
Ferroplasma acidiphilum	0.364925	0															0
Fervidicoccus fontis	0.361077	0.040382	0	0	0	0.0789474	0	0.0540541	0	0.0540541	0	0.519231	0	0	0	0	1
Fervidicoccus fontis Kam940	0.374742	0	0	0	0	0.0789474	0	0.0540541	0	0.0540541	0	0.519231	0	0	0	0	1
Geoglobus ahangari	0.531086	0															0
Haladaptatus cibarius D43	0.54797	0.0360513	0	0	0	0.0606061	0	0.030303	0	0.030303	0	0.626374	0	0	0	0	1
Haladaptatus halobius	0.544714	0.0339141	0	0	0	0.0294118	0	0.0606061	0	0.030303	0	0.619565	0	0	0	0	1
Haladaptatus litoreus	0.557225	0.0339234	0	0	0	0.0606061	0	0.030303	0	0.030303	0	0.626374	0	0	0	0	1
Haladaptatus pallidirubidus	0.526038	0.0285677	0	0	0	0.0606061	0	0.030303	0	0.030303	0	0.626374	0	0	0	0	1
Haladaptatus paucihalophilus DX253	0.593187	0.0568473	0	0	0	0.0606061	0	0.030303	0	0.030303	0	0.648352	0	0	0	0	1
Haladaptatus salinisoli	0.573595	0.0521461	0	0	0	0.0294118	0	0.0606061	0	0.030303	0	0.619565	0	0	0	0	1
Haladaptatus sp. AB618	0.578591	0.0417284	0	0	0	0.0606061	0	0.030303	0	0.030303	0	0.637363	0	0	0	0	1
Haladaptatus sp. AB643	0.571811	0.046347	0	0	0	0.0606061	0	0.030303	0	0.030303	0	0.637363	0	0	0	0	1
Haladaptatus sp. DYF46	0.536634	0.0587108	0	0	0	0.0606061	0	0.030303	0	0.030303	0	0.615385	0	0	0	0	1
Haladaptatus sp. F3-133	0.594404	0.0193129	0	0	0	0.0697674	0	0.0232558	0	0.0238095	0	0.625	0	0	0	0	1
Haladaptatus sp. R4	0.595327	0.0444615	0	0	0	0.0606061	0	0.030303	0	0.030303	0	0.626374	0	0	0	0	1
Haladaptatus sp. T7	0.585307	0.059162	0	0	0	0.0606061	0	0.030303	0	0.030303	0	0.648352	0	0	0	0	1
Haladaptatus sp. W1	0.606042	0.0430074	0	0	0	0.0606061	0	0.030303	0	0.030303	0	0.637363	0	0	0	0	1
Haladaptatus sp. ZJ1	0.533711	0.0304415	0	0	0	0.0606061	0	0.030303	0	0.030303	0	0.626374	0	0	0	0	1
Halalkaliarchaeum desulfuricum	0.631135	0	0	0	0	0	0	0.030303	0	0.09375	0	0.611111	0	0	0	0	1
Halalkaliarchaeum sp. AArc-CO	0.596173	0.043962	0	0	0	0	0	0.030303	0	0.09375	0	0.622222	0	0	0	0	1
Halalkalicoccus jeotgali B3	0.566342	0.0509847	0	0	0	0.047619	0	0.0238095	0	0.0238095	0	0.635593	0	0	0	0	1
Halalkalicoccus paucihalophilus	0.588482	0.0534846	0	0	0	0.047619	0	0.0238095	0	0.0238095	0	0.627119	0	0	0	0	1
Halalkalicoccus subterraneus	0.632648	0.0459899	0	0	0	0.047619	0	0.0238095	0	0.0238095	0	0.618644	0	0	0	0	1
Halalkalirubrum salinum	0.562378	0.0385513	0	0	0	0.0294118	0	0.0588235	0	0	0	0.617021	0	0	0	0	1
Halanaeroarchaeum sp. HSR-CO	0.58269	0.0542823	0	0	0	0	0	0.0294118	0	0.030303	0	0.645161	0	0	0	0	1
Halanaeroarchaeum sulfurireducens	0.593487	0.0394215	0	0	0	0	0	0.0294118	0	0.030303	0	0.655914	0	0	0	0	1
Halapricum desulfuricans	0.605733	0.0360331	0	0	0	0	0	0.0882353	0	0.0882353	0	0.6	0	0	0	0	1
Halapricum salinum	0.640523	0.00732384	0	0	0	0.0588235	0	0.0882353	0	0	0	0.634409	0	0	0	0	1
Halapricum sp. CBA1109	0.669793	0.0265158															0
Halarchaeum acidiphilum MH1-52-1	0.683576	0.0426745															0
Halarchaeum grantii	0.608406	0.0815776	0	0	0	0.0294118	0	0	0	0	0	0.645161	0	0	0	0	1
Halarchaeum nitratireducens	0.607961	0.0715436	0	0	0	0.0294118	0	0	0	0	0	0.677419	0	0	0	0	1
Halarchaeum rubridurum	0.626666	0.052689	0	0	0	0.0294118	0	0	0	0	0	0.666667	0	0	0	0	1
Halarchaeum solikamskense	0.6434	0.051944	0	0	0	0.0294118	0	0	0	0	0	0.677419	0	0	0	0	1
Halarchaeum sp. CBA1220	0.650388	0.0339928	0	0	0	0.0294118	0	0	0	0	0	0.645161	0	0	0	0	1
Halegenticoccus soli	0.65714	0.0400352	0	0	0	0.0454545	0.0454545	0.0151515	0.0151515	0.030303	0.030303	0.660893	0.0564979	0	0	0	2
Halegenticoccus tardaugens	0.643854	0.0477926	0	0	0	0	0	0.0450089	0.0155971	0.046875	0.046875	0.66345	0.0523392	0	0	0	2
Haloarchaeobius iranensis	0.623327	0.0546143	0	0	0	0.0285714	0	0.0294118	0	0	0	0.652632	0	0	0	0	1
Haloarchaeobius litoreus	0.628152	0.0484118	0	0	0	0.0285714	0	0.0294118	0	0	0	0.652632	0	0	0	0	1
Haloarchaeobius salinus	0.631446	0.0494977	0	0	0	0.0285714	0	0.0294118	0	0	0	0.652632	0	0	0	0	1
Haloarchaeobius sp. FL176	0.601083	0.0676502	0	0	0	0.0285714	0	0.0294118	0	0	0	0.652632	0	0	0	0	1
Haloarchaeobius sp. HME9146	0.649708	0.0074988	0	0	0	0.0285714	0	0	0	0.0294118	0	0.645833	0	0	0	0	1
Haloarcula amylolytica JCM 13557	0.577004	0.0533387	0	0	0	0.0285714	0	0.0285714	0	0.0571429	0	0.649485	0	0	0	0	1
Haloarcula argentinensis	0.589357	0.0395278	0	0	0	0.0285714	0	0.0285714	0	0.0571429	0	0.649485	0	0	0	0	1
Haloarcula californiae ATCC 33799	0.562551	0.0474698	0	0	0	0.0285714	0	0.0285714	0	0.0571429	0	0.649485	0	0	0	0	1
Haloarcula hispanica	0.576805	0.0336551	0	0	0	0.0285714	0	0.0285714	0	0.0571429	0	0.659794	0	0	0	0	1
Haloarcula hispanica ATCC 33960	0.601949	0.0273841	0	0	0	0.0285714	0	0.0285714	0	0.0571429	0	0.649485	0	0	0	0	1
Haloarcula hispanica N601	0.591104	0.0307986	0	0	0	0.0285714	0	0.0285714	0	0.0571429	0	0.649485	0	0	0	0	1
Haloarcula japonica DSM 6131	0.587076	0.0475341	0	0	0	0.0285714	0	0.0285714	0	0.0571429	0	0.659794	0	0	0	0	1
Haloarcula mannanilytica	0.575341	0.0407825	0	0	0	0.0285714	0	0.0285714	0	0.0571429	0	0.649485	0	0	0	0	1
Haloarcula marismortui ATCC 43049	0.576416	0.0250314	0	0	0	0.0285714	0	0.0285714	0	0.0571429	0	0.649485	0	0	0	0	1
Haloarcula quadrata	0.569331	0.02624	0	0	0	0.0285714	0	0.0285714	0	0.0571429	0	0.649485	0	0	0	0	1
Haloarcula rubripromontorii	0.602787	0.0328162	0	0	0	0.0285714	0	0.0285714	0	0.0571429	0	0.649485	0	0	0	0	1
Haloarcula salaria	0.579994	0.033315	0	0	0	0.0285714	0	0.0285714	0	0.0571429	0	0.649485	0	0	0	0	1
Haloarcula sebkhae	0.571834	0.0402213	0	0	0	0.0285714	0	0.0285714	0	0.0571429	0	0.649485	0	0	0	0	1
Haloarcula sinaiiensis ATCC 33800	0.566345	0.0451567	0	0	0	0.0285714	0	0.0285714	0	0.0571429	0	0.649485	0	0	0	0	1
Haloarcula sp. Atlit-120R	0.59478	0.0925836	0	0	0	0.0285714	0	0.0285714	0	0.0571429	0	0.649485	0	0	0	0	1
Haloarcula sp. Atlit-47R	0.594904	0.0987789	0	0	0	0.0285714	0	0.0285714	0	0.0571429	0	0.649485	0	0	0	0	1
Haloarcula sp. Atlit-7R	0.588522	0.0873464	0	0	0	0.0285714	0	0.0285714	0	0.0571429	0	0.649485	0	0	0	0	1
Haloarcula sp. CBA1115	0.579969	0.0369699	0	0	0	0.0285714	0	0.0285714	0	0.0571429	0	0.649485	0	0	0	0	1
Haloarcula sp. CBA1122	0.639014	0.033327	0	0	0	0.0285714	0	0.0285714	0	0.0571429	0	0.649485	0	0	0	0	1
Haloarcula sp. CBA1127	0.577552	0.030961	0	0	0	0.0285714	0	0.0285714	0	0.0571429	0	0.659794	0	0	0	0	1
Haloarcula sp. CBA1128	0.57391	0.0347735	0	0	0	0.0285714	0	0.0285714	0	0.0571429	0	0.649485	0	0	0	0	1
Haloarcula sp. CBA1129	0.577151	0.026503	0	0	0	0.0285714	0	0.0285714	0	0.0571429	0	0.649485	0	0	0	0	1
Haloarcula sp. CBA1130	0.591412	0.0254271	0	0	0	0.0285714	0	0.0285714	0	0.0571429	0	0.649485	0	0	0	0	1
Haloarcula sp. CBA1131	0.57687	0.0373967	0	0	0	0.0285714	0	0.0285714	0	0.0571429	0	0.649485	0	0	0	0	1
Haloarcula sp. JP-L23	0.59696	0.0307767	0	0	0	0.0285714	0	0.0285714	0	0.0571429	0	0.587629	0	0	0	0	1
Haloarcula sp. JP-Z28	0.587216	0.0447188	0	0	0	0.0285714	0	0.0285714	0	0.0571429	0	0.649485	0	0	0	0	1
Haloarcula sp. K1	0.581757	0.0395592	0	0	0	0.0285714	0	0.0285714	0	0.0571429	0	0.649485	0	0	0	0	1
Haloarcula sp. R1-2	0.579994	0.033315	0	0	0	0.0285714	0	0.0285714	0	0.0571429	0	0.649485	0	0	0	0	1
Haloarcula taiwanensis	0.585497	0.0335008	0	0	0	0.0285714	0	0.0285714	0	0.0571429	0	0.649485	0	0	0	0	1
Haloarcula vallismortis	0.582944	0.0441975	0	0	0	0.0285714	0	0.0285714	0	0.0571429	0	0.649485	0	0	0	0	1
Haloarcula vallismortis ATCC 29715	0.584275	0.0454122	0	0	0	0.0285714	0	0.0285714	0	0.0571429	0	0.649485	0	0	0	0	1
Halobacterium bonnevillei	0.684239	0.0265156	0	0	0	0.0294118	0	0	0	0	0	0.655914	0	0	0	0	1
Halobacterium hubeiense	0.610305	0.0444946	0	0	0	0.0294118	0	0	0	0	0	0.655914	0	0	0	0	1
Halobacterium jilantaiense	0.62741	0.0569951	0	0	0	0.0294118	0	0	0	0.030303	0	0.688172	0	0	0	0	1
Halobacterium litoreum	0.689337	0.00339477	0	0	0	0	0	0.030303	0	0.03125	0	0.666667	0	0	0	0	1
Halobacterium noricense	0.608274	0.034183	0	0	0	0.0294118	0	0	0	0	0	0.655914	0	0	0	0	1
Halobacterium salinarum	0.614029	0.0437965	0	0	0	0	0	0.030303	0	0.030303	0	0.684783	0	0	0	0	1
Halobacterium salinarum DSM 3754	0.586591	0.0542295	0	0	0	0	0	0.030303	0	0.030303	0	0.684783	0	0	0	0	1
Halobacterium salinarum NRC-1	0.61682	0.0443863	0	0	0	0	0	0.030303	0	0.030303	0	0.684783	0	0	0	0	1
Halobacterium salinarum R1	0.603505	0.0391235	0	0	0	0	0	0.030303	0	0.030303	0	0.684783	0	0	0	0	1
Halobacterium sp. BOL4-2	0.614252	0.0343175	0	0	0	0	0	0.030303	0	0.030303	0	0.684783	0	0	0	0	1
Halobacterium sp. CBA1126	0.691736	0.0428256	0	0	0	0.0294118	0	0	0	0	0	0.655914	0	0	0	0	1
Halobacterium sp. CBA1132	0.610233	0.0394694	0	0	0	0.0294118	0	0	0	0	0	0.655914	0	0	0	0	1
Halobacterium sp. DL1	0.622098	0.052752	0	0	0	0.0294118	0	0	0	0	0	0.655914	0	0	0	0	1
Halobacterium sp. GSL-19	0.628133	0.0378006	0	0	0	0	0	0.030303	0	0.030303	0	0.684783	0	0	0	0	1
Halobacterium sp. Gai3-17	0.672817	0	0	0	0	0.0294118	0	0	0	0	0	0.655914	0	0	0	0	1
Halobacterium sp. KA-4	0.600524	0.0524288	0	0	0	0.0294118	0	0	0	0	0	0.655914	0	0	0	0	1
Halobacterium sp. KA-6	0.600738	0.0600458	0	0	0	0.0294118	0	0	0	0	0	0.655914	0	0	0	0	1
Halobacterium sp. NRC-34001	0.619744	0.0431151	0	0	0	0	0	0.030303	0	0.030303	0	0.684783	0	0	0	0	1
Halobacterium sp. R2-5	0.643598	0.0413576	0	0	0	0.0294118	0	0	0	0	0	0.655914	0	0	0	0	1
Halobacterium sp. TGN-42-S1	0.643382	0.051933	0	0	0	0.0294118	0	0	0	0.030303	0	0.666667	0	0	0	0	1
Halobacterium sp. XZYJT26	0.631587	0.0360758	0	0	0	0.0294118	0	0	0	0	0	0.645161	0	0	0	0	1
Halobaculum gomorrense	0.674451	0.037524	0	0	0	0.0294118	0	0.0588235	0	0	0	0.638298	0	0	0	0	1
Halobaculum halophilum	0.639113	0.0490103	0	0	0	0.0294118	0	0.0588235	0	0	0	0.648936	0	0	0	0	1
Halobaculum magnesiiphilum	0.616222	0.0563433	0	0	0	0.0294118	0	0.0588235	0	0	0	0.638298	0	0	0	0	1
Halobaculum roseum	0.635181	0.0492371	0	0	0	0.0294118	0	0.0588235	0	0	0	0.638298	0	0	0	0	1
Halobaculum rubrum	0.638451	0.0482041	0	0	0	0.0294118	0	0.0588235	0	0	0	0.638298	0	0	0	0	1
Halobaculum salinum	0.699326	0.0144244	0	0	0	0.0285714	0	0.0588235	0	0	0	0.663158	0	0	0	0	1
Halobaculum saliterrae	0.652416	0.0558048	0	0	0	0.0294118	0	0.0588235	0	0	0	0.638298	0	0	0	0	1
Halobaculum sp. CBA1158	0.644452	0.049863	0	0	0	0.0294118	0	0.0588235	0	0	0	0.638298	0	0	0	0	1
Halobellus captivus	0.622472	0.0478656	0	0	0	0	0	0.030303	0	0.0625	0	0.633333	0	0	0	0	1
Halobellus clavatus	0.61044	0.0517666	0	0	0	0.0571429	0	0.0294118	0	0.0294118	0	0.631579	0	0	0	0	1
Halobellus inordinatus	0.617276	0.0396055	0	0	0	0	0	0.0571429	0	0.0294118	0	0.645833	0	0	0	0	1
Halobellus limi	0.623307	0.0422389	0	0	0	0.0285714	0	0.0571429	0	0.0294118	0	0.645833	0	0	0	0	1
Halobellus litoreus	0.607998	0.0541581	0	0	0	0	0	0.0571429	0	0.0294118	0	0.65625	0	0	0	0	1
Halobellus ramosii	0.6004	0.0490772	0	0	0	0	0	0.0571429	0	0.0294118	0	0.645833	0	0	0	0	1
Halobellus rarus	0.628376	0.0383389	0	0	0	0.0285714	0	0.0571429	0	0.0294118	0	0.635417	0	0	0	0	1
Halobellus ruber	0.646007	0.0369946	0	0	0	0	0	0.0588235	0	0.0294118	0	0.652632	0	0	0	0	1
Halobellus rufus	0.615214	0.0601889	0	0	0	0	0	0.0571429	0	0.0294118	0	0.635417	0	0	0	0	1
Halobellus salinus	0.62378	0.0578172	0	0	0	0	0	0.0588235	0	0.0294118	0	0.652632	0	0	0	0	1
Halobellus sp. Atlit-38R	0.630802	0.0926801	0	0	0	0	0	0.0571429	0	0.0294118	0	0.645833	0	0	0	0	1
Halobiforma haloterrestris	0.612527	0.0520455	0	0	0	0.030303	0	0	0	0.125	0	0.633333	0	0	0	0	1
Halobiforma lacisalsi AJ5	0.611576	0.03807	0	0	0	0.030303	0	0	0	0.125	0	0.633333	0	0	0	0	1
Halobiforma nitratireducens JCM 10879	0.603654	0.0620824	0	0	0	0.030303	0	0	0	0.125	0	0.633333	0	0	0	0	1
Halocalculus aciditolerans	0.541945	0.114867	0	0	0	0	0	0.030303	0	0	0	0.652174	0	0	0	0	1
Halocatena pleomorpha	0.57293	0.0298222	0	0	0	0.0307692	0	0.0625	0	0.046875	0	0.610811	0	0	0	0	1
Halocatena sp. AD-1	0.555421	0.0164687	0	0	0	0.0307692	0	0.0625	0	0.03125	0	0.627027	0	0	0	0	1
Halocatena sp. DFN5	0.52979	0.0115396	0	0	0	0.0277778	0	0.0833333	0	0	0	0.636364	0	0	0	0	1
Halocatena sp. QDMS1	0.531716	0.00795437	0	0	0	0.0277778	0	0.0833333	0	0	0	0.636364	0	0	0	0	1
Halocatena sp. RDMS1	0.531881	0.0082529	0	0	0	0.0277778	0	0.0833333	0	0	0	0.636364	0	0	0	0	1
Halococcoides cellulosivorans	0.657354	0	0	0	0	0	0	0.0857143	0	0	0	0.708333	0	0	0	0	1
Halococcus agarilyticus	0.629623	0.0468442	0	0	0	0	0	0.0588235	0	0.0588235	0	0.684211	0	0	0	0	1
Halococcus dombrowskii	0.580641	0.0297483	0	0	0	0.0294118	0	0.0588235	0	0	0	0.688172	0	0	0	0	1
Halococcus hamelinensis 100A6	0.628763	0.0704488	0	0	0	0	0	0.0588235	0	0.0588235	0	0.652632	0	0	0	0	1
Halococcus morrhuae DSM 1307	0.591989	0.0537686	0	0	0	0.0294118	0	0.0588235	0	0	0	0.688172	0	0	0	0	1
Halococcus qingdaonensis	0.648921	0	0	0	0	0.0294118	0	0.0588235	0	0	0	0.688172	0	0	0	0	1
Halococcus saccharolyticus DSM 5350	0.636261	0.0245646	0	0	0	0	0	0.0588235	0	0.0588235	0	0.680851	0	0	0	0	1
Halococcus salifodinae DSM 8989	0.60004	0.0467392	0	0	0	0	0	0.0588235	0	0.0588235	0	0.694737	0	0	0	0	1
Halococcus salsus	0.578498	0.0548911	0	0	0	0	0	0.0588235	0	0.0588235	0	0.652632	0	0	0	0	1
Halococcus sediminicola	0.602529	0.0425542	0	0	0	0	0	0.0588235	0	0.0588235	0	0.670213	0	0	0	0	1
Halococcus sp. IIIV-5B	0.641482	0.0715898	0	0	0	0	0	0.0588235	0	0.0588235	0	0.652632	0	0	0	0	1
Halococcus thailandensis JCM 13552	0.581223	0.0471459	0	0	0	0.0294118	0	0.0588235	0	0	0	0.688172	0	0	0	0	1
Halodesulfurarchaeum formicicum	0.637637	0															0
Haloferax alexandrinus	0.660844	0	0	0	0	0.0588235	0	0	0	0.0606061	0	0.623656	0	0	0	0	1
Haloferax alexandrinus JCM 10717	0.637923	0.0536412	0	0	0	0.0588235	0	0	0	0.0606061	0	0.623656	0	0	0	0	1
Haloferax denitrificans ATCC 35960	0.631676	0.0773928	0	0	0	0.0588235	0	0	0	0.0606061	0	0.623656	0	0	0	0	1
Haloferax elongans ATCC BAA-1513	0.600569	0.0355715	0	0	0	0.0588235	0	0	0	0.030303	0	0.623656	0	0	0	0	1
Haloferax gibbonsii	0.610666	0.0631477	0	0	0	0.0588235	0	0	0	0.0606061	0	0.634409	0	0	0	0	1
Haloferax gibbonsii ATCC 33959	0.637498	0.051071	0	0	0	0.0588235	0	0	0	0.0606061	0	0.634409	0	0	0	0	1
Haloferax larsenii	0.603886	0.0248371	0	0	0	0.0588235	0	0	0	0.030303	0	0.623656	0	0	0	0	1
Haloferax larsenii JCM 13917	0.605983	0.0587038	0	0	0	0.0588235	0	0	0	0.030303	0	0.623656	0	0	0	0	1
Haloferax litoreum	0.602684	0.0169385	0	0	0	0.0588235	0	0	0	0.0606061	0	0.634409	0	0	0	0	1
Haloferax lucentense DSM 14919	0.641873	0.0533962	0	0	0	0.0588235	0	0	0	0.0606061	0	0.623656	0	0	0	0	1
Haloferax marinisediminis	0.567912	0.0333691	0	0	0	0.0588235	0	0	0	0.0606061	0	0.634409	0	0	0	0	1
Haloferax marinum	0.592332	0.0185216	0	0	0	0.0588235	0	0	0	0.0606061	0	0.634409	0	0	0	0	1
Haloferax marisrubri	0.607378	0.0582572	0	0	0	0.0588235	0	0	0	0.0606061	0	0.634409	0	0	0	0	1
Haloferax massiliensis	0.661747	0.0194816	0	0	0	0.0588235	0	0	0	0.0606061	0	0.623656	0	0	0	0	1
Haloferax mediterranei ATCC 33500	0.585219	0.0150823	0	0	0	0.0588235	0	0	0	0.0606061	0	0.634409	0	0	0	0	1
Haloferax mucosum ATCC BAA-1512	0.593199	0.0320828	0	0	0	0.0588235	0	0	0	0.0606061	0	0.623656	0	0	0	0	1
Haloferax prahovense	0.628127	0.0449249	0	0	0	0.0588235	0	0	0	0.0606061	0	0.634409	0	0	0	0	1
Haloferax prahovense DSM 18310	0.592204	0.0632403	0	0	0	0.0588235	0	0	0	0.0606061	0	0.634409	0	0	0	0	1
Haloferax profundi	0.569383	0.0519173	0	0	0	0.0588235	0	0	0	0.0606061	0	0.623656	0	0	0	0	1
Haloferax sp. AB510	0.657879	0.0530915	0	0	0	0.0588235	0	0	0	0.0606061	0	0.645161	0	0	0	0	1
Haloferax sp. AS1	0.648971	0.0198202	0	0	0	0.0588235	0	0	0	0.0606061	0	0.623656	0	0	0	0	1
Haloferax sp. ATB1	0.625456	0.0434247	0	0	0	0.0588235	0	0	0	0.0606061	0	0.634409	0.0107527	0	0	0	2
Haloferax sp. ATCC BAA-644	0.641287	0.0577924	0	0	0	0.0588235	0	0	0	0.0606061	0	0.623656	0	0	0	0	1
Haloferax sp. ATCC BAA-645	0.635987	0.0535588	0	0	0	0.0588235	0	0	0	0.0606061	0	0.623656	0	0	0	0	1
Haloferax sp. ATCC BAA-646	0.641885	0.0566894	0	0	0	0.0588235	0	0	0	0.0606061	0	0.623656	0	0	0	0	1
Haloferax sp. Atlit-105R	0.617975	0.103738	0	0	0	0.0588235	0	0	0	0.0606061	0	0.623656	0	0	0	0	1
Haloferax sp. Atlit-109R	0.578976	0.135452	0	0	0	0.0588235	0	0	0	0.0606061	0	0.623656	0	0	0	0	1
Haloferax sp. Atlit-10N	0.576278	0.073085	0	0	0	0.0588235	0	0	0	0.0606061	0	0.634409	0	0	0	0	1
Haloferax sp. Atlit-12N	0.565828	0.0847037	0	0	0	0.0588235	0	0	0	0.0606061	0	0.634409	0	0	0	0	1
Haloferax sp. Atlit-16N	0.568796	0.0988872	0	0	0	0.0588235	0	0	0	0.0606061	0	0.634409	0	0	0	0	1
Haloferax sp. Atlit-19N	0.505197	0.142974	0	0	0	0.0588235	0	0	0	0.0606061	0	0.634409	0	0	0	0	1
Haloferax sp. Atlit-24N	0.572566	0.122644	0	0	0	0.0588235	0	0	0	0.0606061	0	0.623656	0	0	0	0	1
Haloferax sp. Atlit-47N	0.557829	0.104536	0	0	0	0.0588235	0	0	0	0.0606061	0	0.623656	0	0	0	0	1
Haloferax sp. Atlit-48N	0.588185	0.129893	0	0	0	0.0588235	0	0	0	0.0606061	0	0.623656	0	0	0	0	1
Haloferax sp. Atlit-4N	0.619841	0.10122	0	0	0	0.0588235	0	0	0	0.0606061	0	0.634409	0	0	0	0	1
Haloferax sp. Atlit-6N	0.605618	0.0820831	0	0	0	0.0588235	0	0	0	0.0606061	0	0.634409	0	0	0	0	1
Haloferax sp. BAB-2207	0.663197	0.0466782	0	0	0	0.0588235	0	0	0	0.0606061	0	0.623656	0	0	0	0	1
Haloferax sp. CBA1148	0.602684	0.0169385	0	0	0	0.0588235	0	0	0	0.0606061	0	0.634409	0	0	0	0	1
Haloferax sp. CBA1149	0.567912	0.0333691	0	0	0	0.0588235	0	0	0	0.0606061	0	0.634409	0	0	0	0	1
Haloferax sp. CBA1150	0.592332	0.0185216	0	0	0	0.0588235	0	0	0	0.0606061	0	0.634409	0	0	0	0	1
Haloferax sp. KTX1	0.605526	0.0649277	0	0	0	0.0588235	0	0	0	0.0606061	0	0.623656	0	0	0	0	1
Haloferax sp. Q22	0.610636	0.0593111	0	0	0	0.0588235	0	0	0	0.0606061	0	0.634409	0	0	0	0	1
Haloferax sulfurifontis	0.578349	0.116846	0	0	0	0.0588235	0	0	0	0.0606061	0	0.623656	0	0	0	0	1
Haloferax sulfurifontis ATCC BAA-897	0.659911	0.0423209	0	0	0	0.0588235	0	0	0	0.0606061	0	0.623656	0	0	0	0	1
Haloferax volcanii	0.636083	0.0641974	0	0	0	0.0588235	0	0	0	0.0606061	0	0.623656	0	0	0	0	1
Haloferax volcanii DS2	0.610849	0.046397	0	0	0	0.0588235	0	0	0	0.0606061	0	0.623656	0	0	0	0	1
Halogeometricum borinquense	0.573231	0.0247878	0	0	0	0.0588235	0	0.0588235	0	0.0294118	0	0.595745	0	0	0	0	1
Halogeometricum borinquense DSM 11551	0.59059	0.0300207	0	0	0	0.0588235	0	0.0588235	0	0.0294118	0	0.595745	0	0	0	0	1
Halogeometricum limi	0.657242	0.0056868	0	0	0	0.0285714	0	0.0588235	0	0	0	0.610526	0	0	0	0	1
Halogeometricum pallidum JCM 14848	0.645491	0.0425684	0	0	0	0.0294118	0	0.0588235	0	0	0	0.62766	0	0	0	0	1
Halogeometricum rufum	0.673512	0.00771522	0	0	0	0.0294118	0	0.0588235	0	0	0	0.617021	0	0	0	0	1
Halogeometricum sp. CBA1124	0.681659	0.0318672	0	0	0	0.0294118	0	0.0588235	0	0	0	0.617021	0	0	0	0	1
Haloglomus irregulare	0.63563	0.0618744	0	0	0	0.0294118	0	0.0294118	0	0.0294118	0	0.691489	0	0	0	0	1
Haloglomus sp. ZY41	0.614278	0.0515484	0	0	0	0.0294118	0	0.0294118	0	0.0294118	0	0.659574	0	0	0	0	1
Haloglomus sp. ZY58	0.685357	0	0	0	0	0.0294118	0	0.0294118	0	0.0294118	0	0.659574	0	0	0	0	1
Halogranum amylolyticum	0.595734	0.0499622	0	0	0	0.0151515	0.0151515	0.0298574	0.000445633	0.0450089	0.0155971	0.649566	0.0451706	0	0	0	2
Halogranum gelatinilyticum	0.629955	0.0338875	0	0	0	0.0151515	0.0151515	0.0298574	0.000445633	0.0450089	0.0155971	0.633545	0.0401388	0	0	0	2
Halogranum rubrum	0.596772	0.0341969	0	0	0	0.0151515	0.0151515	0.0151515	0.0151515	0.0450089	0.0155971	0.635245	0.0418384	0	0	0	2
Halogranum salarium B-1	0.603209	0.0379514	0	0	0	0.0151515	0.0151515	0.0151515	0.0151515	0.0450089	0.0155971	0.635245	0.0418384	0	0	0	2
Halohasta litchfieldiae	0.58874	0	0	0	0	0.0285714	0	0.0294118	0	0.0294118	0	0.642105	0	0	0	0	1
Halohasta litorea	0.552118	0.0429802	0	0	0	0.0285714	0	0.0294118	0	0.0294118	0	0.631579	0	0	0	0	1
Halohasta sp. GSL13	0.575433	0.0679104	0	0	0	0.0285714	0	0.0294118	0	0.0294118	0	0.642105	0	0	0	0	1
Halolamina pelagica	0.648309	0.0281584	0	0	0	0.0294118	0	0.0606061	0	0	0	0.663043	0	0	0	0	1
Halolamina rubra	0.690263	0.0301446	0	0	0	0.0294118	0	0.0606061	0	0	0	0.663043	0	0	0	0	1
Halolamina salifodinae	0.647814	0.0390391	0	0	0	0.0294118	0	0.0909091	0	0	0	0.652174	0	0	0	0	1
Halolamina sediminis	0.67943	0	0	0	0	0.0294118	0	0.0606061	0	0	0	0.663043	0	0	0	0	1
Halolamina sp. CBA1230	0.624585	0.0440482	0	0	0	0.0294118	0	0.0606061	0	0	0	0.652174	0	0	0	0	1
Halolamina sp. R1-12	0.637145	0.0488087	0	0	0	0.0294118	0	0.0606061	0	0	0	0.663043	0	0	0	0	1
Halomarina oriensis	0.65582	0.0372667	0	0	0	0.0294372	0.000865801	0.0285714	0.0285714	0.0147059	0.0147059	0.674851	0.0394345	0	0	0	2
Halomarina rubra	0.632668	0.0400995	0	0	0	0.0285714	0	0.0294118	0	0	0	0.642105	0	0	0	0	1
Halomarina salina	0.623693	0.0478504	0	0	0	0.0285714	0	0.0571429	0	0.0294118	0	0.635417	0	0	0	0	1
Halomarina sp. BCD28	0.642482	0.0429192	0	0	0	0.0285714	0	0.0571429	0	0.0294118	0	0.65625	0	0	0	0	1
Halomarina sp. BND7	0.633043	0.0519718	0	0	0	0.0285714	0	0.0294118	0	0.0294118	0	0.673684	0	0	0	0	1
Halomicroarcula amylolytica	0.599221	0.0489036	0	0	0	0.0285714	0	0.0285714	0	0.0571429	0	0.618557	0	0	0	0	1
Halomicroarcula limicola	0.620577	0.0466556	0	0	0	0.0285714	0	0.0285714	0	0.0571429	0	0.639175	0	0	0	0	1
Halomicroarcula nitratireducens	0.58444	0.0452494	0	0	0	0.0285714	0	0.0285714	0	0.0571429	0	0.628866	0	0	0	0	1
Halomicroarcula pellucida	0.476228	0.127113	0	0	0	0.0285714	0	0.0285714	0	0.0571429	0	0.587629	0	0	0	0	1
Halomicroarcula rubra	0.599299	0.0521094	0	0	0	0.0285714	0	0.0285714	0	0.0571429	0	0.608247	0	0	0	0	1
Halomicroarcula salina	0.650461	0.0422245	0	0	0	0.0285714	0	0.0285714	0	0.0571429	0	0.628866	0	0	0	0	1
Halomicroarcula salinisoli	0.595808	0.0571333	0	0	0	0.0285714	0	0.0285714	0	0.0571429	0	0.649485	0	0	0	0	1
Halomicroarcula sp. DT1	0.623829	0.0266875	0	0	0	0.0285714	0	0.0285714	0	0.0571429	0	0.587629	0	0	0	0	1
Halomicroarcula sp. LYG108	0.610309	0.0431623	0	0	0	0.0285714	0	0.0571429	0	0.0294118	0	0.635417	0	0	0	0	1
Halomicroarcula sp. LYG24	0.610309	0.0431623	0	0	0	0.0285714	0	0.0571429	0	0.0294118	0	0.635417	0	0	0	0	1
Halomicroarcula sp. YSSS71	0.58827	0.0462443	0	0	0	0.0285714	0	0.0285714	0	0.0571429	0	0.587629	0	0	0	0	1
Halomicrobium katesii DSM 19301	0.646237	0.00634574	0	0	0	0.0142857	0.0142857	0.0544851	0.0312292	0.0404762	0.0166667	0.641624	0.0333763	0	0	0	2
Halomicrobium mukohataei	0.626677	0.0463324	0	0	0	0.0285714	0	0.0857143	0	0.0571429	0	0.608247	0	0	0	0	1
Halomicrobium mukohataei DSM 12286	0.648903	0.00738745	0	0	0	0.0285714	0	0.0857143	0	0.0571429	0	0.608247	0	0	0	0	1
Halomicrobium salinisoli	0.647679	0.0530043	0	0	0	0.0857143	0	0.0294118	0	0.0588235	0	0.589474	0	0	0	0	1
Halomicrobium sp. IBSBa	0.641341	0.0799658	0	0	0	0.0285714	0	0.0857143	0	0.0571429	0	0.608247	0	0	0	0	1
Halomicrobium sp. LC1Hm	0.648625	0.00793655	0	0	0	0.0285714	0	0.0857143	0	0.0571429	0	0.608247	0	0	0	0	1
Halomicrobium sp. ZPS1	0.656365	0	0	0	0	0.0285714	0	0.0857143	0	0.0571429	0	0.608247	0	0	0	0	1
Halomicrobium zhouii	0.663806	0.0121736	0	0	0	0	0	0.0588235	0	0.0588235	0	0.6	0	0	0	0	1
Halonotius aquaticus	0.595214	0.030609	0	0	0	0.0285714	0	0.0294118	0	0.0294118	0	0.621053	0	0	0	0	1
Halonotius pteroides	0.609688	0.0754566	0	0	0	0.0285714	0	0.0294118	0	0.0294118	0	0.631579	0	0	0	0	1
Halonotius roseus	0.629748	0.00546927	0	0	0	0.0285714	0	0.0294118	0	0.0294118	0	0.642105	0	0	0	0	1
Halonotius terrestris	0.594771	0.0323952	0	0	0	0.0285714	0	0.0571429	0	0.0294118	0	0.67033	0	0	0	0	1
Haloparvum sedimenti	0.631097	0.0519746	0	0	0	0	0	0.030303	0	0.030303	0	0.67033	0	0	0	0	1
Halopelagius inordinatus	0.635217	0.0274247	0	0	0	0	0	0.0588235	0	0.0588235	0	0.621053	0	0	0	0	1
Halopelagius longus	0.610366	0.0422919	0	0	0	0	0	0.0588235	0	0.0588235	0	0.621053	0	0	0	0	1
Halopenitus malekzadehii	0.609401	0.0617223	0	0	0	0	0	0.030303	0	0.09375	0	0.6	0	0	0	0	1
Halopenitus persicus	0.598819	0.0667871	0	0	0	0	0	0.030303	0	0.09375	0	0.611111	0	0	0	0	1
Halopiger aswanensis	0.589644	0.0637618	0	0	0	0.030303	0	0	0	0.125	0	0.611111	0	0	0	0	1
Halopiger djelfimassiliensis	0.633313	0.0258111	0	0	0	0.121212	0	0.030303	0	0	0	0.626374	0	0	0	0	1
Halopiger goleimassiliensis	0.635263	0.03443	0	0	0	0.121212	0	0.030303	0	0	0	0.626374	0	0	0	0	1
Halopiger salifodinae	0.650699	0.0266953	0	0	0	0.121212	0	0.030303	0	0	0	0.626374	0	0	0	0	1
Halopiger xanaduensis SH-6	0.621656	0.0250016	0	0	0	0.030303	0	0	0	0.125	0	0.611111	0	0	0	0	1
Haloplanus aerogenes	0.63535	0.0349786	0	0	0	0.0294118	0	0	0	0.0606061	0	0.666667	0	0	0	0	1
Haloplanus natans DSM 17983	0.636405	0.0292387	0	0	0	0.0588235	0	0	0	0.0606061	0	0.645161	0	0	0	0	1
Haloplanus rallus	0.628726	0.0443191	0	0	0	0	0	0.030303	0	0.0606061	0	0.663043	0	0	0	0	1
Haloplanus ruber	0.624277	0.0510544	0	0	0	0.0294118	0	0	0	0.0606061	0	0.645161	0	0	0	0	1
Haloplanus rubicundus	0.602856	0.0474765	0	0	0	0.0588235	0	0	0	0.0606061	0	0.645161	0	0	0	0	1
Haloplanus salinarum	0.670536	0	0	0	0	0	0	0.030303	0	0.0606061	0	0.663043	0	0	0	0	1
Haloplanus salinus	0.636053	0.0471432	0	0	0	0.0588235	0	0	0	0.0606061	0	0.655914	0	0	0	0	1
Haloplanus sp. GDY1	0.607186	0.0501332	0	0	0	0.0294118	0	0	0	0.0606061	0	0.655914	0	0	0	0	1
Haloplanus sp. HW8-1	0.599829	0.0440253	0	0	0	0.0294118	0	0	0	0.0606061	0	0.655914	0	0	0	0	1
Haloplanus sp. XH21	0.600935	0.0404312	0	0	0	0.0294118	0	0	0	0.0606061	0	0.645161	0	0	0	0	1
Haloplanus vescus	0.617803	0.0430904	0	0	0	0.0294118	0	0.0294118	0	0.0606061	0	0.623656	0	0	0	0	1
Haloprofundus halobius	0.597134	0.0411106	0	0	0	0	0	0.0606061	0	0.030303	0	0.615385	0	0	0	0	1
Haloprofundus halophilus	0.614394	0.0415711	0	0	0	0	0	0.030303	0	0.030303	0	0.626374	0	0	0	0	1
Haloprofundus marisrubri	0.594794	0.0533891	0	0	0	0.030303	0	0.030303	0	0.030303	0	0.615385	0	0	0	0	1
Haloprofundus salilacus	0.617099	0.0282064	0	0	0	0	0	0.0606061	0	0.030303	0	0.626374	0	0	0	0	1
Haloprofundus salinisoli	0.619979	0.02493	0	0	0	0	0	0.030303	0	0.030303	0	0.637363	0	0	0	0	1
Haloprofundus sp. MHR1	0.656295	0	0	0	0	0	0	0.030303	0	0.030303	0	0.626374	0	0	0	0	1
Haloquadratum walsbyi C23	0.486807	0.0319866	0	0	0	0	0	0.0588235	0	0.0882353	0	0.589474	0	0	0	0	1
Haloquadratum walsbyi DSM 16790	0.477686	0.000953518	0	0	0	0	0	0.0588235	0	0.0882353	0	0.589474	0	0	0	0	1
Halorhabdus amylolytica	0.617135	0.0195698	0	0	0	0.0588235	0	0.0882353	0	0	0	0.648936	0	0	0	0	1
Halorhabdus rudnickae	0.600196	0.0201636	0	0	0	0.0588235	0	0.0882353	0	0	0	0.655914	0	0	0	0	1
Halorhabdus salina	0.585897	0.0597251	0	0	0	0	0	0.117647	0	0.0294118	0	0.617021	0	0	0	0	1
Halorhabdus sp. CBA1104	0.622871	0	0	0	0	0	0	0.117647	0	0.030303	0	0.623656	0	0	0	0	1
Halorhabdus sp. CUG00001	0.624239	0	0	0	0	0	0	0.117647	0	0.030303	0	0.623656	0	0	0	0	1
Halorhabdus tiamatea SARL4B	0.624189	0.0365597	0	0	0	0.030303	0	0	0	0.121212	0	0.637363	0	0	0	0	1
Halorhabdus utahensis DSM 12940	0.629	0	0	0	0	0.0588235	0	0.0882353	0	0	0	0.645161	0	0	0	0	1
Halorientalis brevis	0.617125	0.0406275	0	0	0	0.0588235	0	0.0882353	0	0	0	0.655914	0	0	0	0	1
Halorientalis litorea	0.611202	0.0361429	0	0	0	0.0555556	0	0.0857143	0	0.0285714	0	0.622449	0	0	0	0	1
Halorientalis marina	0.608607	0.0414943	0	0	0	0.0882353	0	0	0	0.0606061	0	0.630435	0	0	0	0	1
Halorientalis pallida	0.632291	0.0698785	0	0	0	0	0	0.0882353	0	0.0882353	0	0.659574	0	0	0	0	1
Halorientalis persicus	0.579151	0.05897	0	0	0	0	0	0.0882353	0	0.0882353	0	0.659574	0	0	0	0	1
Halorientalis regularis	0.61713	0.0493468	0	0	0	0	0	0.0882353	0	0.0882353	0	0.62766	0	0	0	0	1
Halorientalis salina	0.608009	0.0458797	0	0	0	0.0588235	0	0.0882353	0	0	0	0.634409	0	0	0	0	1
Halorientalis sp. IM1011	0.641056	0.0208847	0	0	0	0	0	0.0882353	0	0.0882353	0	0.659574	0	0	0	0	2
Halorubellus salinus	0.648174	0.0474986	0	0	0	0.0285714	0	0	0	0.0294118	0	0.645833	0	0	0	0	1
Halorubellus sp. JP-L1	0.680406	0.0116914	0	0	0	0.0285714	0	0	0	0.0294118	0	0.645833	0	0	0	0	1
Halorubrum aethiopicum	0.616345	0.0512952	0	0	0	0	0	0.030303	0	0.0625	0	0.633333	0	0	0	0	1
Halorubrum aidingense JCM 13560	0.640803	0.0532319	0	0	0	0.0606061	0	0	0	0.030303	0	0.648352	0	0	0	0	1
Halorubrum alkaliphilum	0.603018	0.0549948	0	0	0	0.0606061	0	0	0	0.030303	0	0.659341	0	0	0	0	1
Halorubrum amylolyticum	0.639451	0.0607877	0	0	0	0.0606061	0	0	0	0.030303	0	0.648352	0	0	0	0	1
Halorubrum aquaticum	0.680853	0.0320585	0	0	0	0	0	0.030303	0	0.0625	0	0.633333	0	0	0	0	1
Halorubrum arcis JCM 13916	0.627747	0.077974	0	0	0	0.0606061	0	0	0	0.030303	0	0.637363	0	0	0	0	1
Halorubrum californiense DSM 19288	0.626842	0.0609422	0	0	0	0.0606061	0	0	0	0.030303	0	0.637363	0	0	0	0	1
Halorubrum cibi	0.62392	0.0609396	0	0	0	0	0	0.030303	0	0.0625	0	0.644444	0	0	0	0	1
Halorubrum coriense DSM 10284	0.654484	0.0691836	0	0	0	0.0606061	0	0	0	0.030303	0	0.648352	0	0	0	0	1
Halorubrum depositum	0.645405	0.0559229	0	0	0	0.0606061	0	0	0	0.030303	0	0.67033	0	0	0	0	1
Halorubrum distributum JCM 10118	0.641205	0.0727533	0	0	0	0.0606061	0	0	0	0.030303	0	0.637363	0	0	0	0	1
Halorubrum distributum JCM 9100	0.640519	0.0700689	0	0	0	0.0606061	0	0	0	0.030303	0	0.637363	0	0	0	0	1
Halorubrum ezzemoulense	0.625961	0.0771343	0	0	0	0.0606061	0	0	0	0.030303	0	0.648352	0	0	0	0	1
Halorubrum ezzemoulense DSM 17463	0.584397	0.0593614	0	0	0	0.0606061	0	0	0	0.030303	0	0.648352	0	0	0	0	1
Halorubrum halodurans	0.685079	0.0493268	0	0	0	0	0	0.030303	0	0.0625	0	0.655556	0	0	0	0	1
Halorubrum halophilum	0.598434	0.0614119	0	0	0	0.0606061	0	0	0	0.030303	0	0.637363	0	0	0	0	1
Halorubrum hochstenium ATCC 700873	0.6685	0.0600203	0	0	0	0.0606061	0	0	0	0.030303	0	0.648352	0	0	0	0	1
Halorubrum kocurii JCM 14978	0.670404	0.0505304	0	0	0	0.0606061	0	0	0	0.030303	0	0.637363	0	0	0	0	1
Halorubrum lacusprofundi	0.610668	0.0743287	0	0	0	0.0606061	0	0	0	0.030303	0	0.648352	0	0	0	0	1
Halorubrum lacusprofundi ATCC 49239	0.595749	0.0513891	0	0	0	0.0606061	0	0	0	0.030303	0	0.648352	0	0	0	0	1
Halorubrum laminariae	0.573525	0.0534011	0	0	0	0.0606061	0	0	0	0.030303	0	0.648352	0	0	0	0	1
Halorubrum lipolyticum	0.673533	0.0309766	0	0	0	0.0606061	0	0	0	0.030303	0	0.637363	0	0	0	0	1
Halorubrum lipolyticum DSM 21995	0.673533	0.0309766	0	0	0	0.0606061	0	0	0	0.030303	0	0.637363	0	0	0	0	1
Halorubrum litoreum JCM 13561	0.662889	0.055351	0	0	0	0.0606061	0	0	0	0.030303	0	0.637363	0	0	0	0	1
Halorubrum persicum	0.627561	0.0776717	0	0	0	0.0606061	0	0	0	0.030303	0	0.637363	0	0	0	0	1
Halorubrum ruber	0.689048	0	0	0	0	0.0606061	0	0	0	0.030303	0	0.637363	0	0	0	0	1
Halorubrum rubrum	0.656368	0.0570162	0	0	0	0	0	0.030303	0	0.0625	0	0.655556	0	0	0	0	1
Halorubrum rutilum	0.683986	0.0444544	0	0	0	0.0606061	0	0	0	0.030303	0	0.659341	0	0	0	0	1
Halorubrum saccharovorum	0.683699	0.0327682	0	0	0	0.0606061	0	0	0	0.030303	0	0.637363	0	0	0	0	1
Halorubrum saccharovorum DSM 1137	0.643762	0.0535687	0	0	0	0.0606061	0	0	0	0.030303	0	0.637363	0	0	0	0	1
Halorubrum salinarum	0.625634	0.053074	0	0	0	0.0606061	0	0	0	0.030303	0	0.637363	0	0	0	0	1
Halorubrum salinum	0.655526	0.0407089	0	0	0	0.0606061	0	0	0	0.030303	0	0.659341	0	0	0	0	1
Halorubrum salipaludis	0.597202	0.0689313	0	0	0	0.0606061	0	0	0	0.030303	0	0.637363	0	0	0	0	1
Halorubrum salsamenti	0.601416	0.0528146	0	0	0	0.0606061	0	0	0	0.030303	0	0.637363	0	0	0	0	1
Halorubrum sodomense	0.668514	0.0350754	0	0	0	0	0	0.030303	0	0.0625	0	0.633333	0	0	0	0	1
Halorubrum sp. 1-13-28	0.636007	0.0584655	0	0	0	0.0606061	0	0	0	0.030303	0	0.648352	0	0	0	0	1
Halorubrum sp. 2020YC2	0.687357	0	0	0	0	0.0606061	0	0	0	0.030303	0	0.637363	0	0	0	0	1
Halorubrum sp. 48-1-W	0.643482	0.0512746	0	0	0	0	0	0.030303	0	0.0625	0	0.633333	0	0	0	0	1
Halorubrum sp. AJ67	0.663817	0.0353778	0	0	0	0.0606061	0	0	0	0.030303	0	0.648352	0	0	0	0	1
Halorubrum sp. ARQ200	0.605996	0.094405	0	0	0	0.0606061	0	0	0	0.030303	0	0.637363	0	0	0	0	1
Halorubrum sp. ASP1	0.642549	0.0756636	0	0	0	0.0606061	0	0	0	0.030303	0	0.637363	0	0	0	0	1
Halorubrum sp. ASP121	0.623391	0.077933	0	0	0	0.0606061	0	0	0	0.030303	0	0.637363	0	0	0	0	1
Halorubrum sp. Atlit-26R	0.587496	0.0849367	0	0	0	0.0606061	0	0	0	0.030303	0	0.637363	0	0	0	0	1
Halorubrum sp. Atlit-28R	0.57762	0.077601	0	0	0	0.0606061	0	0	0	0.030303	0	0.648352	0	0	0	0	1
Halorubrum sp. Atlit-8R	0.573841	0.111558	0	0	0	0.0606061	0	0	0	0.030303	0	0.637363	0	0	0	0	1
Halorubrum sp. Atlit-9R	0.536579	0.117275	0	0	0	0.0606061	0	0	0	0.030303	0	0.637363	0	0	0	0	2
Halorubrum sp. BOL3-1	0.610835	0.0611907	0	0	0	0.0606061	0	0	0	0.030303	0	0.637363	0	0	0	0	1
Halorubrum sp. BV1	0.630585	0.051771	0	0	0	0.0606061	0	0	0	0.030303	0	0.648352	0	0	0	0	1
Halorubrum sp. C191	0.607083	0.0721822	0	0	0	0.0606061	0	0	0	0.030303	0	0.648352	0	0	0	0	1
Halorubrum sp. CBA1125	0.681704	0.0456643	0	0	0	0.0606061	0	0	0	0.030303	0	0.659341	0	0	0	0	1
Halorubrum sp. CBA1229	0.635184	0.0519748	0	0	0	0.0606061	0	0	0	0.030303	0	0.67033	0	0	0	0	1
Halorubrum sp. CGM4_25_10-8A	0.624303	0.088828	0	0	0	0.0606061	0	0	0	0.030303	0	0.648352	0	0	0	0	1
Halorubrum sp. CGM5_25_10-8B	0.647244	0.0719319	0	0	0	0.0606061	0	0	0	0.030303	0	0.648352	0	0	0	0	1
Halorubrum sp. CSM-61	0.657013	0.0430232	0	0	0	0.0606061	0	0	0	0.030303	0	0.648352	0	0	0	0	1
Halorubrum sp. Ea1	0.677521	0.0524328	0	0	0	0.0606061	0	0	0	0.030303	0	0.648352	0	0	0	0	1
Halorubrum sp. Ea8	0.654522	0.0682388	0	0	0	0.0606061	0	0	0	0.030303	0	0.659341	0	0	0	0	1
Halorubrum sp. Eb13	0.680269	0.0503799	0	0	0	0.0606061	0	0	0	0.030303	0	0.648352	0	0	0	0	1
Halorubrum sp. GN11GM_10-3_MGM	0.664844	0.0579325	0	0	0	0.0606061	0	0	0	0.030303	0	0.637363	0	0	0	0	1
Halorubrum sp. GN11_10-6_MGM	0.629611	0.0725558	0	0	0	0.0606061	0	0	0	0.030303	0	0.637363	0	0	0	0	1
Halorubrum sp. GN12_10-3_MGM	0.61796	0.068389	0	0	0	0.0606061	0	0	0	0.030303	0	0.648352	0	0	0	0	1
Halorubrum sp. Hd13	0.661781	0.0884968															0
Halorubrum sp. Ib24	0.647798	0.144662	0	0	0	0.0606061	0	0	0	0.030303	0	0.648352	0	0	0	0	1
Halorubrum sp. JWXQ-INN 858	0.659456	0.0458104	0	0	0	0.0606061	0	0	0	0.030303	0	0.637363	0	0	0	0	1
Halorubrum sp. LN27	0.616529	0.0702724	0	0	0	0.0606061	0	0	0	0.030303	0	0.637363	0	0	0	0	1
Halorubrum sp. PV6	0.623547	0.0533777	0	0	0	0.0606061	0	0	0	0.030303	0	0.648352	0	0	0	0	1
Halorubrum sp. SD612	0.70449	0.0211446	0	0	0	0.0606061	0	0	0	0.030303	0	0.648352	0	0	0	0	1
Halorubrum sp. SD626R	0.684563	0.0452755	0	0	0	0.0606061	0	0	0	0.030303	0	0.67033	0	0	0	0	1
Halorubrum sp. SD683	0.700765	0.0253056	0	0	0	0.0606061	0	0	0	0.030303	0	0.648352	0	0	0	0	1
Halorubrum sp. SD690R	0.607031	0.0729356	0	0	0	0.0606061	0	0	0	0.030303	0	0.648352	0	0	0	0	1
Halorubrum sp. SP3	0.586446	0.0804715	0	0	0	0	0	0.030303	0	0.0625	0	0.633333	0	0	0	0	1
Halorubrum sp. SP9	0.595879	0.0779868	0	0	0	0	0	0.030303	0	0.0625	0	0.633333	0	0	0	0	1
Halorubrum sp. SS7	0.625815	0.0807807	0	0	0	0.0606061	0	0	0	0.030303	0	0.648352	0	0	0	0	1
Halorubrum sp. T3	0.636285	0.0553056	0	0	0	0.0606061	0	0	0	0.030303	0	0.637363	0	0	0	0	1
Halorubrum tebenquichense DSM 14210	0.657749	0.0718094	0	0	0	0.0606061	0	0	0	0.030303	0	0.648352	0	0	0	0	1
Halorubrum terrestre	0.650572	0.0670556	0	0	0	0.0606061	0	0	0	0.030303	0	0.637363	0	0	0	0	1
Halorubrum terrestre JCM 10247	0.646099	0.0679312	0	0	0	0.0606061	0	0	0	0.030303	0	0.637363	0	0	0	0	1
Halorubrum trapanicum	0.612721	0.0593302	0	0	0	0.0606061	0	0	0	0.030303	0	0.637363	0	0	0	0	1
Halorubrum tropicale	0.638789	0.0580152	0	0	0	0.0606061	0	0	0	0.030303	0	0.637363	0	0	0	0	1
Halorubrum vacuolatum	0.567457	0.0643405	0	0	0	0	0	0.030303	0	0.0625	0	0.622222	0	0	0	0	1
Halorubrum xinjiangense	0.671319	0.0326193	0	0	0	0.0606061	0	0	0	0.030303	0	0.648352	0	0	0	0	1
Halorussus amylolyticus	0.638885	0.0265481	0	0	0	0.0285714	0	0.0285714	0	0.0285714	0	0.649485	0	0	0	0	1
Halorussus halobius	0.621886	0.0583021	0	0	0	0.0285714	0	0	0	0.0294118	0	0.65625	0	0	0	0	1
Halorussus halophilus	0.603377	0.0162353	0	0	0	0.0571429	0	0	0	0.0588235	0	0.610526	0	0	0	0	1
Halorussus litoreus	0.667143	0.0220425	0	0	0	0.0285714	0	0	0	0.0294118	0	0.666667	0	0	0	0	1
Halorussus marinus	0.649858	0.0538303	0	0	0	0.0606061	0	0	0	0.030303	0	0.626374	0	0	0	0	1
Halorussus pelagicus	0.594804	0.0478794	0	0	0	0.0285714	0	0	0	0.0294118	0	0.635417	0	0	0	0	1
Halorussus rarus	0.671704	0.0391885	0	0	0	0.0285714	0	0	0	0.0294118	0	0.645833	0	0	0	0	1
Halorussus ruber	0.613669	0.049444	0	0	0	0.0285714	0	0	0	0.0294118	0	0.65625	0	0	0	0	1
Halorussus salinus	0.626162	0.048292	0	0	0	0.0285714	0	0	0	0.0294118	0	0.666667	0	0	0	0	1
Halorussus sp. JP-T4	0.671704	0.0391885	0	0	0	0.0285714	0	0	0	0.0294118	0	0.645833	0	0	0	0	1
Halorussus sp. MSC15.2	0.607094	0.0438236	0	0	0	0.0285714	0	0.0285714	0	0.0294118	0	0.645833	0	0	0	0	1
Halorussus sp. XZYJ18	0.619544	0.0449386	0	0	0	0.0285714	0	0.0285714	0	0.0294118	0	0.645833	0	0	0	0	1
Halorussus sp. XZYJT10	0.632892	0.0432341	0	0	0	0.0571429	0	0	0	0	0	0.635417	0	0	0	0	1
Halorussus sp. XZYJT40	0.658777	0	0	0	0	0.0285714	0	0	0	0.0294118	0	0.645833	0	0	0	0	1
Halorussus sp. XZYJT49	0.617562	0.0404404	0	0	0	0.0285714	0	0	0	0.0294118	0	0.645833	0	0	0	0	1
Halorussus sp. YCN54	0.632307	0.0456602	0	0	0	0.0285714	0	0.0285714	0	0.0285714	0	0.649485	0	0	0	0	1
Halosegnis longus	0.605609	0.038478	0	0	0	0	0	0.0588235	0	0.0588235	0	0.642105	0	0	0	0	1
Halosegnis rubeus	0.626551	0.0323053	0	0	0	0	0	0.0588235	0	0.0588235	0	0.642105	0	0	0	0	1
Halosegnis sp. ZY10	0.600683	0.0435605	0	0	0	0	0	0.0588235	0	0.0588235	0	0.663158	0	0	0	0	1
Halosiccatus urmianus	0.617508	0.049655	0	0	0	0.0857143	0	0.0294118	0	0.0588235	0	0.589474	0	0	0	0	1
Halosimplex carlsbadense 2-9-1	0.659364	0.051821	0	0	0	0.0294118	0	0.117647	0	0.030303	0	0.634409	0	0	0	0	1
Halosimplex halophilum	0.665332	0.0511795	0	0	0	0.0294118	0	0.117647	0	0.030303	0	0.623656	0	0	0	0	1
Halosimplex litoreum	0.684637	0	0	0	0	0.0294118	0	0.117647	0	0	0	0.634409	0	0	0	0	1
Halosimplex pelagicum	0.67055	0	0	0	0	0.0294118	0	0.117647	0	0.030303	0	0.623656	0	0	0	0	1
Halosimplex rubrum	0.677614	0	0	0	0	0.0294118	0	0.117647	0	0.030303	0	0.634409	0	0	0	0	1
Halosimplex salinum	0.617132	0.0588124	0	0	0	0.117647	0	0.030303	0	0.030303	0	0.630435	0	0	0	0	1
Halosolutus amylolyticus	0.630883	0.0470541	0	0	0	0.121212	0	0.030303	0	0	0	0.626374	0	0	0	0	1
Halosolutus gelatinilyticus	0.624018	0.038861	0	0	0	0.121212	0	0.030303	0	0	0	0.615385	0	0	0	0	1
Halosolutus halophilus	0.642269	0	0	0	0	0.121212	0	0.030303	0	0	0	0.626374	0	0	0	0	1
Halostagnicola kamekurae	0.561545	0.0384168	0	0	0	0	0	0.121212	0	0.030303	0	0.608696	0	0	0	0	1
Halostagnicola larsenii XH-48	0.594718	0.0158713	0	0	0	0	0	0.121212	0	0.030303	0	0.608696	0	0	0	0	1
Halostagnicola sp. A56	0.590462	0.0457394	0	0	0	0	0	0.121212	0	0.030303	0	0.608696	0	0	0	0	1
Halostella limicola	0.656088	0.035277	0	0	0	0.0294118	0	0	0	0.0588235	0	0.638298	0	0	0	0	1
Halostella litorea	0.625785	0.0581061	0	0	0	0	0	0.0588235	0	0.0606061	0	0.666667	0	0	0	0	1
Halostella pelagica	0.615477	0.0301534	0	0	0	0.0588235	0	0	0	0.0588235	0	0.648936	0	0	0	0	1
Halostella salina	0.649667	0.0485961															0
Halostella sp. JP-L12	0.659411	0.0350128	0	0	0	0.0294118	0	0	0	0.0588235	0	0.638298	0	0	0	0	1
Haloterrigena alkaliphila	0.635877	0.0274941	0	0	0	0	0	0.121212	0	0.030303	0	0.608696	0	0	0	0	1
Haloterrigena daqingensis	0.590828	0.0235773	0	0	0	0.0294118	0	0	0	0.121212	0	0.602151	0	0	0	0	1
Haloterrigena gelatinilytica	0.640756	0.0172097	0	0	0	0.121212	0	0.030303	0	0	0	0.604396	0	0	0	0	1
Haloterrigena hispanica	0.578799	0.0386136	0	0	0	0.121212	0	0.030303	0	0	0	0.615385	0	0	0	0	1
Haloterrigena limicola JCM 13563	0.590323	0.0399946	0	0	0	0.121212	0	0.030303	0	0	0	0.615385	0	0	0	0	1
Haloterrigena longa	0.644478	0	0	0	0	0	0	0.121212	0	0.030303	0	0.608696	0	0	0	0	1
Haloterrigena saccharevitans	0.624377	0.0253433	0	0	0	0.121212	0	0.030303	0	0	0	0.615385	0	0	0	0	1
Haloterrigena salifodinae	0.620481	0.0330491	0	0	0	0.121212	0	0.030303	0	0	0	0.593407	0	0	0	0	1
Haloterrigena salina JCM 13891	0.621575	0.063395	0	0	0	0.121212	0	0.030303	0	0	0	0.604396	0	0	0	0	1
Haloterrigena sp. BND6	0.589617	0.0249742	0	0	0	0.121212	0	0.030303	0	0	0	0.593407	0	0	0	0	1
Haloterrigena sp. DT87	0.655071	0	0	0	0	0.121212	0	0.030303	0	0	0	0.615385	0	0	0	0	1
Haloterrigena sp. H1	0.597343	0.0353991	0	0	0	0.121212	0	0.030303	0	0	0	0.593407	0	0	0	0	1
Haloterrigena sp. ZJ2	0.602093	0.0287537	0	0	0	0.121212	0	0.030303	0	0	0	0.615385	0	0	0	0	1
Haloterrigena turkmenica DSM 5511	0.605983	0.0349235	0	0	0	0.121212	0	0.030303	0	0	0	0.604396	0	0	0	0	1
Halovenus aranensis	0.557568	0.0544748	0	0	0	0	0	0.0588235	0	0.117647	0	0.621053	0	0	0	0	1
Halovenus carboxidivorans	0.639134	0.00780543	0	0	0	0.0882353	0	0	0	0.0606061	0	0.612903	0	0	0	0	1
Halovenus rubra	0.549009	0.0337875
Halovivax asiaticus JCM 14624	0.645803	0.0152384	0	0	0	0.117647	0	0.030303	0	0	0	0.608696	0	0	0	0	1
Halovivax cerinus	0.649576	0	0	0	0	0.117647	0	0.030303	0	0	0	0.630435	0	0	0	0	1
Halovivax limisalsi	0.66831	0	0	0	0	0.121212	0	0.030303	0	0	0	0.637363	0	0	0	0	1
Halovivax ruber XH-70	0.64336	0	0	0	0	0.117647	0	0.030303	0	0	0	0.608696	0	0	0	0	1
Halovivax sp. AGai3-5	0.605194	0.0274601	0	0	0	0.121212	0	0.030303	0	0	0	0.626374	0	0	0	0	1
Halovivax sp. CGA30	0.631297	0	0	0	0	0.121212	0	0.030303	0	0	0	0.604396	0	0	0	0	1
Halovivax sp. KZCA124	0.633156	0.00135266	0	0	0	0.121212	0	0.030303	0	0	0	0.604396	0	0	0	0	1
Halovivax sp. WLHSJ27	0.607872	0.0423299	0	0	0	0.121212	0	0.030303	0	0	0	0.582418	0	0	0	0	1
Hyperthermus butylicus DSM 5456	0.537367	0															0
Ignicoccus hospitalis KIN4_I	0.565203	0															0
Ignicoccus islandicus DSM 13165	0.449004	0															0
Infirmifilum lucidum	0.538613	0															0
Infirmifilum uzonense	0.479401	0															0
Metallosphaera cuprina Ar-4	0.419946	0															0
Metallosphaera hakonensis JCM 8857 = DSM 7519	0.44109	0.04436															0
Metallosphaera javensis (ex Hofmann et al. 2022)	0.518843	0.090164															0
Metallosphaera prunae	0.461988	0															0
Metallosphaera sedula	0.462194	0															0
Metallosphaera tengchongensis	0.447997	0															0
Metallosphaera yellowstonensis MK1	0.466073	0.036118															0
Methanimicrococcus blatticola	0.437374	0.0290599	0	0	0	0.0769231	0	0.0512821	0	0.025641	0	0.513761	0	0	0	0	1
Methanobacterium aggregans	0.405695	0.0521561	0	0	0	0.0540541	0	0.0540541	0	0.0555556	0	0.284314	0	0	0	0	1
Methanobacterium alcaliphilum	0.456775	0.144716															0
Methanobacterium alkalithermotolerans	0.363522	0	0	0	1	0.0857143	0	0.0294118	0	0.0294118	0	0.410526	0	0	0	0	1
Methanobacterium arcticum	0.342102	0.0431408															0
Methanobacterium bryantii	0.365085	0.0550576															0
Methanobacterium congolense	0.372802	0.0122762	0	0	0	0	0	0.0588235	0	0.0294118	0	0.329787	0	0	0	0	1
Methanobacterium formicicum	0.413395	0															0
Methanobacterium formicicum DSM 3637	0.386178	0.0465716	0	0	0	0.0120482	0	0.0120482	0	0.0121951	0	0.408333	0	0	0	0	1
Methanobacterium formicicum JCM 10132	0.370062	0.0630351															0
Methanobacterium lacus	0.358287	0	0	0	0	0.0638298	0	0.0638298	0	0.0217391	0	0.363636	0	0	0	0	1
Methanobacterium paludis	0.357318	0															0
Methanobacterium petrolearium	0.368242	0.0289793															0
Methanobacterium sp. A39	0.337468	0.0287187															0
Methanobacterium sp. MZ-A1	0.39381	0	0	0	0	0.0540541	0	0.027027	0	0	0	0.38835	0	0	0	0	1
Methanobacterium sp. SMA-27	0.325713	0	0	0	0	0.0576923	0	0.0384615	0	0.0769231	0	0.263514	0	0	0	0	1
Methanobacterium sp. VT	0.326787	0.0438079	0	0	0	0.0666667	0	0.0666667	0	0.0454545	0	0.269841	0	0	0	0	1
Methanobacterium sp. YSL	0.379855	0.0126141	0	0	0	0.0540541	0	0.027027	0	0	0	0.38835	0	0	0	0	1
Methanobacterium subterraneum	0.394254	0	0	0	0	0.0540541	0	0.027027	0	0	0	0.38835	0	0	0	0	1
Methanobacterium veterum	0.353448	0.0623011															0
Methanobrevibacter arboriphilus	0.256309	0															0
Methanobrevibacter arboriphilus ANOR1	0.255272	0															0
Methanobrevibacter arboriphilus JCM 13429 = DSM 1125	0.246504	0.0366948															0
Methanobrevibacter arboriphilus JCM 9315	0.255496	0.0320891															0
Methanobrevibacter boviskoreani JH1	0.29258	0.048904															0
Methanobrevibacter curvatus	0.267886	0.032925															0
Methanobrevibacter cuticularis	0.277432	0.0299039															0
Methanobrevibacter filiformis	0.272149	0.0275004															0
Methanobrevibacter gottschalkii	0.300984	0.0229119															0
Methanobrevibacter gottschalkii DSM 11977	0.326216	0.062538															0
Methanobrevibacter millerae	0.318109	0															0
Methanobrevibacter olleyae	0.269318	0															0
Methanobrevibacter oralis	0.268413	0.0269172															0
Methanobrevibacter oralis JMR01	0.285975	0.0485261															0
Methanobrevibacter ruminantium M1	0.32641	0															0
Methanobrevibacter smithii	0.308257	0.0222956															0
Methanobrevibacter smithii ATCC 35061	0.310342	0															0
Methanobrevibacter smithii DSM 2374	0.407601	0.0762873															0
Methanobrevibacter smithii DSM 2375	0.391713	0.12018															0
Methanobrevibacter smithii TS145A	0.311013	0.028616															0
Methanobrevibacter smithii TS145B	0.320206	0.0411758															0
Methanobrevibacter smithii TS146A	0.327253	0.0608142															0
Methanobrevibacter smithii TS146B	0.320082	0.0496391															0
Methanobrevibacter smithii TS146D	0.30888	0.0216595															0
Methanobrevibacter smithii TS146E	0.298764	0.044274															0
Methanobrevibacter smithii TS147A	0.300212	0.0314607															0
Methanobrevibacter smithii TS147B	0.303658	0.0520615															0
Methanobrevibacter smithii TS147C	0.300084	0.0350632															0
Methanobrevibacter smithii TS94A	0.3048	0.0383229															0
Methanobrevibacter smithii TS94B	0.308012	0.0432028															0
Methanobrevibacter smithii TS94C	0.299523	0.0462994															0
Methanobrevibacter smithii TS95A	0.302761	0.0367943															0
Methanobrevibacter smithii TS95B	0.308645	0.0438933															0
Methanobrevibacter smithii TS95C	0.301057	0.0383635															0
Methanobrevibacter smithii TS95D	0.296561	0.0405556															0
Methanobrevibacter smithii TS96A	0.295378	0.0324719															0
Methanobrevibacter smithii TS96B	0.301925	0.0383695															0
Methanobrevibacter smithii TS96C	0.308244	0.030384															0
Methanobrevibacter sp. 87.7	0.241681	0.0381467															0
Methanobrevibacter sp. A27	0.295378	0.0215066															0
Methanobrevibacter sp. A54	0.309596	0.0276461															0
Methanobrevibacter sp. AbM4	0.290386	0															0
Methanobrevibacter sp. TLL-48-HuF1	0.303477	0															0
Methanobrevibacter sp. TMH8	0.258897	0.0152828															0
Methanobrevibacter sp. YE315	0.342481	0															0
Methanobrevibacter thaueri	0.347343	0.054682															0
Methanobrevibacter woesei	0.339133	0.0772368															0
Methanobrevibacter wolinii SH	0.261722	0.0778751															0
Methanocalculus alkaliphilus	0.508732	0.0477582	0	0	0	0.0882353	0	0.030303	0	0.121212	0	0.521739	0	0	0	0	1
Methanocalculus chunghsingensis	0.502403	0.0432829	0	0	0	0.0882353	0	0.030303	0	0.121212	0	0.51087	0	0	0	0	1
Methanocalculus sp. AMF5	0.500602	0.0382325	0	0	0	0.0882353	0	0.0882353	0	0.0588235	0	0.489362	0	0	0	0	1
Methanocalculus taiwanensis	0.489952	0.0387817	0	0	0	0.0882353	0	0.030303	0	0.151515	0	0.5	0	0	0	0	1
Methanocaldococcus bathoardescens	0.307881	0															0
Methanocaldococcus fervens AG86	0.324975	0.00287558															0
Methanocaldococcus infernus ME	0.336185	0															0
Methanocaldococcus jannaschii DSM 2661	0.29502	0.0139034															0
Methanocaldococcus sp. FS406-22	0.318445	0.0019735															0
Methanocaldococcus sp. SG7	0.291579	0.0011091															0
Methanocaldococcus villosus KIN24-T80	0.292075	0.0421181															0
Methanocaldococcus vulcanius M7	0.359631	0.0734536															0
Methanocella arvoryzae MRE50	0.54603	0	0	0	0	0.0172414	0	0.0517241	0	0.0877193	0	0.575758	0	0	0	0	1
Methanocella conradii	0.518841	0.0409344	0	0	0	0.0222222	0	0.0666667	0	0.113636	0	0.563492	0	0	0	0	1
Methanocella conradii HZ254	0.527402	0	0	0	0	0.0222222	0	0.0666667	0	0.113636	0	0.563492	0	0	0	0	1
Methanocella paludicola SANAE	0.549169	0	0	0	0	0.0714286	0	0.0363636	0	0.0363636	0	0.56962	0	0	0	0	1
Methanocella sp. CWC-04	0.474397	0.0356249	0	0	0	0.0434783	0	0	0	0.0888889	0	0.507812	0	0	0	0	1
Methanococcoides burtonii DSM 6242	0.407581	0	0	0	0	0.075	0	0.1	0	0.025	0	0.491071	0	0	0	0	1
Methanococcoides methylutens	0.41289	0.0252526	0	0	0	0.0487805	0	0.097561	0	0.0487805	0	0.486957	0	0	0	0	1
Methanococcoides methylutens MM1	0.440232	0	0	0	0	0.0487805	0	0.0731707	0	0.0487805	0	0.478261	0	0	0	0	1
Methanococcoides orientis	0.426848	0	0	0	0	0.0487805	0	0.097561	0	0.0487805	0	0.486957	0	0	0	0	1
Methanococcoides seepicolus	0.405999	0.0383712	0	0	0	0.075	0	0.1	0	0.025	0	0.482143	0	0	0	0	1
Methanococcoides sp. AM1	0.417551	0.0304334	0	0	0	0.0487805	0	0.097561	0	0.0243902	0	0.486957	0	0	0	0	1
Methanococcoides sp. NM1	0.420362	0.0396803	0	0	0	0.0487805	0	0.097561	0	0.0487805	0	0.486957	0	0	0	0	1
Methanococcoides sp. SA1	0.419728	0.044112	0	0	0	0.075	0	0.1	0	0.025	0	0.482143	0	0	0	0	1
Methanococcoides vulcani	0.433811	0.0239867	0	0	0	0.0487805	0	0.097561	0	0.0487805	0	0.478261	0	0	0	0	1
Methanococcus aeolicus	0.299286	0															0
Methanococcus aeolicus Nankai-3	0.300375	0															0
Methanococcus maripaludis	0.329185	0															0
Methanococcus maripaludis C5	0.301223	0.0288031															0
Methanococcus maripaludis KA1	0.309033	0.0198901															0
Methanococcus maripaludis OS7	0.329332	0															0
Methanococcus maripaludis S2	0.331003	0															0
Methanococcus maripaludis X1	0.329408	0															0
Methanococcus vannielii SB	0.313283	0															0
Methanococcus voltae	0.336747	0.091336															0
Methanococcus voltae PS	0.318248	0.0904706															0
Methanocorpusculum bavaricum DSM 4179	0.485808	0.0601442	0	0	0	0.117647	0	0.121212	0	0.0606061	0	0.456522	0	0	0	0	1
Methanocorpusculum labreanum Z	0.500066	0	0	0	0	0.117647	0	0.121212	0	0.0606061	0	0.456522	0	0	0	0	1
Methanocorpusculum sp. CW153	0.532411	0.0389951	0	0	0	0.0571429	0	0.0857143	0	0.117647	0	0.479167	0	0	0	0	1
Methanocorpusculum sp. GPch4	0.524005	0.0899149	0	0	0	0.117647	0	0.121212	0	0.0606061	0	0.456522	0	0	0	0	1
Methanocorpusculum sp. MG	0.519862	0.0371577	0	0	0	0.0571429	0	0.0857143	0	0.117647	0	0.479167	0	0	0	0	1
Methanoculleus bourgensis	0.609479	0.00973611															0
Methanoculleus bourgensis MS2	0.6064	0															0
Methanoculleus chikugoensis	0.618601	0															0
Methanoculleus chikugoensis JCM 10825	0.64185	0.0358143															0
Methanoculleus horonobensis	0.61871	0.0258784															0
Methanoculleus marisnigri JR1	0.62063	0															0
Methanoculleus sediminis	0.57996	0.0954198															0
Methanoculleus sp. 7T	0.590249	0.0630125															0
Methanoculleus sp. Afa-1	0.597424	0.0381475															0
Methanoculleus sp. CWC-02	0.621222	0.00377973															0
Methanoculleus sp. MH98A	0.539136	0.0816318															0
Methanoculleus submarinus	0.620686	0															0
Methanoculleus taiwanensis	0.576706	0.0369667															0
Methanoculleus thermophilus	0.576584	0.05484															0
Methanofervidicoccus abyssi	0.352475	0.00245952															0
Methanofervidicoccus sp. A16	0.351046	0															0
Methanofollis aquaemaris	0.595463	0															0
Methanofollis ethanolicus	0.602972	0.0166703															0
Methanofollis fontis	0.601795	0.0378467															0
Methanofollis formosanus	0.603173	0															0
Methanofollis liminatans DSM 4140	0.609699	0															0
Methanofollis sp. W23	0.583192	0.00797289															0
Methanofollis tationis	0.619785	0.00862138															0
Methanogenium cariaci JCM 10550	0.512182	0.0439715															0
Methanogenium organophilum	0.4984	0
Methanogenium sp. MK-MG	0.49858	0.0397246															0
Methanohalobium evestigatum Z-7303	0.351326	0.0149624	0	0	0	0.0465116	0	0.047619	0	0.047619	0	0.521008	0	0	0	0	1
Methanohalophilus euhalobius	0.418893	0.037391	0	0	0	0.0714286	0	0.0731707	0	0.0243902	0	0.491379	0	0	0	0	1
Methanohalophilus halophilus	0.424004	0	0	0	0	0.0714286	0	0.0731707	0	0.0243902	0	0.491379	0	0	0	0	1
Methanohalophilus levihalophilus	0.444161	0.039822	0	0	0	0.047619	0	0.047619	0	0.0238095	0	0.542373	0	0	0	0	1
Methanohalophilus mahii DSM 5219	0.426182	0	0	0	0	0.0714286	0	0.0731707	0	0.0243902	0	0.482759	0	0	0	0	1
Methanohalophilus portucalensis	0.419498	0	0	0	0	0.0714286	0	0.0731707	0	0.0243902	0	0.5	0	0	0	0	1
Methanohalophilus portucalensis FDF-1	0.43544	0.0492192	0	0	0	0.0714286	0	0.0731707	0	0.0243902	0	0.5	0	0	0	0	1
Methanohalophilus profundi	0.452238	0.0183141	0	0	0	0.0714286	0	0.0731707	0	0.0243902	0	0.491379	0	0	0	0	1
Methanohalophilus sp. RSK	0.418756	0.039664	0	0	0	0.0714286	0	0.0731707	0	0.0243902	0	0.5	0	0	0	0	1
Methanohalophilus sp. WG1-DM	0.419434	0.0501637	0	0	0	0.0714286	0	0.0731707	0	0.0243902	0	0.491379	0	0	0	0	1
Methanolacinia paynteri	0.490123	0.0446826	0	0	0	0.128205	0	0.025641	0	0.0789474	0	0.462963	0	0	0	0	1
Methanolacinia petrolearia DSM 11571	0.473992	0	0	0	0	0.128205	0	0.025641	0	0.0789474	0	0.462963	0	0	0	0	1
Methanolinea mesophila	0.576611	0.00332261															0
Methanolobus bombayensis	0.398603	0.0359516	0	0	0	0.0731707	0	0.1	0	0.025	0	0.469027	0	0	0	0	1
Methanolobus chelungpuianus	0.367326	0.0875189	0	0	0	0.1	0	0.025	0	0.0769231	0	0.522523	0	0	0	0	1
Methanolobus halotolerans	0.425448	0.0547709	0	0	0	0.05	0	0.075	0	0.0512821	0	0.486486	0	0	0	0	1
Methanolobus profundi	0.435448	0.0370341	0	0	0	0.075	0	0.05	0	0.0512821	0	0.522523	0	0	0	0	1
Methanolobus psychrotolerans	0.403537	0.0343144	0	0	0	0.075	0	0.05	0	0.05	0	0.5	0	0	0	0	1
Methanolobus tindarius DSM 2278	0.397899	0	0	0	0	0.0769231	0	0.0769231	0	0.025641	0	0.495413	0	0	0	0	1
Methanolobus vulcani	0.390842	0.0201193	0	0	0	0.097561	0	0.075	0	0.025	0	0.477876	0	0	0	0	1
Methanolobus zinderi	0.440624	0	0	0	0	0.075	0	0.05	0	0.0769231	0	0.513514	0	0	0	0	1
Methanomassiliicoccus luminyensis	0.597997	0.0475243															0
Methanomassiliicoccus luminyensis B10	0.597997	0.0475243															0
Methanomethylovorans hollandica DSM 15978	0.390207	0.036034	0	0	0	0.105263	0	0.0540541	0	0.027027	0	0.509615	0	0	0	0	1
Methanomicrobium mobile BP	0.481271	0.0333776	0	0	0	0.15	0	0.1	0	0.05	0	0.446429	0	0	0	0	1
Methanomicrobium sp. W14	0.430983	0.0378975	0	0	0	0	0	0.0714286	0	0.146341	0	0.435897	0	0	0	0	1
Methanonatronarchaeum sp. AMET6-2	0.421721	0															0
Methanonatronarchaeum thermophilum	0.370455	0.026737															0
Methanoplanus endosymbiosus	0.422824	0	0	0	0	0.0810811	0	0.0540541	0	0.162162	0	0.427184	0	0	0	0	1
Methanoplanus limicola DSM 2279	0.422032	0	0	0	0	0.0810811	0	0.0540541	0	0.189189	0	0.436893	0	0	0	0	1
Methanopyrus kandleri AV19	0.611592	0															0
Methanopyrus sp. KOL6	0.576743	0															0
Methanopyrus sp. SNP6	0.579951	0															0
Methanoregula boonei 6A8	0.545136	0															0
Methanoregula formicica SMSP	0.551959	0	0	0	0	0.121212	0	0.0606061	0	0	0	0.477778	0	0	0	0	1
Methanosalsum natronophilum	0.350888	0.0466231	0	0	0	0.1	0	0.1	0	0.05	0	0.4375	0	0	0	0	1
Methanosalsum zhilinae DSM 4017	0.39156	0	0	0	0	0.102564	0	0.0769231	0	0.025641	0	0.449541	0	0	0	0	1
Methanosarcina acetivorans C2A	0.426809	0	0	0	0	0.0512821	0	0.025641	0	0.0789474	0	0.509259	0	0	0	0	1
Methanosarcina barkeri 227	0.375206	0.0173268	0	0	0	0.0512821	0	0.102564	0	0.0789474	0	0.444444	0	0	0	0	1
Methanosarcina barkeri 3	0.390806	0	0	0	0	0.0512821	0	0.102564	0	0.0789474	0	0.481481	0	0	0	0	1
Methanosarcina barkeri CM1	0.39178	0	0	0	0	0.0512821	0	0.102564	0	0.0789474	0	0.444444	0	0	0	0	1
Methanosarcina barkeri JCM 10043	0.3856	0.0375064															0
Methanosarcina barkeri MS	0.375355	0.0168964	0	0	0	0.0512821	0	0.102564	0	0.0789474	0	0.444444	0	0	0	0	1
Methanosarcina barkeri str. Wiesmoor	0.368018	0.0248042	0	0	0	0.0512821	0	0.102564	0	0.0526316	0	0.444444	0	0	0	0	1
Methanosarcina flavescens	0.413056	0	0	0	0	0.0512821	0	0.0512821	0	0.0526316	0	0.490741	0	0	0	0	1
Methanosarcina horonobensis HB-1 = JCM 15518	0.41311	0	0	0	0	0.0769231	0	0.025641	0	0.0526316	0	0.5	0	0	0	0	1
Methanosarcina lacustris Z-7289	0.418228	0	0	0	0	0.0769231	0	0.025641	0	0.0512821	0	0.495413	0	0	0	0	1
Methanosarcina mazei	0.402143	0.0347452	0	0	0	0.0512821	0	0.025641	0	0.0789474	0	0.490741	0	0	0	0	1
Methanosarcina mazei C16	0.414876	0	0	0	0	0.0512821	0	0.025641	0	0.0789474	0	0.490741	0	0	0	0	1
Methanosarcina mazei Go1	0.414849	0	0	0	0	0.0512821	0	0.025641	0	0.0789474	0	0.490741	0	0	0	0	1
Methanosarcina mazei LYC	0.413906	0	0	0	0	0.0512821	0	0.025641	0	0.0789474	0	0.490741	0	0	0	0	1
Methanosarcina mazei S-6	0.414207	0	0	0	0	0.0512821	0	0.025641	0	0.0789474	0	0.490741	0	0	0	0	1
Methanosarcina mazei SarPi	0.41487	0	0	0	0	0.0512821	0	0.025641	0	0.0789474	0	0.490741	0	0	0	0	1
Methanosarcina mazei TMA	0.412576	0	0	0	0	0.0512821	0	0.025641	0	0.0789474	0	0.490741	0	0	0	0	1
Methanosarcina mazei Tuc01	0.424781	0	0	0	0	0.0512821	0	0.025641	0	0.0789474	0	0.490741	0	0	0	0	1
Methanosarcina mazei WWM610	0.414574	0	0	0	0	0.0512821	0	0.025641	0	0.0789474	0	0.490741	0	0	0	0	1
Methanosarcina siciliae C2J	0.426009	0	0	0	0	0.0769231	0	0.025641	0	0.0526316	0	0.509259	0	0	0	0	1
Methanosarcina siciliae HI350	0.430641	0	0	0	0	0.0769231	0	0.025641	0	0.0526316	0	0.509259	0	0	0	0	1
Methanosarcina siciliae T4_M	0.429404	0	0	0	0	0.0769231	0	0.025641	0	0.0526316	0	0.509259	0	0	0	0	1
Methanosarcina soligelidi	0.415018	0	0	0	0	0.0512821	0	0.025641	0	0.0789474	0	0.490741	0	0	0	0	1
Methanosarcina sp. 1.H.A.2.2	0.423867	0.0301496	0	0	0	0.0769231	0	0.025641	0	0.0512821	0	0.495413	0	0	0	0	1
Methanosarcina sp. 1.H.T.1A.1	0.427646	0.0312031	0	0	0	0.0769231	0	0.025641	0	0.0512821	0	0.495413	0	0	0	0	1
Methanosarcina sp. 2.H.A.1B.4	0.426918	0.0250547	0	0	0	0.0769231	0	0.025641	0	0.0512821	0	0.495413	0	0	0	0	1
Methanosarcina sp. 2.H.T.1A.15	0.429354	0.0346247	0	0	0	0.0769231	0	0.025641	0	0.0512821	0	0.495413	0	0	0	0	1
Methanosarcina sp. 2.H.T.1A.3	0.421764	0.0303889	0	0	0	0.0769231	0	0.025641	0	0.0512821	0	0.495413	0	0	0	0	1
Methanosarcina sp. 2.H.T.1A.6	0.420943	0.0241119	0	0	0	0.0769231	0	0.025641	0	0.0512821	0	0.495413	0	0	0	0	1
Methanosarcina sp. 2.H.T.1A.8	0.421661	0.0281312	0	0	0	0.0769231	0	0.025641	0	0.0512821	0	0.495413	0	0	0	0	1
Methanosarcina sp. A14	0.390493	0.0291172	0	0	0	0.0512821	0	0.102564	0	0.0789474	0	0.444444	0	0	0	0	1
Methanosarcina sp. DH1	0.40209	0.0312835	0	0	0	0.0512821	0	0.102564	0	0.0526316	0	0.462963	0	0	0	0	1
Methanosarcina sp. DH2	0.419123	0.0323402	0	0	0	0.075	0	0.05	0	0.05	0	0.482143	0	0	0	0	1
Methanosarcina sp. KYL-1	0.456655	0.0421578	0	0	0	0.05	0	0.075	0	0.05	0	0.517857	0	0	0	0	1
Methanosarcina sp. Kolksee	0.371142	0.0279894	0	0	0	0.0512821	0	0.102564	0	0.0526316	0	0.462963	0	0	0	0	1
Methanosarcina sp. MSH10X1	0.43349	0.0320027	0	0	0	0.0512821	0	0.0512821	0	0.0789474	0	0.481481	0	0	0	0	1
Methanosarcina sp. MTP4	0.459302	0	0	0	0	0.025	0	0.15	0	0.025	0	0.491071	0	0	0	0	1
Methanosarcina sp. WH1	0.418198	0	0	0	0	0.0769231	0	0.025641	0	0.0512821	0	0.495413	0	0	0	0	1
Methanosarcina sp. WWM596	0.416925	0	0	0	0	0.0769231	0	0.025641	0	0.0512821	0	0.495413	0	0	0	0	1
Methanosarcina spelaei	0.37621	0.0420225	0	0	0	0.0512821	0	0.0512821	0	0.0789474	0	0.490741	0	0	0	0	1
Methanosarcina thermophila	0.427061	0.0457308	0	0	0	0.0512821	0	0.0526316	0	0.0526316	0	0.514019	0	0	0	0	1
Methanosarcina thermophila CHTI-55	0.412366	0	0	0	0	0.0512821	0	0.0526316	0	0.0526316	0	0.514019	0	0	0	0	1
Methanosarcina thermophila TM-1	0.4115	0	0	0	0	0.0512821	0	0.0526316	0	0.0526316	0	0.514019	0	0	0	0	1
Methanosarcina vacuolata Z-761	0.371614	0.0261816	0	0	0	0.0512821	0	0.102564	0	0.0526316	0	0.462963	0	0	0	0	1
Methanosphaera cuniculi	0.273003	0.0163327															0
Methanosphaera sp. A6	0.273924	0.0247225															0
Methanosphaera sp. BMS	0.329314	0															0
Methanosphaera sp. WGK6	0.286477	0.0575075															0
Methanosphaera stadtmanae	0.284963	0.0718193															0
Methanosphaera stadtmanae DSM 3091	0.276337	0															0
Methanosphaerula palustris E1-9c	0.553537	0															0
Methanospirillum hungatei	0.422089	0															0
Methanospirillum hungatei JF-1	0.45149	0															0
Methanospirillum lacunae	0.429522	0.032642															0
Methanospirillum sp. J.3.6.1-F.2.7.3	0.420764	0															0
Methanospirillum stamsii	0.405856	0.0335907															0
Methanothermobacter defluvii	0.507372	0.02738															0
Methanothermobacter marburgensis str. Marburg	0.470274	0.0162203															0
Methanothermobacter sp. CaT2	0.459486	0.034429															0
Methanothermobacter sp. K4	0.498123	0.037846															0
Methanothermobacter sp. KEPCO-1	0.484683	0															0
Methanothermobacter sp. THM-1	0.485864	0															0
Methanothermobacter sp. THM-2	0.487541	0															0
Methanothermobacter tenebrarum	0.398216	0.01068															0
Methanothermobacter thermautotrophicus	0.506777	0.0221422															0
Methanothermobacter thermautotrophicus str. Delta H	0.495439	0															0
Methanothermobacter wolfeii	0.486676	0															0
Methanothermococcus okinawensis IH1	0.280686	0.0123005															0
Methanothermococcus thermolithotrophicus DSM 2095	0.327365	0.0162811															0
Methanothermus fervidus DSM 2088	0.31637	0															0
Methanothrix harundinacea 6Ac	0.573006	0.0332679	0	0	0	0.0882353	0	0.117647	0	0.030303	0	0.580645	0	0	0	0	1
Methanothrix soehngenii GP6	0.474559	0.0357446	0	0	0	0.0697674	0	0.119048	0	0.0238095	0	0.495798	0	0	0	0	1
Methanothrix thermoacetophila PT	0.535453	0	0	0	0	0.0555556	0	0.0857143	0	0.0857143	0	0.530612	0	0	0	0	1
Methanotorris formicicus Mc-S-70	0.321129	0.0238142															0
Methanotorris igneus Kol 5	0.322999	0															0
Methermicoccus shengliensis DSM 18856	0.52994	0.0433323															0
Nanobdella aerobiophila	0.24637	0															0
Natranaeroarchaeum aerophilus	0.574326	0.0485495	0	0	0	0.121212	0	0	0	0.0606061	0	0.571429	0	0	0	0	1
Natranaeroarchaeum sulfidigenes	0.60787	0	0	0	0	0.121212	0	0	0	0.0606061	0	0.571429	0	0	0	0	1
Natrarchaeobaculum aegyptiacum	0.641083	0	0	0	0	0.121212	0	0.030303	0	0	0	0.615385	0	0	0	0	1
Natrarchaeobaculum sulfurireducens	0.598634	0.0292715	0	0	0	0.121212	0	0.030303	0	0	0	0.615385	0	0	0	0	1
Natrarchaeobius chitinivorans	0.59698	0.0582095	0	0	0	0.121212	0	0.030303	0	0	0	0.615385	0	0	0	0	1
Natrarchaeobius halalkaliphilus	0.607526	0.0241289	0	0	0	0.121212	0	0.030303	0	0	0	0.615385	0	0	0	0	1
Natrialba aegyptia DSM 13077	0.597371	0.0381453	0	0	0	0.121212	0	0.030303	0	0	0	0.626374	0	0	0	0	1
Natrialba asiatica DSM 12278	0.613692	0.0342727	0	0	0	0.121212	0	0.030303	0	0	0	0.626374	0	0	0	0	1
Natrialba chahannaoensis JCM 10990	0.584842	0.043211	0	0	0	0.121212	0	0.030303	0	0	0	0.615385	0	0	0	0	1
Natrialba hulunbeirensis JCM 10989	0.607011	0.0349512	0	0	0	0.121212	0	0.030303	0	0	0	0.615385	0	0	0	0	1
Natrialba magadii ATCC 43099	0.600588	0.0198191	0	0	0	0.121212	0	0.030303	0	0	0	0.626374	0	0	0	0	1
Natrialba sp. INN-245	0.588097	0.0454145	0	0	0	0.121212	0	0.030303	0	0	0	0.604396	0	0	0	0	1
Natrialba sp. SSL1	0.579372	0.0390161	0	0	0	0.121212	0	0.030303	0	0	0	0.615385	0	0	0	0	1
Natrialba swarupiae	0.593018	0.0469032	0	0	0	0.121212	0	0.030303	0	0	0	0.604396	0	0	0	0	1
Natrialba taiwanensis DSM 12281	0.593626	0.0391507	0	0	0	0.121212	0	0.030303	0	0	0	0.626374	0	0	0	0	1
Natribaculum luteum	0.593341	0.0392742	0	0	0	0.121212	0	0.030303	0	0	0	0.615385	0	0	0	0	1
Natribaculum sp. AD-4	0.686855	0	0	0	0	0.030303	0	0	0	0.125	0	0.633333	0	0	0	0	1
Natribaculum sp. CGA3	0.617959	0	0	0	0	0.121212	0	0.030303	0	0	0	0.615385	0	0	0	0	1
Natrinema altunense	0.633658	0.0360823	0	0	0	0.0748918	0.0463203	0.0294372	0.000865801	0.0285714	0.0285714	0.555115	0.0602696	0	0	0	2
Natrinema altunense JCM 12890	0.623783	0.0475794	0	0	0	0.0748918	0.0463203	0.0294372	0.000865801	0.0285714	0.0285714	0.555115	0.0602696	0	0	0	2
Natrinema amylolyticum	0.627429	0.0330685	0	0	0	0.121212	0	0.030303	0	0	0	0.615385	0	0	0	0	1
Natrinema ejinorense	0.62193	0.0141427	0	0	0	0	0	0.121212	0	0.030303	0	0.608696	0	0	0	0	1
Natrinema gari JCM 14663	0.620315	0.0388852	0	0	0	0.121212	0	0.030303	0	0	0	0.615385	0	0	0	0	1
Natrinema halophilum	0.58326	0.0221437	0	0	0	0.121212	0	0.030303	0	0	0	0.615385	0	0	0	0	1
Natrinema pallidum	0.619023	0.0193231	0	0	0	0.121212	0	0.030303	0	0	0	0.615385	0	0	0	0	1
Natrinema pallidum DSM 3751	0.604333	0.0609968	0	0	0	0.121212	0	0.030303	0	0	0	0.615385	0	0	0	0	1
Natrinema pellirubrum DSM 15624	0.600964	0.0346216	0	0	0	0.121212	0	0.030303	0	0	0	0.615385	0	0	0	0	1
Natrinema salaciae	0.64223	0.0241914	0	0	0	0.121212	0	0.030303	0	0	0	0.615385	0	0	0	0	1
Natrinema salinisoli	0.586492	0.0390027	0	0	0	0	0	0.121212	0	0.030303	0	0.608696	0	0	0	0	1
Natrinema sp. CBA1119	0.568272	0.0278952	0	0	0	0.121212	0	0.030303	0	0	0	0.604396	0	0	0	0	1
Natrinema sp. DC36	0.589295	0.0286917	0	0	0	0.121212	0	0.030303	0	0	0	0.604396	0	0	0	0	1
Natrinema sp. J7-1	0.631043	0.0414571	0	0	0	0.121212	0	0.030303	0	0	0	0.615385	0	0	0	0	1
Natrinema sp. J7-2	0.614268	0.028222	0	0	0	0.121212	0	0.030303	0	0	0	0.615385	0	0	0	0	1
Natrinema sp. SYSU A 869	0.590209	0.0284019	0	0	0	0.121212	0	0.030303	0	0	0	0.615385	0	0	0	0	1
Natrinema sp. YPL30	0.578538	0.0337028	0	0	0	0.121212	0	0.030303	0	0	0	0.615385	0	0	0	0	1
Natrinema thermotolerans A29	0.607439	0.0403526	0	0	0	0.121212	0	0.030303	0	0	0	0.615385	0	0	0	0	1
Natrinema versiforme	0.627574	0.0438896	0	0	0	0.121212	0	0.030303	0	0	0	0.615385	0	0	0	0	1
Natrinema versiforme JCM 10478	0.622288	0.0452762	0	0	0	0.121212	0	0.030303	0	0	0	0.615385	0	0	0	0	1
Natronoarchaeum philippinense	0.64304	0.0304392															0
Natronoarchaeum rubrum	0.643006	0.0339504															0
Natronobacterium gregoryi	0.613962	0.0297237	0	0	0	0.030303	0	0	0	0.125	0	0.6	0	0	0	0	1
Natronobacterium gregoryi SP2	0.622355	0	0	0	0	0.030303	0	0	0	0.125	0	0.6	0	0	0	0	1
Natronobacterium texcoconense	0.625816	0.0120899	0	0	0	0.030303	0	0	0	0.125	0	0.611111	0	0	0	0	1
Natronobiforma cellulositropha	0.627107	0.0509643	0	0	0	0.121212	0	0.030303	0	0	0	0.582418	0	0	0	0	1
Natronobiforma sp. CGA73	0.642818	0.0161323	0	0	0	0.121212	0	0.030303	0	0	0	0.626374	0	0	0	0	1
Natronocalculus amylovorans	0.507304	0.0164468	0	0	0	0.0285714	0	0.0588235	0	0	0	0.610526	0	0	0	0	1
Natronococcus amylolyticus DSM 10524	0.638665	0.0355705	0	0	0	0.121212	0	0.030303	0	0	0	0.626374	0	0	0	0	1
Natronococcus jeotgali DSM 18795	0.598328	0.0692144	0	0	0	0.121212	0	0.030303	0	0	0	0.637363	0	0	0	0	1
Natronococcus occultus SP4	0.603633	0.0417505	0	0	0	0.121212	0	0.030303	0	0	0	0.615385	0	0	0	0	1
Natronococcus pandeyae	0.602821	0.0469438	0	0	0	0.121212	0	0.030303	0	0	0	0.615385	0	0	0	0	1
Natronococcus sp. CG52	0.602165	0.036288	0	0	0	0.121212	0	0.030303	0	0	0	0.604396	0	0	0	0	1
Natronococcus sp. JC468	0.610761	0.0652067	0	0	0	0.121212	0	0.030303	0	0	0	0.626374	0	0	0	0	1
Natronolimnobius baerhuensis	0.550189	0.0812817	0	0	0	0.121212	0	0.030303	0	0	0	0.615385	0	0	0	0	1
Natronolimnobius sp. AArcel1	0.561377	0.0364845	0	0	0	0.121212	0	0.030303	0	0	0	0.615385	0	0	0	0	1
Natronolimnohabitans innermongolicus JCM 12255	0.639789	0.0318577	0	0	0	0.121212	0	0.030303	0	0	0	0.604396	0	0	0	0	1
Natronomonas gomsonensis	0.640597	0.00379487	0	0	0	0.0285714	0	0.0571429	0	0.0285714	0	0.639175	0	0	0	0	1
Natronomonas halophila	0.643576	0	0	0	0	0	0	0.0857143	0	0.0285714	0	0.653061	0	0	0	0	1
Natronomonas moolapensis 8.8.11	0.645258	0	0	0	0	0.0285714	0	0.0571429	0	0.0294118	0	0.65625	0	0	0	0	1
Natronomonas pharaonis DSM 2160	0.604185	0.0254176	0	0	0	0	0	0.0857143	0	0.0285714	0	0.649485	0	0	0	0	1
Natronomonas salina	0.674515	0	0	0	0	0.0285714	0	0.0571429	0	0.0285714	0	0.639175	0	0	0	0	1
Natronomonas salsuginis	0.629504	0.0317063	0	0	0	0.0285714	0	0.0571429	0	0.0294118	0	0.625	0	0	0	0	1
Natronomonas sp. CBA1123	0.651934	0.0248361	0	0	0	0.0285714	0	0.0571429	0	0.0285714	0	0.639175	0	0	0	0	1
Natronomonas sp. F2-12	0.590432	0.0551894	0	0	0	0	0	0.0857143	0	0.0285714	0	0.659794	0	0	0	0	1
Natronomonas sp. LN261	0.633904	0.0352598	0	0	0	0.0285714	0	0.0571429	0	0.0294118	0	0.65625	0	0	0	0	1
Natronomonas sp. ZY43	0.619453	0.0531532	0	0	0	0.0285714	0	0.0571429	0	0.0294118	0	0.666667	0	0	0	0	1
Natronorubrum aibiense	0.593506	0.0290294	0	0	0	0.121212	0	0.030303	0	0	0	0.604396	0	0	0	0	1
Natronorubrum bangense	0.585746	0.0199601	0	0	0	0	0	0.121212	0	0.030303	0	0.597826	0	0	0	0	1
Natronorubrum bangense JCM 10635	0.595243	0.0321811	0	0	0	0	0	0.121212	0	0.030303	0	0.597826	0	0	0	0	1
Natronorubrum halalkaliphilum	0.594531	0.0583652	0	0	0	0.121212	0	0.030303	0	0	0	0.615385	0	0	0	0	1
Natronorubrum halophilum	0.611267	0.0324285	0	0	0	0.0294118	0	0	0	0.121212	0	0.602151	0	0	0	0	1
Natronorubrum sediminis	0.606329	0.0144256	0	0	0	0.0294118	0	0	0	0.121212	0	0.602151	0	0	0	0	1
Natronorubrum sulfidifaciens JCM 14089	0.558967	0.0685117	0	0	0	0.121212	0	0.030303	0	0	0	0.604396	0	0	0	0	1
Natronorubrum texcoconense	0.631503	0.0189859	0	0	0	0	0	0.121212	0	0.030303	0	0.608696	0	0	0	0	1
Natronorubrum thiooxidans	0.568141	0.0391782	0	0	0	0.121212	0	0.030303	0	0	0	0.604396	0	0	0	0	1
Natronorubrum tibetense GA33	0.624549	0.0295179	0	0	0	0	0	0.121212	0	0.030303	0	0.608696	0	0	0	0	1
Nitrosarchaeum koreense MY1	0.326731	0															0
Nitrosarchaeum sp. AC2	0.328088	0															0
Nitrosopumilus adriaticus	0.334069	0															0
Nitrosopumilus cobalaminigenes	0.330133	0															0
Nitrosopumilus maritimus SCM1	0.341675	0															0
Nitrosopumilus oxyclinae	0.330535	0															0
Nitrosopumilus piranensis	0.338204	0															0
Nitrosopumilus sp. K4	0.348589	0															0
Nitrosopumilus sp. Nsub	0.315203	0.00634703															0
Nitrosopumilus sp. SJ	0.340503	0.00839352															0
Nitrosopumilus sp. b1	0.35882	0.0101996															0
Nitrosopumilus sp. b2	0.342192	0.00689442															0
Nitrosopumilus sp. b3	0.34019	0.0133778															0
Nitrosopumilus ureiphilus	0.334467	0															0
Nitrosopumilus zosterae	0.343426	0.015863															0
Nitrososphaera sp. AFS	0.381525	0.0192529															0
Nitrososphaera viennensis	0.52699	0															0
Nitrososphaera viennensis EN76	0.527155	0															0
Palaeococcus ferrophilus DSM 13482	0.545423	0.0348495															0
Palaeococcus pacificus DY20341	0.430443	0															0
Picrophilus oshimae DSM 9789	0.360625	0.0116438															0
Picrophilus torridus DSM 9790	0.359704	0															0
Pyrobaculum aerophilum	0.511686	0.0251729															0
Pyrobaculum aerophilum str. IM2	0.513625	0															0
Pyrobaculum arsenaticum	0.539719	0.0157913															0
Pyrobaculum arsenaticum DSM 13514	0.550509	0															0
Pyrobaculum calidifontis JCM 11548	0.571508	0															0
Pyrobaculum ferrireducens	0.569668	0															0
Pyrobaculum islandicum DSM 4184	0.49599	0															0
Pyrobaculum neutrophilum V24Sta	0.599106	0															0
Pyrobaculum sp. 3827-6	0.583767	0.0287892															0
Pyrococcus abyssi GE5	0.440759	0.00638016															0
Pyrococcus furiosus COM1	0.407871	0															0
Pyrococcus furiosus DSM 3638	0.407699	0															0
Pyrococcus horikoshii OT3	0.41879	0															0
Pyrococcus kukulkanii	0.446221	0															0
Pyrococcus sp. NA2	0.427403	0															0
Pyrococcus sp. ST04	0.422933	0															0
Pyrococcus yayanosii CH1	0.516375	0															0
Pyrodictium delaneyi	0.53914	0															0
Pyrodictium occultum	0.640686	0.00671297															0
Pyrolobus fumarii 1A	0.549041	0	0	0	0	0.0294118	0	0	0	0.030303	0	0.774194	0	0	0	0	1
Saccharolobus caldissimus	0.329041	0															0
Saccharolobus shibatae	0.356406	0															0
Saccharolobus shibatae B12	0.35477	0.00117613															0
Saccharolobus solfataricus	0.358591	0															0
Saccharolobus solfataricus P2	0.357872	0															0
Salarchaeum japonicum	0.634302	0.0460336	0	0	0	0.0294118	0	0	0	0	0	0.645161	0	0	0	0	1
Salarchaeum sp. JOR-1	0.65057	0.0128039	0	0	0	0.0294118	0	0	0	0	0	0.645161	0	0	0	0	1
Salinadaptatus halalkaliphilus	0.591035	0.0427364	0	0	0	0.030303	0	0	0	0.125	0	0.611111	0	0	0	0	1
Salinarchaeum laminariae	0.649386	0															0
Salinarchaeum sp. Harcht-Bsk1	0.66586	0															0
Salinarchaeum sp. IM2453	0.47362	0															0
Salinigranum halophilum	0.637615	0.0440031	0	0	0	0.0588235	0	0.0588235	0	0	0	0.634409	0	0	0	0	1
Salinigranum rubrum	0.605957	0.0337343	0	0	0	0.0588235	0	0.0588235	0	0	0	0.623656	0	0	0	0	1
Salinigranum salinum	0.619383	0.0445796	0	0	0	0.0588235	0	0.0588235	0	0	0	0.634409	0	0	0	0	1
Salinirubellus salinus	0.643533	0.0462771	0	0	0	0.0285714	0	0.0294118	0	0.0294118	0	0.663158	0	0	0	0	1
Salinirubellus sp. BND22	0.629701	0.0390652	0	0	0	0	0	0.0588235	0	0.0588235	0	0.663158	0	0	0	0	1
Salinirubrum litoreum	0.646678	0.044212	0	0	0	0	0	0.030303	0	0.09375	0	0.622222	0	0	0	0	1
Salinirussus salinus	0.686915	0.00334702	0	0	0	0.0588235	0	0.0882353	0	0	0	0.645161	0	0	0	0	1
Saliphagus infecundisoli	0.587099	0.0515645	0	0	0	0.030303	0	0	0	0.125	0	0.622222	0	0	0	0	1
Saliphagus sp. LR7	0.598301	0.0514249	0	0	0	0.030303	0	0	0	0.125	0	0.622222	0	0	0	0	1
Saliphagus sp. WLHS1	0.600448	0.0374225	0	0	0	0.121212	0	0.030303	0	0	0	0.626374	0	0	0	0	1
Saliphagus sp. WLHSJ1	0.561972	0.0233695	0	0	0	0.121212	0	0.030303	0	0	0	0.615385	0	0	0	0	1
Staphylothermus hellenicus DSM 12710	0.368383	0															0
Staphylothermus marinus F1	0.357265	0															0
Stygiolobus azoricus	0.376134	0															0
Stygiolobus caldivivus	0.401436	0															0
Sulfodiicoccus acidiphilus	0.51145	0															0
Sulfolobus acidocaldarius	0.367001	0															0
Sulfolobus acidocaldarius DSM 639	0.367076	0															0
Sulfolobus acidocaldarius N8	0.366677	0															0
Sulfolobus acidocaldarius Ron12_I	0.367068	0															0
Sulfolobus islandicus	0.352413	0.025317															0
Sulfolobus islandicus HVE10_4	0.351482	0															0
Sulfolobus islandicus L.D.8.5	0.356976	0.00443649															0
Sulfolobus islandicus L.S.2.15	0.35111	0															0
Sulfolobus islandicus LAL14_1	0.351421	0															0
Sulfolobus islandicus M.14.25	0.350995	0															0
Sulfolobus islandicus M.16.12	0.35385	0.00763572															0
Sulfolobus islandicus M.16.13	0.349677	0.00109673															0
Sulfolobus islandicus M.16.2	0.350018	0															0
Sulfolobus islandicus M.16.22	0.35691	0.00707451															0
Sulfolobus islandicus M.16.23	0.350768	0															0
Sulfolobus islandicus M.16.27	0.350097	0															0
Sulfolobus islandicus M.16.30	0.349743	0.00288446															0
Sulfolobus islandicus M.16.4	0.350023	0															0
Sulfolobus islandicus M.16.40	0.349813	0															0
Sulfolobus islandicus M.16.43	0.350243	0															0
Sulfolobus islandicus M.16.46	0.349715	0.00155508															0
Sulfolobus islandicus M.16.47	0.35052	0															0
Sulfolobus islandicus REY15A	0.353078	0															0
Sulfolobus islandicus Y.G.57.14	0.353854	0															0
Sulfolobus islandicus Y.N.15.51	0.357009	0.00407537															0
Sulfolobus sp. A20	0.347753	0															0
Sulfolobus sp. B1	0.35421	0.0424301															0
Sulfolobus sp. E11-6	0.348657	0															0
Sulfolobus sp. E5-1-F	0.347413	0															0
Sulfuracidifex metallicus DSM 6482 = JCM 9184	0.390421	0.0377818															0
Sulfuracidifex tepidarius	0.425692	0.0486079															0
Sulfurisphaera ohwakuensis	0.327451	0															0
Sulfurisphaera tokodaii str. 7	0.327867	0															0
Thermocladium modestius	0.470024	0.0852162															0
Thermococcus aciditolerans	0.549754	0															0
Thermococcus aggregans	0.43344	0															0
Thermococcus alcaliphilus	0.436536	0.0216119															0
Thermococcus barophilus	0.418369	0															0
Thermococcus barophilus MP	0.400396	0.0171725															0
Thermococcus barossii	0.546923	0															0
Thermococcus bergensis	0.436234	0.00957025															0
Thermococcus camini	0.546297	0															0
Thermococcus celer Vu 13 = JCM 8558	0.564475	0															0
Thermococcus celericrescens	0.539483	0.0324704															0
Thermococcus chitonophagus	0.449217	0															0
Thermococcus cleftensis	0.558175	0															0
Thermococcus eurythermalis	0.500863	0.0337926															0
Thermococcus gammatolerans EJ3	0.535615	0															0
Thermococcus gorgonarius	0.516668	0															0
Thermococcus guaymasensis DSM 11113	0.528623	0															0
Thermococcus henrietii	0.545767	0															0
Thermococcus indicus	0.498241	0.050756															0
Thermococcus kodakarensis KOD1	0.519955	0															0
Thermococcus litoralis	0.434338	0.0305238															0
Thermococcus litoralis DSM 5473	0.43088	0															0
Thermococcus nautili	0.548417	0															0
Thermococcus onnurineus NA1	0.512727	0															0
Thermococcus pacificus	0.542408	0															0
Thermococcus paralvinellae	0.402965	0															0
Thermococcus peptonophilus	0.518584	0.0012915															0
Thermococcus piezophilus	0.51107	0															0
Thermococcus profundus	0.485871	0.046733															0
Thermococcus radiotolerans	0.555977	0															0
Thermococcus sibiricus MM 739	0.402013	0															0
Thermococcus siculi	0.549939	0															0
Thermococcus sp. 101 C5	0.439611	0.0185901															0
Thermococcus sp. 18S1	0.457983	0.0945631															0
Thermococcus sp. 21S7	0.479152	0.074709															0
Thermococcus sp. 21S9	0.463864	0.0909693															0
Thermococcus sp. 2319x1	0.443901	0															0
Thermococcus sp. 4557	0.560788	0															0
Thermococcus sp. 5-4	0.556858	0															0
Thermococcus sp. 813A4	0.534878	0															0
Thermococcus sp. 9N3	0.490466	0.0713873															0
Thermococcus sp. AM4	0.54781	0															0
Thermococcus sp. Bubb.Bath	0.471665	0.0759898															0
Thermococcus sp. CX2	0.492961	0.0655206															0
Thermococcus sp. EP1	0.400318	0.020584															0
Thermococcus sp. ES12	0.389095	0.0475948															0
Thermococcus sp. GR4	0.480359	0.0647721															0
Thermococcus sp. GR5	0.467953	0.0731144															0
Thermococcus sp. GR6	0.43332	0.0606922															0
Thermococcus sp. GR7	0.456554	0.066578															0
Thermococcus sp. IOH2	0.394423	0															0
Thermococcus sp. JdF3	0.497975	0.0536604															0
Thermococcus sp. LS1	0.431671	0.0711892															0
Thermococcus sp. LS2	0.420815	0.0429579															0
Thermococcus sp. M36	0.344782	0.054264															0
Thermococcus sp. M39	0.428038	0.0598341															0
Thermococcus sp. MAR1	0.40718	0.0864787															0
Thermococcus sp. MV11	0.462247	0.0827369															0
Thermococcus sp. MV5	0.463479	0.0692396															0
Thermococcus sp. P6	0.548794	0															0
Thermococcus sp. PK	0.439172	0.0062134															0
Thermococcus stetteri	0.521444	0.00842845															0
Thermococcus thioreducens	0.526153	0.0508952															0
Thermococcus zilligii AN1	0.53432	0.0155272															0
Thermofilum adornatum	0.465063	0															0
Thermofilum adornatum 1505	0.464039	0															0
Thermofilum pendens Hrk 5	0.571038	0.00561815															0
Thermogladius calderae 1633	0.556412	0															0
Thermogymnomonas acidicola JCM 13583	0.545099	0.0611346															0
Thermoplasma acidophilum DSM 1728	0.459944	0															0
Thermoplasma sp. Kam2015	0.426443	0.0447086															0
Thermoplasma volcanium GSS1	0.399185	0															0
Thermoproteus sp. CP80	0.600151	0.0590747															0
Thermoproteus tenax Kra 1	0.551283	0															0
Thermoproteus uzoniensis 768-20	0.596551	0															0
Thermosphaera aggregans	0.476141	0															0
Thermosphaera aggregans DSM 11486	0.467343	0															0
Vulcanisaeta distributa DSM 14429	0.454277	0															0
Vulcanisaeta distributa JCM 11216	0.484818	0.0507434															0
Vulcanisaeta distributa JCM 11217	0.499915	0.0803349															0
Vulcanisaeta moutnovskia 768-28	0.42387	0															0
Vulcanisaeta souniana JCM 11219	0.464662	0.0478059															0
Vulcanisaeta sp. EB80	0.464367	0.0320051															0
Vulcanisaeta sp. JCM 14467	0.470711	0.0178944															0
Vulcanisaeta sp. JCM 16159	0.456221	0.0175122															0
Vulcanisaeta sp. JCM 16161	0.468015	0.0218421															0
Vulcanisaeta thermophila	0.497403	0.0170221															0

## Sheet: Bacteria
GC content (average and standard deviation), intron stop probability (average and standard deviation) and number of introns for all bacterial species as stored in the NCBI Genome RefSeq database.
organism	average_gc	standard_dev_gc	intron_num
Acetobacter aceti	0.568293	0	0
Acetobacter pasteurianus	0.532814	0	0
Acidaminococcus fermentans	0.543303	0.0381085	0
Acidiphilium rubrum	0.618897	0.028961	0
Acidithiobacillus ferrooxidans	0.566753	0.04291	0
Acidithiobacillus thiooxidans	0.522224	0.0331713	0
Acidocella facilis	0.627421	0.0455904	0
Acidomonas methanolica	0.614095	0.0436307	0
Acinetobacter baumannii	0.415954	0.0453205	0
Acinetobacter calcoaceticus	0.430733	0.0650053	0
Actinobacillus equuli	0.402215	0	0
Actinobacillus lignieresii	0.401191	0.00996753	0
Actinobacillus pleuropneumoniae	0.412365	0	0
Actinobacillus seminis	0.407673	0.0320568	0
Actinobacillus suis	0.398382	0.0219206	0
Actinobacillus ureae	0.401813	0.00502604	0
Aeromonas allosaccharophila	0.563171	0.050683	0
Aeromonas caviae	0.61092	0.0347201	0
Aeromonas eucrenophila	0.602128	0.0310517	0
Aeromonas hydrophila	0.624459	0.0216169	0
Aeromonas jandaei	0.609678	0.047651	0
Aeromonas media	0.574714	0.0618118	0
Aeromonas salmonicida	0.56496	0.0411731	0
Aeromonas schubertii	0.613591	0.0444339	0
Aeromonas sobria	0.56132	0.0398395	0
Aeromonas veronii	0.561235	0.0477416	0
Afifella marina	0.625493	0.0427909	0
Afipia felis	0.565512	0.0824927	0
Aggregatibacter actinomycetemcomitans	0.443909	0	0
Aggregatibacter aphrophilus	0.42339	0	0
Aggregatibacter segnis	0.421908	0.0447538	0
Agrobacterium rhizogenes	0.550502	0.0940666	0
Agrobacterium tumefaciens	0.575413	0.0363762	0
Agrobacterium vitis	0.567455	0.029345	0
Alcaligenes faecalis	0.564056	0.0309902	0
Aliivibrio fischeri	0.378387	0.0382538	0
Aliivibrio logei	0.399502	0.0598532	0
Allochromatium vinosum	0.627269	0.0560607	0
Anaplasma marginale	0.493994	0.0146353	0
Anaplasma phagocytophilum	0.409172	0.00930158	0
Anaplasma platys	0.454717	0	0
Ancylobacter aquaticus	0.656534	0.0360681	0
Archangium gephyra	0.694488	0	0
Arsenophonus nasoniae	0.401437	0.0285253	0
Atlantibacter hermannii	0.52911	0.0286301	0
Avibacterium avium	0.429312	0.0134095	0
Avibacterium gallinarum	0.449583	0.0669052	0
Avibacterium paragallinarum	0.41293	0.0215234	0
Avibacterium volantium	0.415462	0	0
Azospirillum brasilense	0.679342	0.0105787	0
Azospirillum lipoferum	0.672553	0.0294639	0
Azotobacter chroococcum	0.625614	0.0260779	0
Azotobacter vinelandii	0.637277	0.0451383	0
Bacteriovorax stolpii	0.408811	0	0
Bacteroides fragilis	0.425579	0.0348922	0
Bacteroides thetaiotaomicron	0.426745	0.0321737	0
Bacteroides uniformis	0.456868	0.0403032	0
Bartonella bacilliformis	0.382409	0	0
Bartonella elizabethae	0.390698	0.0325784	0
Bartonella quintana	0.387573	0	0
Bdellovibrio bacteriovorus	0.506512	0	0
Bergeriella denitrificans	0.549793	0.0122426	0
Bergeyella zoohelcum	0.322149	0.040238	0
Blastochloris viridis	0.679329	0	0
Blastopirellula marina	0.569983	0.0339281	0
Bordetella avium	0.612066	0.0279476	0
Bordetella bronchiseptica	0.682394	0	0
Bordetella parapertussis	0.680915	0	0
Bordetella pertussis	0.677066	0	0
Borrelia anserina	0.278511	0.0140262	0
Borrelia coriaceae	0.289702	0.0154951	0
Borrelia hermsii	0.305474	0.0315393	0
Borrelia parkeri	0.298907	0.0154525	0
Borrelia turicatae	0.301161	0.00832116	0
Borreliella burgdorferi	0.280868	0.0238763	0
Brachyspira hyodysenteriae	0.266425	0.036159	0
Bradyrhizobium japonicum	0.540907	0.0678541	0
Bradyrhizobium sp.	0.637711	0
Brevundimonas diminuta	0.606619	0.100864	0
Breznakibacter xylanolyticus	0.435537	0.0546444	0
Brucella abortus	0.572421	0.000978069	0
Brucella anthropi	0.57314	0.027831	0
Brucella ovis	0.572063	0.00019041	0
Buchnera aphidicola	0.351818	0.0788324	0
Burkholderia cepacia	0.660828	0.0143024	0
Burkholderia glumae	0.681357	0.0506897	0
Butyrivibrio fibrisolvens	0.403618	0.0664316	0
Campylobacter coli	0.301212	0.00983369	0
Campylobacter concisus	0.37615	0	0
Campylobacter curvus	0.425803	0.0501691	0
Campylobacter fetus	0.3386	0.0284759	0
Campylobacter gracilis	0.465571	0	0
Campylobacter hyointestinalis	0.332807	0.0228136	0
Campylobacter jejuni	0.291509	0.0278584	0
Campylobacter lari	0.29844	0	0
Campylobacter mucosalis	0.3699	0.0361328	0
Campylobacter rectus	0.402421	0.0561152	0
Campylobacter showae	0.456566	0	0
Campylobacter sputorum	0.2926	0	0
Campylobacter ureolyticus	0.284145	0.0145369	0
Canicola haemoglobinophilus	0.373841	0.0384057	0
Capnocytophaga gingivalis	0.400879	0	0
Capnocytophaga ochracea	0.384155	0.0366408	0
Capnocytophaga sputigena	0.385289	0	0
Cellulophaga lytica	0.32114	0	0
Cereibacter sphaeroides	0.66993	0.0249657	0
Chitinophaga sancti	0.399535	0.0512482	0
Chlamydia trachomatis	0.413102	0	0
Chlorobium limicola	0.50413	0.0158878	0
Chlorobium phaeovibrioides	0.518226	0.0445822	0
Chondromyces crocatus	0.687091	0	0
Chromobacterium violaceum	0.640846	0.0447605	0
Chryseobacterium balustinum	0.330955	0.00669481	0
Chryseobacterium gleum	0.369369	0	0
Chryseobacterium indologenes	0.372928	0.0449369	0
Chryseobacterium indoltheticum	0.342962	0	0
Citrobacter freundii	0.517873	0.0383211	0
Citrobacter koseri	0.53806	0	0
Comamonas testosteroni	0.602664	0.0323457	0
Corallococcus macrosporus	0.706251	0	0
Coxiella burnetii	0.427849	0.0248237	0
Cyclobacterium marinum	0.494917	0.123161	0
Cystobacter fuscus	0.684868	0	0
Dermacoccus nishinomiyaensis	0.676145	0.0151268	0
Desulfococcus multivorans	0.568272	0	0
Desulfovibrio desulfuricans	0.591058	0	0
Desulfovibrio piger	0.574021	0.0752256	0
Desulfovibrio vulgaris str. Hildenborough	0.644137	0.0127109	0
Desulfuromonas acetoxidans	0.526611	0.0306361	0
Dichelobacter nodosus	0.439381	0.0364419	0
Dickeya chrysanthemi	0.55264	0.0673564	0
Dictyoglomus thermophilum	0.355093	0.075499	0
Ectothiorhodospira shaposhnikovii	0.598714	0.0622779	0
Edwardsiella tarda	0.572309	0.0497852	0
Ehrlichia canis	0.289707	0	0
Ehrlichia ruminantium	0.289036	0.0516878	0
Eikenella corrodens	0.540549	0.0440873	0
Elizabethkingia meningoseptica	0.366393	0.0293449	0
Empedobacter brevis	0.315175	0.00926939	0
Enterobacter cloacae	0.487405	0.0361573	0
Erwinia amylovora	0.546547	0.0105812	0
Erythrobacter longus	0.556787	0.0308412	0
Erythrobacter neustonensis	0.652518	0	0
Escherichia coli	0.504369	0.0235222	0
Escherichia fergusonii	0.500421	0.043409	0
Faecalibacterium prausnitzii	0.511875	0.0550384	0
Fibrobacter succinogenes	0.476576	0.0430412	0
Finegoldia magna	0.345347	0.0457837	0
Flavobacterium aquatile	0.327241	0.0297817	0
Flavobacterium columnare	0.317039	0	0
Flavobacterium flevense	0.34487	0.0306513	0
Flavobacterium hydatis	0.340858	0.0381592	0
Flavobacterium johnsoniae	0.350088	0.00732229	0
Fluoribacter dumoffii	0.38918	0.00829059	0
Fluoribacter gormanii	0.395763	0.0376268	0
Francisella tularensis	0.322905	0	0
Francisella tularensis subsp. novicida	0.293268	0.0203961	0
Fuscovulum blasticum	0.644925	0.0211712	0
Fusobacterium gonidiaformans	0.32932	0.0441083	0
Fusobacterium mortiferum	0.290979	0.0374208	0
Fusobacterium necrogenes	0.268182	0.0157542	0
Fusobacterium necrophorum	0.340262	0	0
Fusobacterium nucleatum	0.268576	0.0342043	0
Fusobacterium perfoetens	0.297177	0.0497223	0
Fusobacterium periodonticum	0.281275	0	0
Fusobacterium simiae	0.282146	0.0405952	0
Fusobacterium ulcerans	0.305471	0	0
Fusobacterium varium	0.299326	0.0232851	0
Gallibacterium anatis	0.387726	0.0369758	0
Gemmata obscuriglobus	0.673606	0	0
Gimesia maris	0.503914	0	0
Glaesserella parasuis	0.39891	0.0467903	0
Gluconobacter oxydans	0.54814	0.0279102	0
Grimontia hollisae	0.491602	0.00575402	0
Guyparkeria hydrothermalis	0.665282	0.00650407	0
Haemophilus haemolyticus	0.387854	0.0265988	0
Haemophilus influenzae	0.378855	0.0132254	0
Haemophilus influenzae biotype aegyptius	0.378715	0.0294642	0
Haemophilus paracuniculus	0.460952	0.0295273	0
Haemophilus parahaemolyticus	0.406055	0.0335735	0
Haemophilus parainfluenzae	0.412745	0.065325	0
Haemophilus paraphrohaemolyticus	0.416218	0.025277	0
Hafnia alvei	0.483219	0.0419962	0
Halomonas halmophila	0.625676	0.0375875	0
Halorhodospira halochloris	0.56028	0	0
Halorhodospira halophila	0.637691	0.0633556	0
Halothiobacillus neapolitanus	0.540313	0.0308687	0
Helicobacter acinonychis	0.382345	0.0299035	0
Helicobacter cinaedi	0.391389	0	0
Helicobacter felis	0.441936	0.0206881	0
Helicobacter fennelliae	0.351427	0.039883	0
Helicobacter muridarum	0.326925	0.0254684	0
Helicobacter mustelae	0.422006	0.0233546	0
Helicobacter pylori	0.38964	0	0
Helicobacter sp. CLO-3	0.441989	0.037651	0
Herbaspirillum seropedicae	0.634006	0	0
Histophilus somni	0.388667	0.0387165	0
Hydrogenophilus thermoluteolus	0.600004	0.0173296	0
Hyphomicrobium methylovorum	0.658319	0.0771378	0
Iodobacter fluviatilis	0.474811	0.0406003	0
Kingella denitrificans	0.540202	0	0
Kingella kingae	0.465543	0	0
Kingella oralis	0.50829	0.0352033	0
Klebsiella aerogenes	0.550856	0	0
Klebsiella oxytoca	0.526071	0.0175574	0
Klebsiella pneumoniae	0.525536	0.0258488	0
Klebsiella pneumoniae subsp. ozaenae	0.566798	0.0420462	0
Kluyvera cryocrescens	0.516657	0.0451222	0
Kocuria rosea	0.685398	0.0367246	0
Kocuria varians	0.705493	0	0
Kytococcus sedentarius	0.646543	0.0362963	0
Leeuwenhoekiella marinoflava	0.387262	0.0335077	0
Legionella bozemanae	0.396114	0.0307112	0
Legionella erythra	0.445228	0.0509131	0
Legionella feeleii	0.405977	0.0456335	0
Legionella hackeliae	0.38239	0.00781949	0
Legionella israelensis	0.385867	0.0288206	0
Legionella jamestowniensis	0.415382	0.0296021	0
Legionella jordanis	0.397798	0.0329507	0
Legionella longbeachae	0.37064	0	0
Legionella maceachernii	0.408725	0.0257451	0
Legionella pneumophila	0.38162	0.043042	0
Legionella rubrilucens	0.425834	0.056343	0
Legionella spiritensis	0.450118	0.0301455	0
Legionella steigerwaltii	0.377553	0.0228844	0
Leptonema illini	0.527774	0.0300545	0
Leptospira biflexa	0.401786	0.034967	0
Leptospira borgpetersenii	0.397603	0.0265215	0
Leptospira interrogans	0.347921	0.0279052	0
Leptospira interrogans serovar Hardjo	0.356729	0.0232756	0
Leuconostoc carnosum	0.367523	0.0103792	0
Leuconostoc fallax	0.390208	0.0512178	0
Leuconostoc lactis	0.42385	0.0374011	0
Leuconostoc mesenteroides	0.379038	0.0333152	0
Lysobacter enzymogenes	0.699067	0	0
Magnetospirillum fulvum	0.635554	0.0296131	0
Marichromatium gracile	0.666287	0.0572708	0
Marinilabilia salmonicolor	0.405294	0.0357942	0
Marivirga sericea	0.36473	0.0273356	0
Megasphaera elsdenii	0.526507	0.0292576	0
Meiothermus ruber	0.565129	0.0746367	0
Mesorhizobium loti	0.622203	0.0279929	0
Methylobacterium organophilum	0.710469	0.0435511	0
Methylococcus capsulatus	0.63515	0	0
Methylocystis parvus	0.615752	0.014933	0
Methylomonas methanica	0.506912	0.0298686	0
Methylorubrum extorquens	0.682171	0	0
Methylosinus sporium	0.653915	0.00804958	0
Micrococcus luteus	0.73274	0.0279193	0
Micrococcus lylae	0.698009	0.0278984	0
Microcystis aeruginosa	0.432673	0.0226469	0
Moraxella bovis	0.422597	0.0394969	0
Moraxella catarrhalis	0.414854	0	0
Moraxella lacunata	0.439717	0.0288155	0
Moraxella nonliquefaciens	0.397841	0.0445695	0
Morganella morganii	0.51584	0.039677	0
Myroides odoratus	0.416161	0.0865305	0
Myxococcus fulvus	0.688349	0.0243039	0
Myxococcus xanthus	0.690128	0	0
Nannocystis exedens	0.721804	0.000767009	0
Neisseria animalis	0.511537	0.0410959	0
Neisseria canis	0.490336	0.062343	0
Neisseria cinerea	0.487772	0.0589407	0
Neisseria elongata	0.532081	0.0261954	0
Neisseria flavescens	0.490478	0	0
Neisseria gonorrhoeae	0.516196	0.0476255	0
Neisseria lactamica	0.523392	0	0
Neisseria macacae	0.46917	0.0889282	0
Neisseria meningitidis	0.518335	0	0
Neisseria meningitidis serogroup B	0.492971	0.0537935	0
Neisseria mucosa	0.469341	0.0556283	0
Neisseria polysaccharea	0.49424	0.053544	0
Neisseria sicca	0.507068	0.0305934	0
Neorhizobium galegae	0.610622	0.0307066	0
Nitrobacter winogradskyi	0.60566	0.028998	0
Nitrosococcus oceani	0.443354	0.0673845	0
Nitrosomonas europaea	0.499524	0.0387537	0
Nitrosomonas eutropha	0.485319	0.0424647	0
Nitrosomonas marina	0.46795	0.0260847	0
Nitrosospira multiformis	0.525388	0.0290173	0
Nitrosovibrio tenuis	0.532899	0.0407284	0
Novacetimonas hansenii	0.583202	0.0540108	0
Novispirillum itersonii	0.627661	0.0334995	0
Oceanospirillum linum	0.476273	0.0893334	0
Oenococcus oeni	0.376634	0.0263134	0
Orientia tsutsugamushi	0.306857	0.0263268	0
Oxalobacter formigenes	0.495754	0	0
Pantoea agglomerans	0.549831	0.0360816	0
Pantoea ananatis	0.551445	0.0562254	0
Parabacteroides distasonis	0.4684	0.0388563	0
Paracoccus denitrificans	0.649924	0.0305412	0
Pasteurella bettyae	0.358072	0.00484547	0
Pasteurella canis	0.412877	0.0571363	0
Pasteurella dagmatis	0.37531	0	0
Pasteurella multocida	0.412528	0.0460452	0
Pasteurella testudinis	0.462662	0.00957565	0
Pectinatus frisingensis	0.382679	0	0
Pectobacterium carotovorum	0.510787	0.0897526	0
Pectobacterium carotovorum subsp. carotovorum	0.522512	0.0554485	0
Pediococcus acidilactici	0.434898	0.0261731	0
Pediococcus pentosaceus	0.367247	0.0192987	0
Pelomonas saccharophila	0.667007	0.0393678	0
Peptoniphilus asaccharolyticus	0.307571	0.0281299	0
Peptostreptococcus anaerobius	0.357543	0.046736	0
Phocaeicola vulgatus	0.431852	0.0492029	0
Photobacterium angustum	0.403326	0.0442773	0
Photobacterium phosphoreum	0.411053	0.0442746	0
Piscirickettsia salmonis	0.391078	0.0108801	0
Planktothrix agardhii	0.394131	0.0344619	0
Planomicrobium okeanokoites	0.441856	0.029737	0
Plesiomonas shigelloides	0.49604	0.052391	0
Polaribacter glomeratus	0.357107	0.0646541	0
Porphyromonas gingivalis	0.481046	0	0
Prevotella ruminicola	0.477613	0	0
Prochlorococcus marinus	0.312545	0.0467816	0
Prosthecochloris vibrioformis	0.511018	0.0782441	0
Proteus mirabilis	0.387983	0	0
Proteus vulgaris	0.38253	0.00434101	0
Providencia rettgeri	0.519565	0.113928	0
Providencia stuartii	0.421527	0.00607062	0
Pseudescherichia vulneris	0.53088	0.0300662	0
Pseudoalteromonas atlantica	0.410222	0	0
Pseudoalteromonas carrageenovora	0.388103	0.00781505	0
Pseudoalteromonas haloplanktis	0.408488	0.0224102	0
Pseudomonas aeruginosa	0.657012	0.0494648	0
Pseudomonas amygdali pv. tabaci	0.585735	0.0268892	0
Pseudomonas chlororaphis subsp. chlororaphis	0.618467	0.0369497	0
Pseudomonas fluorescens	0.59662	0.0385751	0
Pseudomonas fragi	0.58633	0	0
Pseudomonas marginalis	0.605426	0.0314118	0
Pseudomonas mendocina	0.617366	0.0325435	0
Pseudomonas oleovorans	0.627981	0.0498938	0
Pseudomonas putida	0.624639	0	0
Pseudomonas savastanoi pv. glycinea	0.552532	0.0389444	0
Pseudomonas savastanoi pv. phaseolicola	0.560437	0.0356191	0
Pseudomonas sp.	0.622206	0
Pseudomonas syringae	0.548073	0.0794294	0
Pseudomonas syringae pv. syringae	0.580734	0.0440789	0
Pseudomonas syringae pv. tomato	0.560945	0.0402645	0
Psychrobacter immobilis	0.426223	0.0227986	0
Psychroflexus gondwanensis	0.341868	0.0336335	0
Ralstonia pickettii	0.618132	0.0269279	0
Ralstonia solanacearum	0.646938	0.0480416	0
Raoultella planticola	0.54538	0.0260188	0
Raoultella terrigena	0.560349	0.0323343	0
Rhizobium leguminosarum	0.58015	0.0805926	0
Rhizobium leguminosarum bv. phaseoli	0.617113	0.0680143	0
Rhizobium leguminosarum bv. trifolii	0.601655	0.013078	0
Rhizobium leguminosarum bv. viciae	0.610831	0.0020748	0
Rhizobium phaseoli	0.609861	0.0152725	0
Rhizobium tropici	0.59887	0.0198074	0
Rhodobacter capsulatus	0.655209	0.0481593	0
Rhodoblastus acidophilus	0.629116	0.0497158	0
Rhodocyclus purpureus	0.660687	0.0164346	0
Rhodocyclus tenuis	0.635521	0.030675	0
Rhodomicrobium vannielii	0.643906	0.0221517	0
Rhodopila globiformis	0.671011	0.0176376	0
Rhodopseudomonas palustris	0.643841	0.0260001	0
Rhodospirillum rubrum	0.583141	0.0958967	0
Rhodothalassium salexigens	0.693628	0.0190837	0
Rhodovibrio salinarum	0.65569	0.0204237	0
Rhodovibrio sodomensis	0.668756	0.0416407	0
Rickettsia prowazekii	0.29	0	0
Rickettsia rickettsii	0.324475	0	0
Rickettsia typhi	0.289214	0	0
Rodentibacter pneumotropicus	0.391162	0.0155669	0
Ruminobacter amylophilus	0.41534	0.0449195	0
Ruminococcus albus	0.441435	0.0256575	0
Ruminococcus flavefaciens	0.463192	0.0392884	0
Salmonella enterica subsp. enterica serovar Abortusequi	0.524077	0.0620264	0
Salmonella enterica subsp. enterica serovar Gallinarum	0.525449	0.00762152	0
Salmonella enterica subsp. enterica serovar Heidelberg	0.529579	0.0537303	0
Salmonella enterica subsp. enterica serovar Infantis	0.524069	0.0418037	0
Salmonella enterica subsp. enterica serovar Muenchen	0.502539	0.0586283	0
Salmonella enterica subsp. enterica serovar Potsdam	0.521668	0.0420808	0
Salmonella enterica subsp. enterica serovar Pullorum	0.522349	0.0126784	0
Salmonella enterica subsp. enterica serovar Rubislaw	0.526501	0.0462547	0
Salmonella enterica subsp. enterica serovar Thompson	0.514243	0.0584135	0
Sarcina ventriculi	0.278097	0.0607914	0
Sebaldella termitidis	0.303334	0.0225639	0
Selenomonas ruminantium	0.50186	0.0413156	0
Serratia liquefaciens	0.55191	0	0
Serratia marcescens	0.557205	0.070815	0
Serratia odorifera	0.558893	0.0159738	0
Shewanella colwelliana	0.45113	0.0414711	0
Shewanella hanedai	0.437412	0.0350322	0
Shewanella putrefaciens	0.460575	0.0218874	0
Shigella boydii	0.511884	0	0
Shigella dysenteriae	0.502238	0.0355551	0
Shigella flexneri	0.487664	0.0407239	0
Shigella sonnei	0.498939	0.010891	0
Shimwellia blattae	0.565115	0	0
Simonsiella muelleri	0.415365	0	0
Sinorhizobium fredii	0.607094	0.0334942	0
Sinorhizobium meliloti	0.619683	0.00995683	0
Sorangium cellulosum	0.726918	0.0319065	0
Sphingobacterium mizutaii	0.392084	0.0468316	0
Sphingobacterium spiritivorum	0.398991	0	0
Sphingobacterium thalpophilum	0.436409	0	0
Spirochaeta isovalerica	0.440193	0.0632891	0
Staphylococcus aureus	0.311583	0.0175669	0
Stella humosa	0.67678	0.0352338	0
Stigmatella aurantiaca	0.669572	0.0418895	0
Stutzerimonas stutzeri	0.639284	0	0
Synechococcus elongatus PCC 7942 = FACHB-805	0.54179	0.0129107	0
Synechocystis sp. PCC 6714	0.452551	0.0189137	0
Synechocystis sp. PCC 6803	0.452967	0.0243917	0
Tatlockia micdadei	0.404568	0	0
Thermoflexibacter ruber	0.368207	0.0210112	0
Thermus aquaticus	0.691045	0.041114	0
Thermus filiformis	0.650412	0.0752479	0
Thermus thermophilus	0.691317	0.00064295	0
Thiocapsa roseopersicina	0.638068	0.0327204	0
Thiococcus pfennigii	0.661829	0.0512452	0
Thiomonas intermedia	0.628933	0.0220746	0
Tolypothrix sp. PCC 7601	0.411003	0.0333281	0
Treponema bryantii	0.371421	0.0326763	0
Treponema denticola	0.376902	0	0
Treponema pallidum	0.527862	0	0
Treponema pallidum subsp. pallidum	0.527357	0	0
Treponema pallidum subsp. pertenue	0.527853	0	0
Treponema pectinovorum	0.379021	0.0318573	0
Treponema phagedenis	0.392899	0.0286187	0
Treponema zuelzerae	0.490354	0.0544304	0
Vibrio alginolyticus	0.431197	0.0381825	0
Vibrio campbellii	0.449645	0.0376591	0
Vibrio cholerae	0.453805	0.0419897	0
Vibrio cholerae O1 biovar El Tor	0.448113	0.0466375	0
Vibrio cincinnatiensis	0.434059	0.0076935	0
Vibrio diazotrophicus	0.43315	0.0141102	0
Vibrio fluvialis	0.493404	0.0430994	0
Vibrio gazogenes	0.451564	0.00261481	0
Vibrio harveyi	0.457879	0.0395927	0
Vibrio mediterranei	0.447943	0.0116359	0
Vibrio mimicus	0.454985	0.0379835	0
Vibrio natriegens	0.449501	0.00163215	0
Vibrio nereis	0.445598	0.0416269	0
Vibrio parahaemolyticus	0.443246	0.0317862	0
Vibrio vulnificus	0.450604	0.0508751	0
Vitreoscilla filiformis	0.630322	0.00707618	0
Vitreoscilla stercoraria	0.408561	0.0227264	0
Weeksella virosa	0.337602	0.0159597	0
Weissella paramesenteroides	0.380941	0	0
Wolbachia pipientis	0.350911	0.0135072	0
Wolinella succinogenes	0.483936	0	0
Xanthobacter autotrophicus	0.657702	0.0328718	0
Xanthobacter flavus	0.678334	0	0
Xanthomonas campestris	0.607177	0.04378	0
Xanthomonas campestris pv. campestris	0.650416	0	0
Xanthomonas citri	0.621753	0.0435887	0
Xanthomonas oryzae	0.639645	0	0
Xanthomonas translucens	0.678957	0.0392897	0
Xenorhabdus nematophila	0.449644	0.0556448	0
Yersinia bercovieri	0.490155	0.0251755	0
Yersinia enterocolitica	0.554712	0.0847112	0
Yersinia intermedia	0.474688	0	0
Yersinia pestis	0.463682	0.0218908	0
Yersinia pseudotuberculosis	0.475111	0.0355197	0
Zoogloea ramigera	0.660087	0.0464211	0
Zymomonas mobilis	0.441262	0.0573586	0
[Haemophilus] ducreyi	0.380669	0	0

## Sheet: Fungi
GC content (average and standard deviation), intron stop probability (average and standard deviation) and number of introns for all fungal species as stored in the NCBI Genome RefSeq database.
organism	average_gc	standard_dev_gc	5_flank::0	5_flank::1	5_flank::2	rest_seq_ave::0	rest_seq_std::0	rest_seq_ave::1	rest_seq_std::1	rest_seq_ave::2	rest_seq_std::2	rest_seq_gc_ave	rest_seq_gc_std	3_flank::0	3_flank::1	3_flank::2	intron_num
Aaosphaeria arxii CBS 175.79	0.500777	0.0329629	0	0.482517	0.0197628	0.0354291	0.0275769	0.0344093	0.0273206	0.03493	0.0272928	0.468655	0.057776	0.0185467	0.0158103	0.33536	3289
Acaromyces ingoldii	0.534369	0.0375689	0.000866551	0.561525	0.0181976	0.0271714	0.0262636	0.0250774	0.0240317	0.0274316	0.0256454	0.529914	0.0691138	0.0129983	0.0190641	0.129983	1154
Agaricus bisporus var. bisporus H97	0.458094	0.0190932	0.00225479	0.405487	0.0244269	0.0413843	0.0302245	0.0390091	0.0289965	0.0412736	0.0296583	0.435471	0.0575558	0.0278091	0.0341977	0.369034	2661
Agaricus bisporus var. burnettii JB137-S8	0.463194	0.0550787	0.00226672	0.398564	0.0241783	0.0395358	0.0304423	0.0405888	0.0301748	0.0400623	0.0301748	0.434557	0.0579144	0.0321118	0.0298451	0.374764	2647
Alternaria alternata	0.487302	0.0569011	0	0.442939	0.020936	0.0358309	0.0266812	0.032987	0.0257943	0.0333653	0.0258	0.492883	0.0548684	0.0168309	0.0176519	0.317323	2436
Alternaria arborescens	0.424274	0.0954835	0	0.504985	0.0134897	0.0346673	0.0263829	0.0329875	0.0253178	0.0333893	0.0262785	0.490399	0.0550973	0.00997067	0.00527859	0.366569	1705
Alternaria arbusti	0.472887	0.101721	0	0.454327	0.0148237	0.0342683	0.0269363	0.0326357	0.0255214	0.0332092	0.0263981	0.502636	0.0502257	0.0124199	0.0104167	0.27524	2496
Alternaria atra	0.475836	0.0766206	0	0.446496	0.0184641	0.0365905	0.023805	0.03594	0.0236136	0.0357627	0.0230086	0.488809	0.0456868	0.0096517	0.00713386	0.359631	2383
Alternaria burnsii	0.400082	0.123822	0.000237586	0.438346	0.0256593	0.0377956	0.0219839	0.0371788	0.0224594	0.0372578	0.0224653	0.489344	0.0452976	0.0182941	0.0213828	0.33666	4209
Alternaria conjuncta	0.310582	0.138175	0	0.458575	0.0144988	0.0332067	0.0262425	0.0333223	0.0260391	0.0329027	0.0261995	0.504071	0.0529506	0.0107705	0.0107705	0.280862	2414
Alternaria ethzedia	0.259297	0.0979603	0	0.431084	0.0168701	0.0332231	0.0252598	0.0327437	0.0244638	0.033211	0.0255454	0.506361	0.0513258	0.0143575	0.0147164	0.268126	2786
Alternaria hordeiaustralica	0.314046	0.137485	0	0.422898	0.016899	0.032114	0.0245025	0.032058	0.0247742	0.0315372	0.0244155	0.509283	0.050975	0.0160541	0.0118293	0.276722	2367
Alternaria incomplexa	0.469709	0.103328	0	0.419592	0.0142857	0.0319177	0.024453	0.0322895	0.0238181	0.0322497	0.0249865	0.508259	0.0501978	0.0106122	0.0142857	0.282857	2450
Alternaria infectoria	0.319478	0.1179	0	0.413871	0.022239	0.0321112	0.024916	0.0313574	0.0238438	0.032733	0.0245026	0.509417	0.0507733	0.0131926	0.0147003	0.276668	2653
Alternaria metachromatica	0.331334	0.137945	0	0.415449	0.0192067	0.031811	0.0250635	0.0316858	0.0245818	0.031505	0.0251928	0.510678	0.0527447	0.0129436	0.0158664	0.271816	2395
Alternaria novae-zelandiae	0.320218	0.130658	0	0.425992	0.0191218	0.0340757	0.0254871	0.0325216	0.0244088	0.0327897	0.0249882	0.505251	0.0513505	0.0145184	0.0113314	0.280807	2824
Alternaria postmessia	0.473457	0.0897713	0	0.450104	0.0186335	0.0355192	0.025408	0.0339701	0.0254691	0.0342193	0.0258161	0.49185	0.0519439	0.0124224	0.010352	0.330021	2415
Alternaria rosae	0.513784	0.0206804	0	0.470008	0.0197206	0.0340888	0.0257759	0.0328836	0.0253906	0.0331808	0.0263028	0.50048	0.0570351	0.0164339	0.0188989	0.312243	2434
Alternaria triticimaculans	0.371241	0.157494	0	0.422929	0.0164278	0.033414	0.0247279	0.0327604	0.0247197	0.0328538	0.024658	0.505439	0.0506846	0.0108354	0.0143307	0.271583	2861
Alternaria ventricosa	0.382825	0.13494	0	0.425075	0.0167454	0.0321609	0.0255951	0.0321771	0.024917	0.0325886	0.0253952	0.508086	0.0509585	0.0120223	0.0124517	0.285101	2329
Alternaria viburni	0.319047	0.139542	0	0.447601	0.0161228	0.0332502	0.0265259	0.0336399	0.0265177	0.0333455	0.0259754	0.502772	0.0535188	0.0119002	0.00882917	0.28215	2605
Amorphotheca resinae ATCC 22711	0.3923	0.0897683	0	0.460346	0.0237924	0.0381633	0.0290207	0.0363232	0.0278159	0.0364939	0.0294075	0.466144	0.0633902	0.0212689	0.0165826	0.388969	2774
Annulohypoxylon maeteangense	0.342465	0.145076	0.000290867	0.525596	0.0363583	0.046442	0.0313712	0.0443677	0.0310411	0.0441943	0.0304368	0.421151	0.0618344	0.0203607	0.0154159	0.498546	3438
Annulohypoxylon truncatum	0.310973	0.184819	0.000542299	0.520065	0.0336226	0.0439627	0.029721	0.0429645	0.030266	0.0426472	0.0297029	0.436782	0.0604381	0.0206074	0.0119306	0.480477	3688
Apiotrichum porosum	0.576462	0.0652808	0	0.707689	0.0082925	0.02507	0.0210787	0.0229132	0.0207681	0.0226141	0.0218983	0.580238	0.0507673	0.00414625	0.00659631	0.118734	5306
Aplosporella prunicola CBS 121167	0.474576	0.0891159	0	0.483392	0.0166078	0.0287236	0.0262548	0.0283715	0.0248971	0.0274856	0.0261093	0.521004	0.0902958	0.0144876	0.0134276	0.235336	2830
Arthroderma uncinatum	0.486764	0.00151914	0	0.41514	0.029711	0.0407982	0.0281771	0.0393135	0.0294734	0.0419601	0.0301523	0.453888	0.0579739	0.015466	0.00895401	0.483923	2457
Ascochyta rabiei	0.469601	0.0528024	0	0.464128	0.0212425	0.0319164	0.0261446	0.0326091	0.0261122	0.0311827	0.0255474	0.520016	0.0692566	0.00921844	0.0108216	0.276152	2495
Ascoidea rubescens DSM 1968	0.325847	0.0328569	0.00139958	0.240028	0.0622813	0.0622543	0.0787796	0.0618725	0.0753162	0.0839975	0.105434	0.301751	0.0857696	0.0755773	0.0811756	0.321204	1429
Aspergillus aculeatinus CBS 121060	0.491745	0.10185	0.000483092	0.405314	0.0241546	0.0328545	0.0263536	0.0324967	0.0262208	0.0307994	0.0261699	0.501059	0.0638497	0.013285	0.0176328	0.333575	4140
Aspergillus aculeatus ATCC 16872	0.168944	0.122361	0	0.414714	0.0234332	0.032509	0.026556	0.0316741	0.0272982	0.031495	0.0257904	0.498728	0.0567758	0.013624	0.0166213	0.33297	3670
Aspergillus alliaceus	0.339954	0.124258	0	0.400588	0.0312667	0.0412043	0.0287648	0.0394971	0.0279864	0.0398178	0.02804	0.448476	0.0591673	0.0269909	0.0283271	0.385623	3742
Aspergillus bombycis	0.390056	0.137763	0	0.441578	0.0239587	0.0395422	0.0277127	0.0386784	0.0266199	0.0388419	0.0276781	0.45628	0.0560945	0.0162182	0.0129008	0.415776	2713
Aspergillus brunneoviolaceus CBS 621.78	0.478055	0.106452	0.00024777	0.402626	0.0245292	0.0328801	0.0259626	0.0322691	0.0255894	0.0319166	0.0260535	0.500905	0.0599211	0.0116452	0.0175917	0.328791	4036
Aspergillus caelatus	0.437438	0.0999421	0	0.419887	0.0273055	0.0416292	0.0281316	0.0401551	0.0283307	0.0407317	0.0283539	0.442679	0.0586451	0.0257599	0.0267903	0.392324	3882
Aspergillus campestris IBT 28561	0.38955	0.176343	0.000328084	0.359252	0.0223097	0.0361355	0.0274976	0.0341873	0.0267948	0.0350426	0.0279297	0.467188	0.0770121	0.0187008	0.0177165	0.348097	3048
Aspergillus candidus	0.339749	0.167745	0	0.347612	0.0287921	0.0345006	0.0266869	0.033708	0.0264474	0.0337788	0.0264355	0.46624	0.0729657	0.0207163	0.0182584	0.33427	2848
Aspergillus chevalieri	0.492576	0.000957879	0	0.452167	0.0253475	0.0357395	0.0277546	0.0349147	0.0273223	0.0337336	0.0264243	0.452391	0.0567605	0.0171709	0.00817661	0.386754	1223
Aspergillus clavatus NRRL 1	0.412937	0.134188	0	0.443367	0.0167475	0.0350903	0.0269394	0.0340505	0.0268854	0.0346745	0.0277396	0.468145	0.0578493	0.0136624	0.015866	0.389158	2269
Aspergillus costaricaensis CBS 115574	0.445689	0.0950565	0	0.418168	0.0319716	0.0395536	0.0294167	0.0393459	0.028196	0.0373977	0.0282588	0.466581	0.0615806	0.0215681	0.0223294	0.367166	3941
Aspergillus eucalypticola CBS 122712	0.391696	0.154531	0.000283688	0.411915	0.0346099	0.03899	0.0282006	0.0380703	0.0305586	0.0376072	0.0287776	0.465598	0.0612854	0.0198582	0.0295035	0.361135	3525
Aspergillus fijiensis CBS 313.89	0.481257	0.106865	0.000506201	0.411794	0.0237914	0.0321271	0.0259797	0.0318867	0.0258327	0.0317856	0.0262412	0.501019	0.0595482	0.0144267	0.0182232	0.337383	3951
Aspergillus fischeri NRRL 181	0.377956	0.154141	0	0.441659	0.0287147	0.0383241	0.0275611	0.0379182	0.0269312	0.038453	0.0286365	0.467629	0.0491351	0.0186873	0.0232452	0.385141	2194
Aspergillus flavus NRRL3357	0.480038	0.00254846	0	0.452799	0.0255051	0.0423246	0.0272255	0.041355	0.0273203	0.0404807	0.0269501	0.444295	0.0529956	0.0178867	0.0175555	0.432925	3019
Aspergillus fumigatus Af293	0.497499	0.00234622	0	0.422966	0.0351095	0.0394856	0.028422	0.0405043	0.0292802	0.0391515	0.0289606	0.466117	0.0518542	0.0231309	0.0218918	0.356877	2421
Aspergillus glaucus CBS 516.65	0.483198	0.0279221	0.000448833	0.386894	0.035009	0.0371713	0.0277386	0.0357593	0.027352	0.0361781	0.0289881	0.452539	0.0656031	0.0210952	0.0264811	0.308348	2228
Aspergillus heteromorphus CBS 117.55	0.423215	0.182306	0.000233046	0.381263	0.0223724	0.0325325	0.0280424	0.031367	0.0286609	0.0313518	0.0288975	0.500437	0.0805249	0.0158471	0.0121184	0.310184	4291
Aspergillus homomorphus CBS 101889	0.476547	0.0915407	0	0.419347	0.0220188	0.0349565	0.026847	0.0337757	0.026471	0.0337179	0.0269057	0.49394	0.0581062	0.0192974	0.017813	0.346363	4042
Aspergillus ibericus CBS 121593	0.498117	0.0737947	0	0.40525	0.0233729	0.0349962	0.0272107	0.0343166	0.027749	0.0341927	0.0269714	0.496805	0.0645867	0.0183387	0.0240921	0.360662	2781
Aspergillus japonicus CBS 114.51	0.476001	0.119558	0	0.419928	0.0230492	0.0328832	0.0277044	0.0319491	0.0274923	0.0324993	0.0277069	0.500367	0.0648781	0.0180072	0.0153661	0.330852	4165
Aspergillus lentulus	0.37614	0.118641	0	0.483303	0.0242866	0.0367862	0.0276854	0.0372791	0.0287507	0.0355166	0.0274926	0.468411	0.0467345	0.0170006	0.0085003	0.387371	1647
Aspergillus luchuensis	0.463468	0.0705698	0	0.448536	0.0273843	0.0352716	0.0288203	0.0342047	0.0280088	0.0334394	0.0287405	0.467961	0.0644818	0.0103872	0.00897073	0.417847	2118
Aspergillus melleus	0.457321	0.0981209	0	0.427027	0.0266409	0.0331059	0.025902	0.0323977	0.0267629	0.0326067	0.0266592	0.468779	0.0573712	0.0108108	0.00579151	0.422394	2590
Aspergillus mulundensis	0.243093	0.132977	0	0.414567	0.024644	0.0367143	0.0257459	0.0356347	0.0268805	0.0367858	0.0269374	0.490082	0.0525126	0.0147864	0.0104053	0.407996	1826
Aspergillus neoniger CBS 115656	0.38163	0.126913	0	0.401115	0.0307937	0.0390556	0.0283939	0.0383128	0.0275345	0.0390067	0.0293979	0.46493	0.0624453	0.0193788	0.0276082	0.364216	3767
Aspergillus nidulans FGSC A4	0.503604	0.00105659	0	0.456941	0.0251089	0.0422321	0.0299557	0.0398775	0.0290781	0.0422579	0.0303856	0.466556	0.0589824	0.0180535	0.0159784	0.418552	4819
Aspergillus niger CBS 101883	0.48142	0.0519301	0.000168379	0.394174	0.0385587	0.043284	0.0297804	0.0417792	0.028872	0.0414257	0.0295317	0.462745	0.0585929	0.0269406	0.039569	0.336589	5939
Aspergillus niger CBS 513.88	0.490914	0.0511336	0.00076746	0.412126	0.0249424	0.034917	0.0283051	0.0319713	0.0262954	0.0323781	0.0287549	0.477488	0.0680862	0.0157329	0.0115119	0.374904	2606
Aspergillus nomiae NRRL 13137	0.463329	0.0724997	0	0.432671	0.0227058	0.0405729	0.0276409	0.0396136	0.0269603	0.0391388	0.0272953	0.454582	0.0535786	0.021129	0.0186061	0.41438	3171
Aspergillus novofumigatus IBT 16806	0.452254	0.0770338	0.000348918	0.409979	0.0314027	0.0387932	0.0285563	0.0384296	0.0282143	0.0391559	0.0292605	0.472401	0.0576876	0.0275646	0.0317516	0.329728	2866
Aspergillus ochraceoroseus IBT 24754	0.437943	0.143526	0	0.390317	0.0287145	0.0366243	0.0280741	0.0368229	0.0283518	0.0371804	0.0290658	0.438395	0.0704337	0.0176962	0.0203673	0.433389	2995
Aspergillus oryzae RIB40	0.444521	0.0716133	0	0.422029	0.0370867	0.0414041	0.027956	0.0408978	0.027679	0.0415331	0.0279598	0.45462	0.0541778	0.0270331	0.0203307	0.382708	4476
Aspergillus piperis CBS 112811	0.483203	0.0502412	0.000294031	0.423993	0.0323434	0.0384587	0.0281209	0.0375016	0.0281135	0.037247	0.0283471	0.466052	0.0621012	0.0176419	0.0217583	0.364599	3401
Aspergillus pseudonomiae	0.420186	0.126384	0.000282406	0.415984	0.0262638	0.0397615	0.0275982	0.0389554	0.0272927	0.0395787	0.027564	0.451403	0.0614415	0.0203332	0.0262638	0.387179	3541
Aspergillus pseudotamarii	0.407586	0.118042	0.00027571	0.414392	0.0306038	0.0414052	0.028219	0.0398281	0.0271982	0.0397768	0.0279305	0.446251	0.0586894	0.0204025	0.025641	0.391232	3627
Aspergillus pseudoviridinutans	0.502914	0.0518862	0	0.487374	0.0227273	0.0389311	0.0273666	0.0387829	0.0282642	0.0380385	0.0281578	0.462283	0.0493434	0.0181818	0.0126263	0.394444	1980
Aspergillus puulaauensis	0.497039	0.00318609	0	0.425	0.02625	0.0347384	0.0269872	0.0338491	0.0259133	0.0344739	0.0281972	0.460777	0.0581416	0.01875	0.004375	0.4475	1600
Aspergillus ruber CBS 135680	0.462879	0.0631171	0.000526593	0.390205	0.0379147	0.0377628	0.028083	0.0374757	0.0281262	0.0358111	0.0269673	0.444742	0.0689028	0.0273828	0.0273828	0.348078	1899
Aspergillus saccharolyticus JOP 1030-1	0.452063	0.103523	0.000807537	0.419381	0.0220727	0.0350991	0.0278492	0.0339696	0.0270419	0.0342841	0.0268201	0.488523	0.0602654	0.0169583	0.0161507	0.35424	3715
Aspergillus sclerotioniger CBS 115572	0.360792	0.155346	0.000684932	0.399658	0.025	0.0345694	0.0264252	0.0346727	0.0279186	0.0340249	0.026984	0.490064	0.0644496	0.0205479	0.0246575	0.348973	2920
Aspergillus steynii IBT 23096	0.505385	0.103924	0.000293255	0.415836	0.0284457	0.0347236	0.0288095	0.0343558	0.0279148	0.0344574	0.0275888	0.482524	0.0667595	0.0217009	0.0158358	0.359824	3410
Aspergillus sydowii CBS 593.65	0.35206	0.16336	0	0.372144	0.0282916	0.0373898	0.0267676	0.0366009	0.0270081	0.0368725	0.0267883	0.465785	0.0598899	0.0246645	0.0253899	0.358723	2757
Aspergillus tanneri	0.472695	0.0128434	0	0.414672	0.0239334	0.0409208	0.0271941	0.0400501	0.0267725	0.0404756	0.0276548	0.446695	0.0611775	0.0174298	0.0176899	0.413111	3844
Aspergillus terreus NIH2624	0.437631	0.119496	0	0.415099	0.0222772	0.0362936	0.0290206	0.0369118	0.0292091	0.0358783	0.0288592	0.495259	0.0689689	0.0126238	0.0195545	0.366584	4040
Aspergillus thermomutatus	0.480176	0.070347	0	0.44561	0.0268065	0.0397	0.0256425	0.0388017	0.0253792	0.0395013	0.0255352	0.46673	0.0442816	0.0104895	0.0213675	0.374514	2574
Aspergillus tubingensis	0.488003	0.0182688	0	0.451289	0.024028	0.0366188	0.0285412	0.0350378	0.0270948	0.0335778	0.0265812	0.468045	0.0595681	0.0113587	0.0078637	0.416339	2289
Aspergillus udagawae	0.481599	0.0602629	0	0.483437	0.0217391	0.0381239	0.0265985	0.0387258	0.0282969	0.0381673	0.0275251	0.462938	0.047362	0.0181159	0.0134576	0.403209	1932
Aspergillus uvarum CBS 121591	0.473124	0.0959828	0.000244978	0.406663	0.0213131	0.0341582	0.0274313	0.0332783	0.0277448	0.0326993	0.0275782	0.4963	0.0670925	0.0193533	0.0173934	0.329495	4082
Aspergillus vadensis CBS 113365	0.43602	0.116798	0	0.394576	0.0341255	0.0380299	0.0289283	0.0379588	0.0281213	0.0378478	0.028547	0.468978	0.0605933	0.0225472	0.0286411	0.345521	3282
Aspergillus versicolor CBS 583.65	0.251962	0.179396	0	0.387164	0.0310403	0.0376061	0.0264729	0.036333	0.0268927	0.0371627	0.0271018	0.464981	0.0596211	0.0188758	0.0239094	0.375	2384
Aspergillus viridinutans	0.368543	0.116691	0	0.490132	0.0213816	0.0375732	0.0274755	0.0391158	0.0278711	0.0367772	0.0263349	0.464123	0.0475352	0.0213816	0.0175439	0.377741	1824
Aspergillus welwitschiae	0.365256	0.157218	0	0.392625	0.0363542	0.0389142	0.0278244	0.0379649	0.0280801	0.0380059	0.0280993	0.469483	0.0581706	0.0228512	0.0311607	0.350299	3851
Aspergillus wentii DTO 134E9	0.418361	0.103669	0.000440723	0.410754	0.0321728	0.0391234	0.0291961	0.0383031	0.028741	0.038088	0.0309853	0.442392	0.0620915	0.0224769	0.0260026	0.354782	2269
Aureobasidium melanogenum CBS 110374	0.466462	0.0671085	0	0.432405	0.0175439	0.0334845	0.0272871	0.0296704	0.0255203	0.0319178	0.0267742	0.483121	0.0530682	0.0180599	0.0273478	0.254386	1938
Aureobasidium namibiae CBS 147.97	0.498209	0.0259849	0	0.439095	0.0221473	0.031191	0.025659	0.028893	0.0258509	0.0318115	0.0267629	0.490503	0.0551413	0.0178142	0.0264805	0.271545	2077
Aureobasidium pullulans EXF-150	0.416118	0.0693572	0	0.496152	0.0200103	0.0330935	0.0272256	0.031599	0.0263926	0.0325371	0.0273712	0.480495	0.0534753	0.0200103	0.0159056	0.270908	1949
Aureobasidium subglaciale EXF-2481	0.48443	0.0542925	0.00068306	0.523224	0.0184426	0.0321946	0.0266698	0.0305744	0.0252918	0.0313832	0.0270848	0.487638	0.0557502	0.0163934	0.0191257	0.277322	1464
Babjeviella inositovora NRRL Y-12698	0.417627	0.0977157	0	0.251462	0.0307018	0.0431894	0.02704	0.0395286	0.028002	0.0415912	0.0311415	0.453423	0.072886	0.0146199	0.0467836	0.381579	684
Bacidia gigantensis	0.429134	0.0459381	0	0.438166	0.0165245	0.0395088	0.0258771	0.0387553	0.0258319	0.0385416	0.025701	0.475814	0.046123	0.0261194	0.0362473	0.337687	3752
Batrachochytrium dendrobatidis JAM81	0.377965	0.0202192	9.33e-05	0.5405	0.0263158	0.0554508	0.0338264	0.0543981	0.0338724	0.0556458	0.0337858	0.339651	0.045269	0.016424	0.012318	0.668346	10716
Baudoinia panamericana UAMH 10762	0.553173	0.0262065	0.000794913	0.422893	0.0119237	0.0315973	0.0272569	0.0273518	0.0258288	0.0315022	0.0265256	0.539998	0.0541414	0.0166932	0.0381558	0.243243	1258
Beauveria bassiana ARSEF 2860	0.405659	0.1472	0	0.468625	0.0192256	0.0365892	0.0324153	0.0352076	0.030454	0.0351771	0.0319474	0.473435	0.0876663	0.011215	0.0130841	0.389586	3745
Bipolaris maydis ATCC 48331	0.422575	0.102765	0.00028393	0.431573	0.0227144	0.0344417	0.0279951	0.0333314	0.0270913	0.0347821	0.0316282	0.484324	0.078146	0.0144804	0.0215786	0.330494	3522
Bipolaris oryzae ATCC 44560	0.425881	0.115775	0	0.432941	0.0208403	0.0346618	0.0272072	0.0342979	0.0275276	0.0344595	0.0288564	0.48451	0.0716009	0.0168067	0.0245378	0.339832	2975
Bipolaris sorokiniana ND90Pr	0.457541	0.0594009	0.000344828	0.441379	0.0224138	0.0370406	0.0293018	0.0353115	0.0282062	0.0370547	0.0299927	0.47489	0.0685081	0.0144828	0.0275862	0.352414	2900
Bipolaris victoriae FI3	0.388404	0.109316	0	0.42764	0.0182529	0.0356446	0.028648	0.0347391	0.0269742	0.0361189	0.0298021	0.480249	0.0715003	0.0185789	0.0244459	0.337353	3068
Bipolaris zeicola 26-R-13	0.47801	0.0553684	0	0.436696	0.0176033	0.0355935	0.0282163	0.0337184	0.0274516	0.035163	0.0290867	0.4828	0.0715362	0.0176033	0.0220041	0.338524	2954
Blastomyces dermatitidis ER-3	0.343193	0.0532529	0.000260383	0.431324	0.0324177	0.040172	0.0306769	0.0398998	0.0303541	0.0404778	0.0310025	0.410498	0.0704558	0.0188777	0.0143211	0.454628	7681
Blastomyces gilchristii SLH14081	0.318046	0.0450132	0.000265745	0.430242	0.0326867	0.0403216	0.0301526	0.0394923	0.0299985	0.0399299	0.0309919	0.410123	0.0713048	0.0190008	0.0139516	0.448047	7526
Boeremia exigua	0.515923	0.112889	0	0.443433	0.0160381	0.0328585	0.0257905	0.0305012	0.0257395	0.0314301	0.0265019	0.52229	0.0744334	0.0182055	0.0182055	0.259211	2307
Botrytis byssoidea	0.38151	0.0600877	0	0.536177	0.0329955	0.0435089	0.0291438	0.0412817	0.028816	0.0411959	0.0295093	0.398482	0.0491289	0.0195616	0.0143766	0.476314	4243
Botrytis cinerea B05.10	0.404791	0.0455395	0.000448229	0.548857	0.0313761	0.0400404	0.0292476	0.0386414	0.0282284	0.0387247	0.0291877	0.407914	0.0518386	0.0197221	0.00986105	0.467055	4462
Botrytis deweyae	0.382337	0.0618831	0	0.541135	0.0312057	0.0426887	0.0293302	0.0418175	0.0297009	0.0411837	0.0290055	0.399875	0.0523023	0.0198582	0.0137116	0.48156	4230
Botrytis fragariae	0.406646	0.0302066	0	0.495472	0.0383019	0.0451806	0.0288309	0.0429537	0.0291603	0.0440311	0.0296143	0.400147	0.0480721	0.0245283	0.020566	0.446981	5300
Botrytis porri	0.39024	0.0252723	0	0.517186	0.0357555	0.0428933	0.0292152	0.0421906	0.0304279	0.0414965	0.0301046	0.402014	0.0502993	0.0202999	0.016609	0.482814	4335
Botrytis sinoallii	0.374955	0.033347	0	0.520973	0.0321285	0.0434388	0.0310636	0.0416767	0.0291535	0.0417148	0.0294632	0.40047	0.0498954	0.0203034	0.0209728	0.465863	4482
Brettanomyces bruxellensis	0.398301	0.0109986	0	0.492806	0.0359712	0.0561605	0.0275909	0.0550142	0.0292613	0.055913	0.0289858	0.344605	0.0355021	0.0899281	0.057554	0.356115	278
Brettanomyces nanus	0.369714	0.0950589	0	0.344882	0.0362205	0.0462753	0.0308493	0.0464413	0.0298814	0.0472999	0.0302182	0.401093	0.0548571	0.0535433	0.0535433	0.344882	635
Candida albicans SC5314	0.334616	0.00142125	0	0.0484848	0	0.0606779	0.026623	0.0587901	0.0298142	0.0604496	0.0272549	0.292631	0.040915	0.030303	0.0181818	0.812121	165
Candida dubliniensis CD36	0.332794	0.00252494	0	0.0608108	0	0.0542179	0.0271475	0.0620564	0.0275301	0.0608347	0.0270968	0.294975	0.0452019	0.0202703	0.0202703	0.797297	148
Candida jiufengensis	0.278511	0.0161606	0.00943396	0.100629	0.0314465	0.0667572	0.0333085	0.0701053	0.0358309	0.0715644	0.0343736	0.267098	0.0417411	0.0345912	0.0754717	0.632075	318
Candida margitis	0.377028	0.0405165	0	0.174636	0.04158	0.053845	0.0284118	0.0521812	0.0270484	0.0514857	0.028077	0.363684	0.0393194	0.0561331	0.0582121	0.515593	481
Candida orthopsilosis Co 90-125	0.374597	0.00090753	0	0.026087	0	0.0530812	0.0246044	0.0498513	0.0252948	0.0504242	0.0265056	0.372109	0.0345247	0	0	0.817391	115
Candida oxycetoniae	0.378956	0.0293906	0.00277393	0.191401	0.0499307	0.0525551	0.0304677	0.051266	0.0285388	0.0512257	0.0297595	0.370336	0.0597727	0.0319001	0.073509	0.540915	721
Candida parapsilosis	0.370899	0.0469253	0.015625	0.0234375	0.015625	0.0524923	0.0331912	0.0466427	0.0261525	0.0529452	0.0283783	0.37213	0.0503568	0.015625	0.015625	0.742188	128
Candida pseudojiufengensis	0.297295	0.047466	0.00260417	0.106771	0.0520833	0.0692359	0.0335002	0.065459	0.0329252	0.0705332	0.0340841	0.283704	0.0392618	0.0598958	0.0546875	0.580729	384
Candida theae	0.399836	0.020918	0	0.186131	0.0510949	0.0450587	0.0252816	0.0447773	0.0261416	0.0462116	0.0258111	0.384622	0.0473666	0.0255474	0.0711679	0.538321	548
Candida tropicalis MYA-3404	0.339206	0.0289676	0	0.125	0	0.0676635	0.0277619	0.0630833	0.0247786	0.067957	0.0272904	0.286628	0.0432728	0.0625	0	0.8125	16
Cantharellus anzutake	0.49208	0.0141721	0.000664121	0.427362	0.0252366	0.0373259	0.0281796	0.0351569	0.0268534	0.0354601	0.0272162	0.466638	0.0527067	0.0237423	0.0355305	0.343683	6023
Capronia coronata CBS 617.96	0.525747	0.00440304	0	0.562322	0.0119522	0.0316092	0.0250944	0.0296156	0.0241704	0.0302385	0.0247013	0.481831	0.0463753	0.00626067	0.00739898	0.356858	1757
Capronia epimyces CBS 606.96	0.512909	0.0528788	0	0.586477	0.013879	0.0332364	0.029016	0.0323983	0.0278174	0.0311343	0.0276944	0.496561	0.0512856	0.00640569	0.0024911	0.339858	2810
Ceraceosorus guamensis	0.561709	0.024513	0.000353732	0.811638	0.00477538	0.0263981	0.024021	0.0239882	0.0227437	0.0240836	0.0236955	0.565426	0.0540317	0.00955076	0.00672091	0.140962	5654
Cercospora beticola	0.334039	0.0803909	0.000581058	0.578152	0.00929692	0.0304574	0.0260934	0.0291852	0.0253294	0.0289025	0.0257025	0.52017	0.0670637	0.0156886	0.00464846	0.251017	1721
Cercospora kikuchii	0.530068	0.00193907	0	0.575368	0.0104167	0.0316504	0.0262725	0.0290431	0.0246805	0.0295844	0.0248495	0.515273	0.0529165	0.00980392	0.00612745	0.276961	1632
Chaetomium globosum CBS 148.51	0.432834	0.130126	0	0.40074	0.0288584	0.0301996	0.0245539	0.0291168	0.0245088	0.0292016	0.0248108	0.534276	0.0620993	0.0214588	0.0218816	0.278647	9460
Cladophialophora bantiana CBS 173.52	0.459779	0.070857	0	0.564018	0.0131741	0.0328898	0.0261794	0.0323426	0.025565	0.0320379	0.0254184	0.489806	0.0472787	0.0111157	0.00946892	0.330589	2429
Cladophialophora carrionii CBS 160.54	0.540884	0.0100214	0	0.603184	0.00979792	0.031824	0.0255163	0.0293306	0.0252553	0.0301294	0.026064	0.520543	0.0453081	0.00673607	0.0104103	0.29455	1633
Cladophialophora immunda	0.513649	0.0298871	0.000350263	0.575832	0.0136602	0.0303986	0.0256384	0.0294495	0.0244294	0.0299678	0.0247527	0.506072	0.0470614	0.0108581	0.00805604	0.304028	2855
Cladophialophora psammophila CBS 110553	0.40959	0.0909978	0	0.578644	0.0146212	0.0335731	0.027293	0.0317269	0.0265637	0.0304374	0.0262482	0.486242	0.0495242	0.013292	0.00886132	0.321666	2257
Cladophialophora yegresii CBS 114405	0.523822	0.0430867	0	0.617904	0.0167394	0.0311966	0.0251759	0.0297301	0.0244597	0.0290312	0.0257304	0.519817	0.0440247	0.0116448	0.00873362	0.311499	1374
Clavispora lusitaniae ATCC 42720	0.42761	0.0547782	0	0.222222	0	0.045465	0.0243048	0.0562342	0.0339906	0.0381822	0.0346841	0.386278	0.0623355	0	0	0.555556	9
Coccidioides immitis RS	0.429648	0.0751473	0	0.46836	0.0350839	0.038788	0.0300945	0.0377845	0.0286098	0.0378592	0.0295773	0.44786	0.0707581	0.015282	0.015282	0.499785	4646
Coccidioides posadasii C735 delta SOWgp	0.369203	0.0832609	0	0.459935	0.0309019	0.0375797	0.0277577	0.0355605	0.027938	0.0349645	0.0282313	0.442546	0.0680094	0.0140137	0.0129357	0.487603	2783
Cokeromyces recurvatus	0.308947	0.0295415	0.00074129	0.690511	0.0253892	0.0529832	0.0415768	0.0513382	0.040303	0.052518	0.0430794	0.224421	0.0763573	0.0498517	0.0398443	0.65215	5396
Colletotrichum aenigma	0.493476	0.0932613	0	0.507927	0.024791	0.0311597	0.0247708	0.0307799	0.0249359	0.0306355	0.02485	0.516674	0.0585242	0.0135486	0.0123955	0.256558	3469
Colletotrichum fructicola	0.475635	0.124779	0	0.479748	0.0248321	0.0284387	0.0236367	0.0274241	0.0232022	0.027646	0.0236029	0.524292	0.0569343	0.0179117	0.0109912	0.239976	4913
Colletotrichum gloeosporioides	0.48471	0.0667383	0	0.485926	0.0261728	0.0339135	0.0264357	0.033267	0.026083	0.032508	0.0256796	0.508289	0.0634705	0.0192593	0.0175309	0.236049	4050
Colletotrichum graminicola M1.001	0.304954	0.0955173	0	0.525901	0.0163288	0.0313223	0.0266158	0.0300725	0.0261077	0.029826	0.025633	0.521965	0.0640303	0.0104167	0.0126689	0.28491	3552
Colletotrichum higginsianum IMI 349063	0.525103	0.0198077	0	0.552089	0.0162602	0.030924	0.0264766	0.0294648	0.0260267	0.0300581	0.026312	0.519794	0.0624209	0.0124787	0.00850822	0.27094	5289
Colletotrichum karsti	0.455896	0.111855	0	0.487125	0.0244226	0.0318731	0.0221924	0.0313291	0.0228282	0.0312456	0.0218345	0.510779	0.0522162	0.0153969	0.0103531	0.249005	3767
Colletotrichum lupini	0.447211	0.0485653	8.09e-05	0.424644	0.0265201	0.038575	0.0289461	0.0386386	0.0289666	0.037978	0.0288515	0.485695	0.063918	0.0234476	0.0397801	0.306355	12368
Colletotrichum orchidophilum	0.514409	0.055095	0.000201532	0.503225	0.0191455	0.0325209	0.0251969	0.0318022	0.0253958	0.0312711	0.0249471	0.505399	0.0613397	0.0153164	0.0163241	0.3158	4962
Colletotrichum scovillei	0.500031	0.0535028	0	0.498527	0.0211095	0.0326266	0.0249466	0.0307389	0.0249705	0.0312746	0.0248649	0.501304	0.0569542	0.0164458	0.0179185	0.310506	4074
Colletotrichum siamense	0.489544	0.0332619	0.000310752	0.518334	0.0233064	0.0311209	0.0252792	0.0302839	0.0253556	0.0298138	0.0250922	0.516626	0.0617068	0.0146053	0.0124301	0.24363	3218
Colletotrichum spaethianum	0.497079	0.058244	0.000311333	0.50934	0.0174346	0.0329575	0.0269317	0.0305143	0.0263228	0.0310688	0.0270587	0.522408	0.0654765	0.012142	0.00933998	0.233811	3212
Colletotrichum truncatum	0.490342	0.0181652	0.00105764	0.54019	0.0216817	0.0371814	0.027892	0.0349468	0.0266502	0.0358541	0.0276258	0.477923	0.059809	0.0171867	0.0140137	0.32496	3782
Coniophora puteana RWD-64-598 SS2	0.509811	0.0396372	0.000701016	0.397301	0.0212057	0.0347988	0.0278411	0.033738	0.0267388	0.0340106	0.0269419	0.490368	0.0617548	0.0189274	0.0212057	0.308973	5706
Coniosporium apollinis CBS 100218	0.445348	0.10767	0	0.552251	0.0136307	0.0332548	0.0262905	0.0304652	0.0251866	0.030435	0.025154	0.521249	0.0555636	0.0103263	0.00908715	0.246592	2421
Cordyceps fumosorosea ARSEF 2679	0.389951	0.132471	0	0.422257	0.0142068	0.0301586	0.0242922	0.0299726	0.0242197	0.0284549	0.0239774	0.515253	0.0675509	0.00670876	0.00631413	0.335043	2534
Cordyceps militaris CM01	0.302253	0.155941	0	0.376226	0.0373116	0.0362623	0.0316951	0.0347783	0.0313873	0.0347334	0.0314909	0.49288	0.0958706	0.0162641	0.0179383	0.357092	4181
Cryphonectria parasitica EP155	0.362403	0.129421	0.00025113	0.497363	0.017328	0.0322784	0.0283068	0.030463	0.0270718	0.0306216	0.0275596	0.490813	0.0726996	0.0174535	0.0163235	0.273355	7964
Cryptococcus amylolentus CBS 6039	0.519692	0.0528659	0.000613121	0.58553	0.0128755	0.0286539	0.0254806	0.0276404	0.024483	0.0282154	0.0250699	0.527145	0.0556082	0.00674433	0.0104231	0.353771	1631
Cryptococcus gattii WM276	0.478784	0.00115977	0	0.558508	0.0287184	0.0414067	0.03025	0.0397537	0.0290516	0.0405632	0.0301534	0.449613	0.0533915	0.0201457	0.0188598	0.404629	2333
Cryptococcus neoformans var. grubii H99	0.473484	0.0330664	0	0.64586	0.0203728	0.0378036	0.0283483	0.0351846	0.0266345	0.0344065	0.0271257	0.457129	0.0567016	0.0173385	0.0104031	0.4443	2307
Cryptococcus neoformans var. neoformans B-3501A	0.484864	0.00137578	0	0.569437	0.0256553	0.0388517	0.0286643	0.0356153	0.0277856	0.0361196	0.0283755	0.45734	0.0562127	0.0128277	0.0234244	0.419409	1793
Cryptococcus neoformans var. neoformans JEC21	0.485575	0.00127358	0.000554324	0.64357	0.0210643	0.0360024	0.0271374	0.0338054	0.0267233	0.0323612	0.0264196	0.461308	0.0572754	0.0133038	0.00831486	0.449557	1804
Cryptococcus wingfieldii CBS 7118	0.533182	0.0151826	0	0.520871	0.0133091	0.0323741	0.0266704	0.0317424	0.0276091	0.0311068	0.0262538	0.511052	0.0713097	0.0139141	0.0175439	0.355112	1653
Cucurbitaria berberidis CBS 394.84	0.313103	0.101688	0.000362976	0.444283	0.0239564	0.0382285	0.0286114	0.0365544	0.0291215	0.0368822	0.0280331	0.482697	0.0642266	0.0130672	0.0214156	0.370962	2755
Cutaneotrichosporon oleaginosum	0.606992	0.0219701	0.000288351	0.760957	0.0100923	0.0247335	0.0220715	0.023028	0.0210668	0.0236084	0.0216642	0.606541	0.050217	0.00461361	0.0103806	0.0911188	3468
Cyberlindnera jadinii NRRL Y-1542	0.427641	0.0331894	0	0.392796	0.051458	0.0421245	0.0348162	0.0375863	0.0323383	0.0382021	0.0350503	0.443548	0.0736364	0.0548885	0.0428816	0.286449	583
Cyphellophora europaea CBS 101466	0.532523	0.024811	0	0.628067	0.0168712	0.0292759	0.024526	0.0294661	0.0257701	0.029015	0.0243498	0.521762	0.0474489	0.00766871	0.0115031	0.283742	1304
Dacryopinax primogenitus	0.515879	0.02675	0.00159915	0.368337	0.0159915	0.0324197	0.0270784	0.0305454	0.0249333	0.0310069	0.0256523	0.501772	0.0647586	0.0223881	0.0245203	0.271855	1876
Daldinia caldariorum	0.40669	0.117609	0.000229991	0.539328	0.0358786	0.0457631	0.0311925	0.0434501	0.0310224	0.0432041	0.0305819	0.41557	0.0644028	0.0197792	0.0193192	0.49586	4348
Daldinia childiae	0.392734	0.160245	0.000890736	0.510689	0.0356295	0.0485471	0.0316108	0.0474536	0.0303795	0.04871	0.0309158	0.411499	0.0598099	0.0160333	0.0204869	0.546318	3368
Daldinia decipiens	0.400199	0.112911	0	0.514783	0.0336232	0.0471088	0.0316801	0.0450216	0.0309874	0.0456558	0.0313353	0.419794	0.0629574	0.0185507	0.0194203	0.517391	3450
Daldinia vernicosa	0.247113	0.177199	0	0.514919	0.0327917	0.0477534	0.0312766	0.0452799	0.0305469	0.0457486	0.0323177	0.418539	0.0613971	0.022452	0.0180207	0.518759	3385
Debaryomyces fabryi	0.357487	0.041799	0	0.172043	0	0.0728462	0.0336039	0.0746322	0.0287244	0.0761766	0.0316154	0.335796	0.0494749	0	0	0.860215	93
Debaryomyces hansenii CBS767	0.352199	0.0311734	0.00558659	0.217877	0.0111732	0.0737291	0.0337767	0.0705694	0.0349528	0.0717831	0.0376635	0.339607	0.0580245	0.0223464	0.0111732	0.782123	179
Diaporthe batatas	0.487165	0.0482902	0	0.536007	0.0188942	0.0310908	0.0260542	0.0295593	0.0253071	0.0295011	0.0255817	0.526801	0.0718021	0.0147127	0.0171906	0.261731	6457
Diaporthe citri	0.382187	0.135422	0	0.481381	0.0176915	0.0315209	0.024669	0.0303679	0.0241022	0.0311766	0.024718	0.518781	0.0632542	0.0132377	0.0149697	0.235185	8083
Dichomitus squalens LYAD-421 SS1	0.548351	0.0325645	0.00114832	0.410144	0.0132057	0.0284883	0.0242118	0.0272246	0.0231106	0.0274239	0.0234223	0.541579	0.0575061	0.0103349	0.0149282	0.264115	5225
Didymella exigua CBS 183.55	0.464297	0.0828679	0	0.412199	0.0205905	0.0333263	0.0285803	0.0319968	0.0273486	0.0321262	0.0282497	0.517246	0.0784672	0.017871	0.029526	0.227273	2574
Diplodia corticola	0.530284	0.100102	0	0.569624	0.0119819	0.0251873	0.0220604	0.0246352	0.0224469	0.0236338	0.0221269	0.543387	0.0763716	0.00582902	0.00453368	0.223446	3088
Dissoconium aciculare CBS 342.82	0.51634	0.0419476	0	0.475177	0.0112641	0.0305824	0.0261635	0.0280611	0.0251302	0.0296077	0.0268429	0.506624	0.0679578	0.00917814	0.0204422	0.227785	2397
Diutina rugosa	0.465035	0.090431	0	0.408	0.024	0.0458057	0.0291757	0.0439774	0.0262398	0.0446529	0.0244072	0.464581	0.07735	0.016	0.032	0.392	125
Dothidotthia symphoricarpi CBS 119687	0.408006	0.0923853	0.000393701	0.486614	0.0204724	0.0383465	0.0329324	0.0367579	0.0316457	0.0363845	0.0325692	0.4806	0.0822207	0.0153543	0.0232283	0.307087	2540
Drechmeria coniospora	0.459358	0.0787735	0	0.372218	0.0100503	0.0232913	0.0228617	0.0239034	0.0222389	0.0231422	0.0219903	0.582853	0.0769466	0.00933238	0.00789663	0.270998	2786
Drepanopeziza brunnea f. sp. 'multigermtubi' MB_m1	0.391581	0.0876115	0	0.483249	0.0220686	0.0377263	0.0289734	0.0368572	0.0300423	0.0365134	0.0304648	0.470276	0.0707268	0.0245945	0.0251263	0.345653	7522
Durotheca rogersii	0.423251	0.0844421	0.000181455	0.516422	0.0244965	0.029867	0.0252444	0.0290589	0.0247643	0.0284454	0.0249598	0.547232	0.0705457	0.0130648	0.012339	0.377064	5511
Emericellopsis atlantica	0.514402	0.0704777	0.000780031	0.414977	0.0195008	0.0309373	0.0247731	0.0287144	0.0229969	0.0298359	0.0246015	0.531216	0.0637885	0.0163807	0.024181	0.297972	1282
Emericellopsis cladophorae	0.525502	0.0584534	0	0.409622	0.0180403	0.0316955	0.024196	0.031042	0.0239652	0.031363	0.0244432	0.524558	0.0473731	0.0127343	0.00955076	0.254687	2827
Encephalitozoon cuniculi GB-M1	0.473123	0.00716639															0
Encephalitozoon hellem ATCC 50504	0.432673	0.00932462															0
Encephalitozoon intestinalis ATCC 50506	0.415523	0.00665331															0
Encephalitozoon romaleae SJ-2008	0.402684	0.00670241															0
Endocarpon pusillum Z07020	0.349354	0.0848829	0	0.50932	0.0260951	0.0389154	0.0257457	0.0370703	0.0257654	0.0378078	0.025945	0.475781	0.0479518	0.0158434	0.0116496	0.357409	2146
Epithele typhae	0.585498	0.0351618	0	0.357383	0.00974365	0.0231932	0.0222154	0.0223479	0.0217402	0.0227778	0.0222854	0.581099	0.0748257	0.0114836	0.0201833	0.196613	8621
Eremomyces bilateralis CBS 781.70	0.503545	0.025545	0.000457038	0.43053	0.0251371	0.0333007	0.0271582	0.0319784	0.0262836	0.0323937	0.0264796	0.496687	0.0771986	0.0164534	0.0205667	0.329982	2188
Eremothecium gossypii ATCC 10895	0.477329	0.109448	0	0.0549451	0	0.0391882	0.0215183	0.0362082	0.0238106	0.0333564	0.0254209	0.561808	0.0782937	0.010989	0	0.10989	91
Eremothecium sinecaudum	0.401328	0.00281298	0	0.0510204	0	0.0689225	0.0288329	0.0672697	0.0313407	0.0690598	0.030121	0.352825	0.0502743	0.0204082	0.0102041	0.387755	98
Exophiala aquamarina CBS 119918	0.464652	0.082301	0	0.575939	0.0146979	0.036898	0.0280887	0.0364306	0.0293688	0.0355857	0.028387	0.47663	0.0469277	0.0130648	0.016331	0.387588	1837
Exophiala dermatitidis NIH_UT8656	0.490302	0.0733742	0.000453309	0.603808	0.0154125	0.032002	0.0249635	0.029768	0.0242457	0.0296532	0.0238853	0.485325	0.0473399	0.00679964	0.00770626	0.328196	2206
Exophiala mesophila	0.504651	0.00374801	0.00137646	0.565726	0.0144529	0.0327223	0.0263506	0.0329511	0.0263979	0.0323997	0.0255816	0.479082	0.0495231	0.00963524	0.00688231	0.393668	1453
Exophiala oligosperma	0.488203	0.0284625	0	0.573212	0.0143776	0.0335934	0.0274225	0.0313257	0.0251991	0.0305509	0.0256671	0.470962	0.0515607	0.0117291	0.00908059	0.350738	2643
Exophiala spinifera	0.513828	0.0208998	0	0.565629	0.0114308	0.0322919	0.026982	0.0311952	0.0255009	0.0310437	0.0255546	0.485196	0.0490867	0.0145842	0.00670083	0.339377	2537
Exophiala xenobiotica	0.434861	0.115366	0	0.563004	0.017395	0.0320675	0.0255457	0.0308071	0.0255995	0.0305064	0.0243056	0.498762	0.0439882	0.0152737	0.0093339	0.318201	2357
Exserohilum turcica Et28A	0.464357	0.0564649	0	0.412	0.016	0.0305488	0.0259152	0.0292651	0.0257897	0.0306641	0.0273428	0.509813	0.0830299	0.0101818	0.02	0.283636	2750
Fibroporia radiculosa	0.503097	0.0468181	0	0.441026	0.0184615	0.0376452	0.0238126	0.0357716	0.0233742	0.0357278	0.0226915	0.485804	0.0562328	0.0117949	0.0112821	0.372308	1950
Filobasidium floriforme	0.528643	0.0084073	0.000889548	0.651742	0.0195701	0.0326835	0.0265423	0.0311204	0.026204	0.0324965	0.0270549	0.49747	0.0470496	0.00681987	0.00652335	0.355226	6745
Fomitiporia mediterranea MF3_22	0.351583	0.0509458	0.00134228	0.395973	0.0272931	0.0429228	0.0306376	0.0415734	0.0303284	0.0410173	0.0302576	0.42008	0.0640089	0.0333333	0.0286353	0.425056	4470
Fonsecaea erecta	0.472276	0.0653897	0	0.570767	0.0107983	0.0314701	0.0248845	0.0311343	0.0248076	0.0294621	0.0232647	0.499883	0.0454616	0.00925569	0.00848438	0.286155	2593
Fonsecaea monophora	0.499905	0.0595768	0	0.573936	0.0155996	0.0326236	0.0246935	0.0313789	0.0236223	0.0314906	0.0241593	0.489815	0.0449669	0.0100747	0.00844979	0.308417	3077
Fonsecaea multimorphosa CBS 102226	0.508016	0.0548091	0	0.589822	0.015224	0.0316174	0.0255127	0.0316498	0.0254311	0.0304788	0.0247412	0.489076	0.04568	0.0121792	0.00913441	0.327534	2299
Fonsecaea nubica	0.504105	0.062493	0	0.566399	0.0125479	0.0317523	0.0239837	0.0307855	0.0242757	0.0303401	0.0244945	0.493097	0.0425998	0.0104566	0.0097595	0.295225	2869
Fonsecaea pedrosoi CBS 271.37	0.495151	0.0833375	0	0.577522	0.0118694	0.0317956	0.0258049	0.0301623	0.0258891	0.0311948	0.025713	0.489012	0.0477538	0.013724	0.00890208	0.313427	2696
Fulvia fulva	0.488729	0.011884	0.00087184	0.499564	0.0126417	0.035221	0.0268096	0.0326287	0.0249755	0.0324031	0.0257092	0.521364	0.042574	0.0117698	0.0135135	0.318221	2294
Fusarium coffeatum	0.467612	0.0709284	0	0.499022	0.0293312	0.0418258	0.0275299	0.0396278	0.0263812	0.0410159	0.0272351	0.45821	0.0460542	0.0152522	0.0070395	0.407509	2557
Fusarium flagelliforme	0.476408	0.0166488	0	0.480635	0.02866	0.0411241	0.0287365	0.0398153	0.0290235	0.0397543	0.028352	0.457984	0.0513326	0.0240124	0.0259489	0.368319	2582
Fusarium fujikuroi IMI 58289	0.471479	0.0107224	0.000981354	0.505888	0.0250245	0.0394999	0.0293965	0.038552	0.0281474	0.0383346	0.0287576	0.466818	0.0521998	0.0206084	0.0157017	0.386163	2038
Fusarium graminearum PH-1	0.48898	0.0568885	0	0.500654	0.0278989	0.0411726	0.0305256	0.0394811	0.0303403	0.0411084	0.0307383	0.454336	0.0555259	0.0233217	0.0148213	0.376417	4588
Fusarium mangiferae	0.376995	0.150485	0	0.525568	0.0244318	0.0380487	0.0286121	0.0370573	0.028513	0.0377293	0.0286839	0.471267	0.0544103	0.0159091	0.00965909	0.389773	1760
Fusarium musae	0.469951	0.0245933	0	0.494365	0.0281743	0.041186	0.0289519	0.0401057	0.0292593	0.0406877	0.0293862	0.462332	0.0493549	0.0187829	0.00788881	0.40834	2662
Fusarium odoratissimum NRRL 54006	0.445523	0.0705262	0.000962155	0.492623	0.0288647	0.0382858	0.0269588	0.0364662	0.0272969	0.0372697	0.0268162	0.469122	0.0552606	0.0173188	0.0211674	0.358884	3118
Fusarium oxysporum NRRL 32931	0.465748	0.0782925	0.00107643	0.502332	0.0269107	0.036792	0.0280251	0.0356179	0.0269312	0.0362959	0.0275767	0.471015	0.0536623	0.0175816	0.024399	0.363473	2787
Fusarium oxysporum f. sp. lycopersici 4287	0.476361	0.0324067	0.000652174	0.468043	0.0306522	0.0379062	0.0294714	0.0367664	0.0289934	0.0379268	0.0289465	0.464171	0.0733579	0.0245652	0.025	0.351957	4600
Fusarium poae	0.466457	0.0454416	0	0.466207	0.0244828	0.0408265	0.0278679	0.0396759	0.0272383	0.0414926	0.0303081	0.451529	0.0589917	0.0172414	0.0110345	0.365517	2900
Fusarium proliferatum ET1	0.398173	0.128074	0	0.530726	0.0299644	0.0382103	0.0280004	0.0372674	0.0276738	0.0383136	0.0291015	0.469301	0.0549062	0.0167598	0.0091417	0.390046	1969
Fusarium pseudograminearum CS3096	0.150029	0.0729807	0.000636943	0.534076	0.0315287	0.0462837	0.0344811	0.046156	0.0361827	0.0461909	0.0365998	0.433788	0.0864664	0.0226115	0.0136943	0.442357	3140
Fusarium redolens	0.378088	0.119802	0	0.434878	0.0322581	0.042247	0.0295494	0.0407043	0.028053	0.0427305	0.0309444	0.457548	0.0533366	0.0283774	0.0400194	0.338103	4123
Fusarium solani	0.421871	0.118219	0	0.42108	0.0242424	0.0354146	0.027692	0.033695	0.0269841	0.0339903	0.0267966	0.50824	0.0584379	0.0239789	0.0326746	0.3083	3795
Fusarium subglutinans	0.369741	0.118757	0	0.474888	0.03125	0.0425973	0.0278135	0.0423065	0.0281429	0.0424793	0.0282455	0.458258	0.0482482	0.015067	0.0189732	0.367467	3584
Fusarium tjaetaba	0.431323	0.103211	0	0.485373	0.0309571	0.0422068	0.027758	0.0415052	0.0281395	0.0413528	0.0278236	0.460283	0.0465547	0.0193127	0.0116444	0.357853	3521
Fusarium vanettenii 77-13-4	0.433131	0.0628704	0.00020008	0.436775	0.0308123	0.0390058	0.0312875	0.0373693	0.0309246	0.0377951	0.0317673	0.491366	0.070015	0.0186074	0.0314126	0.359144	4998
Fusarium venenatum	0.445983	0.0585186	0.00278455	0.523495	0.03063	0.0421083	0.0295869	0.0407122	0.0296002	0.0422658	0.0300645	0.448444	0.0541725	0.025409	0.015315	0.414549	2873
Fusarium verticillioides 7600	0.458527	0.0526713	0.00101868	0.49202	0.0271647	0.0374019	0.0282543	0.0355407	0.0273135	0.0363328	0.0286866	0.471105	0.0550839	0.0193548	0.017657	0.372156	2945
Gaeumannomyces tritici R3-111a-1	0.531736	0.0978476	0	0.459356	0.0285775	0.029583	0.0261078	0.0273518	0.0245127	0.0282514	0.025334	0.537502	0.0930793	0.0225445	0.0132303	0.281964	9448
Gamsiella multidivaricata	0.489195	0.0122546	0.000150083	0.579569	0.00905498	0.0350702	0.0285244	0.0342405	0.028259	0.0344073	0.0287726	0.419782	0.0587286	0.00885487	0.00760418	0.701086	19989
Geosmithia morbida	0.476719	0.105905	0	0.395095	0.0150376	0.0260075	0.0238811	0.0253553	0.0232662	0.0256592	0.0234638	0.503234	0.078411	0.0146796	0.00912997	0.260652	5586
Gilbertella persicaria	0.371433	0.0163342	0	0.50188	0.0357143	0.0498947	0.0349662	0.0476969	0.0351899	0.0538535	0.0383845	0.338218	0.0656079	0.0460526	0.0460526	0.510338	1064
Glarea lozoyensis ATCC 20868	0.456833	0.004601	0	0.559843	0.0304492	0.0429125	0.0279517	0.0416306	0.0289526	0.0419826	0.0290539	0.430072	0.0519581	0.0153753	0.0114561	0.462768	3317
Gloeophyllum trabeum ATCC 11539	0.513743	0.0405903	0.00162118	0.421238	0.0202648	0.0341195	0.0262524	0.0342785	0.0265962	0.0333753	0.0256979	0.51254	0.0596082	0.020535	0.0278303	0.317752	3701
Grosmannia clavigera kw1407	0.401657	0.0884167	0	0.408195	0.0175992	0.0290773	0.0246694	0.0269615	0.0237572	0.0279384	0.0245028	0.512939	0.0712558	0.0141844	0.00919359	0.215655	3807
Guyanagaster necrorhizus MCA 3950	0.454933	0.0357663	0.00184786	0.379427	0.0252541	0.0426328	0.0285261	0.0411237	0.0275968	0.0420263	0.0286434	0.443995	0.0492032	0.0197105	0.0375731	0.370804	3247
Halteromyces radiatus	0.331416	0.01508	0.000872709	0.779454	0.0102232	0.0467262	0.0433947	0.0452594	0.0397344	0.0471442	0.0418624	0.239608	0.0755344	0.0231891	0.0143374	0.760254	8021
Heterobasidion irregulare TC 32-1	0.500504	0.0788813	0.000529568	0.324978	0.015534	0.0301988	0.0265466	0.0291441	0.0264789	0.0291803	0.02623	0.520763	0.08599	0.0187114	0.0224184	0.286849	5665
Hirsutella rhossiliensis	0.475876	0.0644485	0.000179727	0.340582	0.0167146	0.0249131	0.02423	0.0233294	0.0242589	0.0254412	0.0237572	0.562936	0.0619822	0.0134795	0.0154565	0.204349	5564
Histoplasma capsulatum G186AR	0.317271	0.0918403	0.000112397	0.406204	0.0378779	0.0407679	0.0278919	0.040421	0.0279959	0.0396639	0.0281193	0.424593	0.0614177	0.0203439	0.0188828	0.436439	8897
Histoplasma mississippiense (nom. inval.)	0.464789	0.0651586	0	0.402696	0.0381686	0.0406144	0.029871	0.040149	0.0294908	0.040776	0.0295399	0.428154	0.0668063	0.023549	0.0243369	0.439552	11423
Hyaloscypha bicolor E	0.271096	0.111586	0.000176087	0.503258	0.0295827	0.0385571	0.0294338	0.0380496	0.0291683	0.0385093	0.0295542	0.457402	0.0610631	0.0283501	0.0285261	0.357457	5679
Hyphopichia burtonii NRRL Y-1933	0.322955	0.059771	0.0017762	0.248668	0.0568384	0.0551673	0.0541923	0.0559949	0.0479855	0.0705499	0.0612701	0.353484	0.0673548	0.0568384	0.0781528	0.383659	563
Hypoxylon trugodes	0.440879	0.0554749	0.000313676	0.529799	0.0335634	0.045233	0.0306096	0.0445209	0.0308255	0.0435745	0.0295864	0.420609	0.0565062	0.0207026	0.0228984	0.536073	3188
Ilyonectria robusta	0.40766	0.118155	0.000203791	0.422865	0.0232321	0.0348251	0.0273242	0.032838	0.0267015	0.0339384	0.0273549	0.507808	0.067693	0.017526	0.022417	0.340534	4907
Jaminaea rosea	0.594041	0.00478205	0	0.594615	0.013463	0.0236735	0.0233144	0.0225973	0.0238564	0.0219607	0.0214413	0.594586	0.0451262	0.00598354	0.00897532	0.118923	1337
Kalmanozyma brasiliensis GHG001	0.563058	0.0451702	0	0.481503	0.0153671	0.0202322	0.0208663	0.020025	0.0204422	0.0200079	0.0196122	0.560607	0.0467501	0.00455322	0.00626067	0.0705748	1757
Kazachstania africana CBS 2517	0.364054	0.00325256	0	0.0212766	0	0.0648075	0.0267208	0.0654135	0.0286852	0.0687526	0.029388	0.305628	0.0394104	0	0.0212766	0.553191	94
Kazachstania naganishii CBS 8797	0.46083	0.00724291	0	0.015625	0	0.0530421	0.0290487	0.0456259	0.0257297	0.0474199	0.0259714	0.385167	0.0496402	0	0.0078125	0.3125	128
Kickxella alabastrina	0.476988	0.0340698	0	0.553502	0.0132944	0.0377779	0.0283811	0.0357101	0.029311	0.038025	0.0292606	0.416716	0.106271	0.00843061	0.021725	0.658885	3084
Kluyveromyces lactis	0.370048	0.0444171	0	0.0211268	0.00704225	0.0673358	0.0323161	0.0633018	0.0273918	0.0594705	0.030528	0.338678	0.0403491	0.00704225	0.0422535	0.288732	142
Kluyveromyces marxianus DMKU3-1042	0.37699	0.073314	0	0.0927152	0.00662252	0.0652021	0.0428974	0.0582505	0.0271023	0.0581486	0.0283525	0.352366	0.0647295	0.0198676	0.0331126	0.298013	151
Kockovaella imperatae	0.518373	0.0112674	0.000616903	0.814312	0.00555213	0.0323583	0.026329	0.0299346	0.0249516	0.0316259	0.0262683	0.526336	0.0435523	0.00987045	0.0123381	0.253547	1621
Komagataella phaffii GS115	0.411504	0.0014284	0	0.447368	0.0197368	0.0514887	0.0320003	0.0522039	0.0329907	0.0532954	0.0348854	0.381541	0.0426621	0.0789474	0.0526316	0.447368	152
Kuraishia capsulata CBS 1993	0.456566	0.000781681	0	0.719577	0.010582	0.0498329	0.0339625	0.0482608	0.0307901	0.0461415	0.0343332	0.418122	0.0428971	0.026455	0.010582	0.306878	189
Kwoniella bestiolae CBS 10118	0.482321	0.0263842	0	0.782909	0.0129592	0.0423792	0.0307955	0.0394093	0.0302861	0.0398474	0.0301692	0.443931	0.0431403	0.00565137	0.00750268	0.428919	10263
Kwoniella dejecticola CBS 10117	0.481904	0.007319	0	0.803762	0.00756254	0.0405647	0.0307635	0.0389999	0.0299757	0.0396089	0.0305035	0.464108	0.0442038	0.00804731	0.00581734	0.445899	10314
Kwoniella mangroviensis CBS 8507	0.453322	0.0240636	0	0.838807	0.0136072	0.0467038	0.0328117	0.0436328	0.0318813	0.0447593	0.0326778	0.413315	0.0476627	0.00785032	0.00680361	0.523616	7643
Kwoniella pini CBS 10737	0.405861	0.0146133	0	0.814344	0.0325221	0.0524925	0.0359132	0.0505266	0.0362773	0.0515856	0.036638	0.365919	0.0982458	0.0129227	0.0148611	0.586905	4643
Kwoniella shandongensis	0.480541	0.0562565	0	0.821406	0.00741457	0.0359997	0.027246	0.0338203	0.0267302	0.034467	0.0273982	0.487827	0.0410218	0.0046744	0.00257898	0.382656	6204
Laccaria bicolor S238N-H82	0.451312	0.0382496	0.000730579	0.453527	0.0349054	0.0403875	0.0288138	0.0392284	0.0286216	0.0395245	0.0286021	0.450989	0.0594048	0.0234597	0.0237032	0.388587	12319
Lachancea lanzarotensis	0.441703	0.00908655	0	0.0652174	0	0.0468591	0.0232354	0.0484475	0.0248078	0.0441519	0.0252187	0.400511	0.0381223	0.0144928	0.0217391	0.23913	138
Lachancea thermotolerans CBS 6340	0.473071	0.00124203	0	0.0277778	0	0.0369248	0.02409	0.0406678	0.0227666	0.0395171	0.0239301	0.505871	0.0840592	0.00925926	0.0185185	0.166667	108
Lachnellula hyalina	0.396795	0.112341	0	0.540668	0.0283733	0.0412958	0.0287569	0.0401418	0.0294437	0.0405321	0.0290523	0.431451	0.0516852	0.0154477	0.00977301	0.436003	3172
Laetiporus sulphureus 93-53	0.505756	0.0426185	0.0004914	0.417445	0.0174447	0.03614	0.026584	0.0353943	0.0264667	0.035761	0.0273296	0.49319	0.0630962	0.0238329	0.0334152	0.27715	4070
Lasiodiplodia theobromae	0.454858	0.14321	0	0.496019	0.0139319	0.0288872	0.0245607	0.0285465	0.0244471	0.0289205	0.0242806	0.520945	0.069783	0.00928793	0.00597081	0.227112	4522
Lentinula edodes	0.459136	0.0215335	0.000768246	0.434315	0.0261204	0.0386808	0.0296251	0.0383861	0.0296819	0.0391032	0.0296075	0.424532	0.0520361	0.0271447	0.0274008	0.374136	3905
Leptosphaeria maculans JN3	0.381029	0.0646133	0	0.467458	0.019124	0.0365784	0.0282831	0.0356802	0.026708	0.0354563	0.0282452	0.49162	0.0601621	0.020512	0.0181986	0.375848	6484
Letharia columbiana	0.389697	0.0931673	0	0.436399	0.0165253	0.0357282	0.0246855	0.0340167	0.023564	0.0325299	0.0245141	0.478321	0.0514869	0.022831	0.0195695	0.353773	4599
Letharia lupina	0.386554	0.0646014	0	0.42359	0.0168205	0.03795	0.0257984	0.0358945	0.0245805	0.0354017	0.0252327	0.476183	0.0477474	0.0217436	0.0250256	0.345231	4875
Linderina pennispora	0.533249	0.0394415	0.00040032	0.445556	0.011209	0.0285665	0.0242182	0.0260794	0.0231788	0.0275023	0.0240611	0.529566	0.07109	0.0208167	0.0356285	0.490392	2498
Lindgomyces ingoldianus	0.381997	0.0749345	0.000183016	0.424597	0.0281845	0.0465044	0.0344386	0.0452956	0.034598	0.0461879	0.034694	0.453175	0.0746405	0.0206808	0.0466691	0.379026	5464
Lobosporangium transversale	0.415921	0.0238286	0.000161937	0.636088	0.0149792	0.0448981	0.0337442	0.0444484	0.0328048	0.0445659	0.0343338	0.312029	0.0719791	0.0219019	0.0187442	0.653941	24701
Lodderomyces elongisporus NRRL YB-4239	0.373296	0.0275505	0	0.0487805	0	0.0492721	0.0332423	0.0489887	0.0253506	0.0535194	0.0178676	0.313752	0.0531424	0.0243902	0.0243902	0.731707	41
Macroventuria anomochaeta	0.520527	0.0118703	0.000347584	0.430657	0.0180744	0.0340122	0.0264	0.032058	0.025091	0.0313104	0.0250622	0.504721	0.0587799	0.0222454	0.0295447	0.244352	2877
Malassezia globosa CBS 7966	0.458766	0.0717335	0	0.0855615	0	0.0356433	0.0280709	0.0309883	0.0267619	0.0342398	0.0275188	0.495512	0.0544594	0.0106952	0.0187166	0.256684	374
Malassezia pachydermatis	0.515626	0.0960181	0	0.111864	0.00677966	0.0387279	0.0378163	0.034294	0.0282394	0.0331395	0.0273041	0.50687	0.0677557	0.0237288	0.020339	0.237288	295
Malassezia restricta	0.540303	0.0774108	0.0307692	0.0307692	0.0153846	0.0410273	0.0324975	0.0443025	0.0249263	0.0416795	0.0310084	0.469277	0.0752687	0	0	0.123077	65
Malassezia sympodialis ATCC 42132	0.67039	0.08322	0	0.20412	0.0093633	0.0310067	0.0279892	0.0306879	0.0281316	0.0318549	0.0274788	0.529569	0.0823903	0.0187266	0.0243446	0.185393	534
Marasmius oreades	0.452941	0.0401615	0	0.509134	0.0277998	0.0344568	0.0263337	0.0324287	0.0261221	0.0319143	0.0247693	0.441448	0.0468337	0.0135028	0.0174742	0.387609	1259
Meira miltonrushii	0.415102	0.0538012	0	0.473346	0.0284926	0.0359954	0.0297115	0.037467	0.0273716	0.0423511	0.0304322	0.430084	0.051669	0.0358456	0.03125	0.223346	1088
Melampsora larici-populina 98AG31	0.416139	0.0264823	0.000331741	0.490247	0.0763004	0.047188	0.0334828	0.0452279	0.0324935	0.0462454	0.0330108	0.379902	0.0688277	0.0344347	0.0345674	0.414278	15072
Metarhizium acridum CQMa 102	0.466741	0.0720541	0	0.472216	0.0242162	0.0355219	0.0274432	0.0354978	0.028378	0.0342331	0.0267757	0.482441	0.0752285	0.0179459	0.0138378	0.385946	4625
Metarhizium album ARSEF 1941	0.393068	0.145613	0	0.486019	0.0116511	0.0280997	0.0257876	0.0280194	0.0242751	0.0280057	0.0249169	0.528501	0.0725131	0.00665779	0.00499334	0.334221	3004
Metarhizium brunneum ARSEF 3297	0.428704	0.118416	0	0.48971	0.0167683	0.0333239	0.0264081	0.0327049	0.0262315	0.0339612	0.0276339	0.486738	0.0602385	0.0106707	0.00724085	0.403201	2624
Metarhizium robertsii ARSEF 23	0.493323	0.0291246	0	0.480352	0.0150896	0.0339152	0.0268228	0.0325586	0.0267382	0.0323826	0.02584	0.487439	0.0660705	0.0122603	0.0116316	0.375982	3181
Metschnikowia bicuspidata var. bicuspidata NRRL YB-4993	0.447409	0.0613849	0	0.156293	0.0165975	0.0307279	0.0309171	0.0277702	0.028542	0.0308591	0.0314732	0.5012	0.107417	0.033195	0.0511757	0.17704	723
Meyerozyma guilliermondii ATCC 6260	0.417886	0.0571034	0	0.25	0	0.049205	0.0124968	0.0533459	0.0155019	0.0445515	0.00966999	0.363782	0.0657216	0	0	0.5	4
Microdochium trichocladiopsis	0.548384	0.0183416	0.000142755	0.545753	0.0188437	0.0301558	0.0247765	0.0282405	0.0242477	0.0284427	0.024637	0.5272	0.0587486	0.0135617	0.0144183	0.303069	7005
Microsporum canis CBS 113480	0.403319	0.0897774	0	0.421254	0.0388935	0.0434644	0.0325007	0.0421444	0.0299403	0.0423147	0.0315191	0.440428	0.0592896	0.0202684	0.021364	0.50178	3651
Mitosporidium daphniae	0.396526	0.0520989	0	0.383721	0.0325581	0.0427719	0.0291307	0.0417144	0.0284315	0.042807	0.0302068	0.39886	0.0496672	0.05	0.0523256	0.588372	860
Mixia osmundae IAM 14324	0.508264	0.0997887	0	0.321197	0.0210356	0.0311093	0.0227266	0.030376	0.0240369	0.0296176	0.0227203	0.545066	0.0400662	0.0186084	0.0283172	0.201456	1236
Moesziomyces antarcticus	0.58382	0.0814128	0	0.438245	0.0153322	0.0228989	0.0202107	0.0224398	0.0196031	0.0219947	0.0195453	0.565043	0.0467584	0.0076661	0.0217206	0.199744	2348
Mollisia scopiformis	0.474117	0.0202762	0	0.522346	0.0214153	0.0386084	0.0285288	0.0374721	0.028668	0.037226	0.0280114	0.44275	0.051213	0.0219739	0.024581	0.378026	5370
Morchella importuna	0.473031	0.0104088	0	0.396913	0.0375643	0.0389889	0.02925	0.0387202	0.0288309	0.0391199	0.0291924	0.45509	0.0740402	0.0286449	0.0185249	0.453516	5830
Morchella sextelata	0.471888	0.0131247	0	0.401951	0.0355122	0.0406198	0.0297442	0.0396209	0.029719	0.0412215	0.030044	0.450036	0.072841	0.0245854	0.025561	0.469073	5125
Mucor mucedo	0.367041	0.0148489	0.000865239	0.59204	0.0382868	0.0534185	0.0345199	0.0524343	0.0333033	0.0557195	0.0352438	0.326977	0.0648535	0.0631624	0.043262	0.496647	4623
Mycena indigotica	0.484556	0.0915356	0	0.317992	0.0292887	0.0346141	0.0251032	0.034437	0.0257704	0.0339563	0.0253241	0.490088	0.0601046	0.0119546	0.0245069	0.310221	1673
Mytilinidion resinicola	0.474077	0.0613107	0.00040992	0.456036	0.0268498	0.0357895	0.0278892	0.0342922	0.0265746	0.0343985	0.0267182	0.490643	0.0681628	0.0223406	0.0252101	0.328346	4879
Nannizzia gypsea CBS 118893	0.410675	0.0876923	0	0.430596	0.0328502	0.0422115	0.0311083	0.0403894	0.0304991	0.0400891	0.0317306	0.45279	0.0649724	0.020934	0.0186795	0.509501	3105
Naumovozyma castellii CBS 4309	0.368543	0.00180819	0	0	0	0.0674317	0.0276923	0.0649071	0.0288432	0.0657486	0.0289578	0.315924	0.0371068	0.0254237	0.00847458	0.567797	118
Naumovozyma dairenensis CBS 421	0.341233	0.000857287	0	0.0070922	0.0070922	0.0670646	0.0306544	0.0671177	0.0285446	0.061051	0.0282406	0.285339	0.0347108	0.0212766	0.0070922	0.588652	141
Nematocida homosporus	0.403805	0.0331213															0
Nematocida major	0.463494	0.0571595															0
Nematocida minor	0.395476	0.032353															0
Nematocida parisii ERTm1	0.343979	0.0699158															0
Neoantrodia serialis	0.558125	0.0244272	0.000416956	0.377206	0.0119527	0.0317892	0.02555	0.0310808	0.0250419	0.0306956	0.0251032	0.538367	0.0631489	0.0216817	0.0277971	0.250313	7195
Neoarthrinium moseri	0.480748	0.119033	0	0.566079	0.0200685	0.0348849	0.0275831	0.0328909	0.0263772	0.0334509	0.0272055	0.510202	0.0700039	0.0132159	0.00905531	0.326725	4086
Neohortaea acidophila	0.528975	0.0677205	0	0.4164	0.0223642	0.0260226	0.0250611	0.0247821	0.0235486	0.0261242	0.0249295	0.547384	0.0534334	0.0138445	0.0181044	0.193823	939
Neurospora crassa OR74A	0.360027	0.106255	0.00036543	0.490407	0.0286863	0.0317539	0.0266435	0.0302446	0.0248454	0.0303163	0.0263547	0.488793	0.0620177	0.0160789	0.00950119	0.29545	5473
Neurospora tetrasperma FGSC 2508	0.421786	0.133856	0.00015916	0.445488	0.0264205	0.0346352	0.029222	0.0328016	0.0283759	0.0337325	0.0284144	0.484699	0.0684907	0.0224415	0.0205316	0.294127	6283
Nosema ceranae	0.262335	0.0386963															0
Ogataea angusta	0.451877	0.0907599	0	0.179487	0.02331	0.0389898	0.0271742	0.0342343	0.0256686	0.0353228	0.0275272	0.489072	0.0776902	0.027972	0.0652681	0.247086	429
Ogataea haglerorum	0.464273	0.106757	0	0.158482	0.0178571	0.0371053	0.0281034	0.0366825	0.0269075	0.0340642	0.0265511	0.492562	0.0803313	0.0357143	0.0736607	0.214286	448
Ogataea parapolymorpha DL-1	0.480116	0.0111861	0	0.571429	0.031746	0.0411908	0.0340026	0.0423163	0.0243393	0.0513258	0.0357276	0.445415	0.067469	0.015873	0.047619	0.412698	63
Ogataea philodendri	0.366	0.0604613	0	0.495588	0.00975383	0.0437205	0.0278758	0.0340511	0.0262333	0.0375275	0.0262511	0.468615	0.0614198	0.0329772	0.0798885	0.22248	2153
Ogataea polymorpha	0.479996	0.0106108	0	0.305755	0.0251799	0.0424032	0.0304281	0.040062	0.0304278	0.0437701	0.0316141	0.430706	0.0665906	0.0431655	0.0395683	0.241007	278
Ophidiomyces ophidiicola	0.42613	0.0740124	0	0.44702	0.0173841	0.0394498	0.0279223	0.0385815	0.0281244	0.0378864	0.0278106	0.453856	0.0711468	0.0157285	0.0140728	0.536424	1208
Orbilia oligospora ATCC 24927	0.206467	0.122208	0	0.480191	0.0409836	0.0467067	0.0330174	0.0450455	0.0324217	0.045658	0.0338294	0.392492	0.0673723	0.018898	0.00614754	0.634335	4392
Ordospora colligata OC4	0.379604	0.0256862															0
Paecilomyces variotii	0.285789	0.142059	0.000328623	0.465002	0.0285902	0.0396182	0.028488	0.0382909	0.029172	0.0380543	0.0276684	0.442486	0.0691119	0.0184029	0.0108446	0.360171	3043
Paracoccidioides brasiliensis Pb18	0.379496	0.0726887	0	0.416652	0.0340602	0.0409135	0.030268	0.0398382	0.0295801	0.0388035	0.0294226	0.407376	0.0671978	0.020364	0.0140566	0.427284	5549
Paracoccidioides lutzii Pb01	0.369895	0.0739151	0	0.410532	0.0339127	0.041363	0.0307784	0.0407805	0.0298108	0.0404955	0.0297678	0.403458	0.0686903	0.019257	0.0195978	0.426721	5868
Paraphaeosphaeria sporulosa	0.441033	0.0734002	0	0.471258	0.0130152	0.0336043	0.0266827	0.0319325	0.0263452	0.0320415	0.0257703	0.513669	0.0677937	0.0189805	0.0189805	0.312364	3688
Parastagonospora nodorum SN15	0.397492	0.110742	0.000447227	0.403548	0.0159511	0.034621	0.0280827	0.0329964	0.0270341	0.0347948	0.0281893	0.495326	0.0559184	0.0213178	0.0144603	0.244931	6708
Penicilliopsis zonata CBS 506.65	0.263461	0.124815	0.000926355	0.417323	0.0245484	0.0386822	0.0299838	0.0377221	0.0297371	0.0387505	0.0317885	0.450237	0.081913	0.0180639	0.0199166	0.388143	2159
Penicillium arizonense	0.478003	0.0267492	0	0.426188	0.0242367	0.0385146	0.0267468	0.0370604	0.0267702	0.0379726	0.0266074	0.461289	0.0505347	0.0141643	0.0151086	0.420523	3177
Penicillium digitatum Pd1	0.480926	0.0291911	0	0.470364	0.02882	0.0387556	0.0267816	0.0375584	0.0259825	0.0366757	0.0260883	0.45743	0.0505682	0.0135943	0.00815661	0.418162	1839
Penicillium expansum	0.372191	0.114903	0.000371747	0.452788	0.0312268	0.0411954	0.0280441	0.038541	0.0269439	0.0392482	0.02785	0.443154	0.0523573	0.0178439	0.0152416	0.421933	2690
Penicillium griseofulvum	0.464966	0.0764945	0	0.45107	0.0291306	0.0419864	0.02709	0.040007	0.0272463	0.0407064	0.0277558	0.437439	0.0533084	0.0150205	0.0100137	0.443787	2197
Penicillium oxalicum	0.460421	0.106667	0.000215703	0.510785	0.0127265	0.0334727	0.0252775	0.0325959	0.0258299	0.031775	0.0259396	0.481865	0.0569703	0.00970664	0.0066868	0.419758	4636
Penicillium roqueforti	0.432242	0.100992	0.000473037	0.450804	0.0264901	0.0370971	0.0263432	0.0361866	0.0259867	0.0376908	0.0271707	0.454789	0.0539014	0.0189215	0.0179754	0.402554	2114
Penicillium rubens Wisconsin 54-1255	0.481248	0.0400049	0.00036846	0.404569	0.0353721	0.0431265	0.0314425	0.0423818	0.0308699	0.041895	0.0310496	0.449148	0.0608424	0.0326087	0.0324245	0.381172	5428
Penicillium solitum	0.40144	0.0793454	0	0.474286	0.0269388	0.0391761	0.0275782	0.0369608	0.0266504	0.0381194	0.0275324	0.44597	0.0550525	0.0155102	0.0171429	0.432653	2450
Pestalotiopsis fici W106-1	0.403023	0.109386	0	0.621421	0.023773	0.0366999	0.0280363	0.0350685	0.0274564	0.0356696	0.0280005	0.453663	0.0593365	0.0158487	0.00690184	0.416155	3912
Phaeoacremonium minimum UCRPA7	0.398118	0.120674	0	0.502966	0.0193569	0.0340485	0.0267446	0.034336	0.0266652	0.0358426	0.0282785	0.493626	0.0546199	0.0109273	0.0184202	0.356853	3203
Phanerochaete carnosa HHB-10118-sp	0.507684	0.0525551	0.00142959	0.358828	0.0128663	0.0325334	0.0264392	0.030625	0.0253126	0.030413	0.0245754	0.515234	0.0682549	0.0160829	0.0253753	0.260901	2798
Phialophora attinorum	0.472584	0.109585	0	0.554206	0.014395	0.0307828	0.0251819	0.029889	0.0231966	0.0307976	0.0245103	0.523787	0.0404402	0.0121457	0.0139451	0.22717	2223
Phycomyces blakesleeanus NRRL 1555(-)	0.356229	0.024382	0.000370599	0.680049	0.0267243	0.0563781	0.0403366	0.0547662	0.0396857	0.056375	0.0413814	0.282958	0.0749843	0.0513897	0.0340539	0.590488	24285
Pichia kudriavzevii	0.38425	0.00232151	0	0.0808824	0.00735294	0.0558396	0.0273	0.0559803	0.0288495	0.0483606	0.0272788	0.351781	0.0603545	0.0220588	0	0.529412	136
Pichia membranifaciens NRRL Y-2026	0.452575	0.00544227	0.00291971	0.237956	0.0335766	0.0388516	0.0429523	0.0339091	0.0365912	0.0452394	0.0460314	0.461855	0.103185	0.0452555	0.0569343	0.145985	685
Pisolithus orientalis	0.480109	0.0228457	0.000177904	0.412738	0.0252624	0.040458	0.0300243	0.0375619	0.0283826	0.038365	0.0291476	0.4595	0.0515354	0.024195	0.0256182	0.291407	5621
Pleurotus ostreatus	0.467079	0.0912779	0	0.429487	0.0205803	0.0365719	0.0279513	0.0362392	0.0281299	0.0358829	0.0276685	0.479031	0.0569314	0.0172065	0.0209177	0.410931	2964
Pneumocystis carinii B80	0.342334	0.0415622	0	0.453901	0.0673759	0.0719929	0.03786	0.0765929	0.0412888	0.078825	0.0433896	0.216743	0.0670164	0.0567376	0.0425532	0.769504	282
Pneumocystis jirovecii RU7	0.309587	0.0484332	0	0.395248	0.049676	0.0643453	0.0388418	0.0633181	0.0396905	0.0633601	0.0385346	0.271311	0.112295	0.0431965	0.0475162	0.658747	463
Pneumocystis murina B123	0.284152	0.033999	0	0.486207	0.0586207	0.0804657	0.0395143	0.0777241	0.0403798	0.0757735	0.0360224	0.203039	0.053771	0.0517241	0.0586207	0.741379	290
Pochonia chlamydosporia 170	0.489066	0.0136475	0	0.476885	0.0238265	0.036832	0.0267204	0.0359413	0.0262315	0.0354711	0.0267377	0.46961	0.0497827	0.0145804	0.0174253	0.41074	2812
Podospora anserina S mat+	0.516209	0.0102877	0.0108755	0.429038	0.0261011	0.0306867	0.0267757	0.0305389	0.0264153	0.0296213	0.025896	0.50006	0.0849255	0.0130506	0.0293638	0.245242	1839
Postia placenta MAD-698-R-SB12	0.551743	0.0533514	0.000198157	0.379669	0.0166452	0.0358084	0.0258742	0.0347585	0.0253307	0.0344213	0.0253363	0.514316	0.0641577	0.0174378	0.0247696	0.307441	10093
Protomyces lactucae-debilis	0.510137	0.00989008	0.00265252	0.34748	0.0106101	0.031481	0.0265035	0.0301223	0.0269479	0.0327559	0.0284426	0.507693	0.0457377	0.0238727	0.0371353	0.244032	377
Pseudocercospora fijiensis CIRAD86	0.407449	0.0475315	0.000527287	0.408911	0.0221461	0.0391785	0.0322417	0.0374249	0.0309138	0.0397214	0.0328358	0.496649	0.0667666	0.0189823	0.0390192	0.26338	3793
Pseudogymnoascus destructans	0.486228	0.0388116	0	0.474458	0.0321207	0.0354376	0.0269195	0.0361428	0.0283388	0.0338682	0.0264755	0.48608	0.067841	0.0274768	0.0104489	0.344427	2584
Pseudogymnoascus verrucosus	0.482104	0.054471	0	0.486877	0.032371	0.0362887	0.0281632	0.0359637	0.0273305	0.0363542	0.0277726	0.474397	0.0680759	0.0135608	0.0135608	0.371391	2286
Pseudomassariella vexata	0.505638	0.00777292	0	0.505037	0.0275716	0.0384742	0.0281867	0.035665	0.0272055	0.0364859	0.026791	0.481276	0.0531089	0.019088	0.0174973	0.325027	3772
Pseudomicrostroma glucosiphilum	0.549989	0.0301444	0	0.779434	0.0134128	0.0305036	0.0263285	0.0268753	0.0252492	0.0268849	0.0250396	0.548161	0.0463981	0.00894188	0.00819672	0.187034	2684
Pseudovirgaria hyperparasitica	0.446574	0.0607408	0	0.441389	0.025248	0.0372865	0.029498	0.0356847	0.0290161	0.0373334	0.0299714	0.475899	0.058916	0.018936	0.0193868	0.33138	2218
Pseudozyma flocculosa PF-1	0.643337	0.0355489	0	0.745894	0.00488238	0.017498	0.020187	0.0155912	0.0186355	0.0157788	0.0191248	0.651634	0.0505257	0.0021083	0.000887705	0.0605859	9012
Pseudozyma hubeiensis SY62	0.554474	0.0380536	0	0.571831	0.0112676	0.0280478	0.018517	0.0272228	0.0182318	0.0275919	0.0186249	0.530532	0.0361999	0.0124748	0.0128773	0.193159	2485
Psilocybe cubensis	0.453626	0.0357172	0	0.39932	0.0238095	0.0401973	0.0290652	0.0392589	0.0279079	0.0388846	0.0279919	0.414414	0.0552108	0.0241497	0.0232993	0.398469	5880
Puccinia graminis f. sp. tritici CRL 75-36-700-3	0.42562	0.0243536	0.00011976	0.429701	0.080479	0.0413867	0.0325611	0.0403568	0.0318787	0.0406547	0.0321244	0.395677	0.0651379	0.0256886	0.0196407	0.359222	16700
Puccinia striiformis f. sp. tritici	0.425821	0.0536568	0	0.463329	0.0903836	0.0398396	0.031346	0.0382522	0.0309348	0.0382189	0.0311024	0.400016	0.0627729	0.0283012	0.0188424	0.380602	13321
Punctularia strigosozonata HHB-11173 SS5	0.539234	0.0404114	0.00162285	0.35508	0.0185005	0.0290634	0.0248619	0.0275285	0.0244087	0.0270548	0.0245518	0.526171	0.0650363	0.0181759	0.0220708	0.280428	3081
Purpureocillium lilacinum	0.546561	0.0280362	0	0.422761	0.01162	0.0268176	0.0232964	0.0258093	0.0229073	0.0258338	0.0229067	0.572593	0.0627657	0.0075188	0.0133288	0.214627	2926
Purpureocillium takamizusanense	0.574853	0.0119836	0.000263227	0.450382	0.0121084	0.0256494	0.0237203	0.0253281	0.0238035	0.0240474	0.0236324	0.568483	0.0633896	0.00526454	0.00684391	0.236904	3799
Pyrenophora tritici-repentis Pt-1C-BFP	0.498759	0.0322766	0	0.438614	0.0266301	0.0374905	0.0270108	0.0354047	0.0258597	0.0376406	0.0265223	0.491144	0.0528679	0.0172313	0.0137067	0.341884	5107
Pyricularia grisea	0.382871	0.116774	0.000137344	0.550749	0.0361214	0.036685	0.0275376	0.0356641	0.0274357	0.0353239	0.0273847	0.443953	0.0679261	0.01758	0.0113995	0.294465	7281
Pyricularia oryzae 70-15	0.543328	0.0671301	0	0.53513	0.0425017	0.035491	0.0272463	0.0354342	0.0265567	0.0346421	0.0264602	0.465795	0.0619583	0.0180834	0.00760193	0.32504	8682
Pyricularia pennisetigena	0.473856	0.0632007	0	0.542744	0.0318091	0.0348335	0.0261353	0.0337611	0.0262987	0.0335044	0.0257122	0.450278	0.0722233	0.0145792	0.0116634	0.273824	7545
Radiomyces spectabilis	0.43176	0.0249933	0.000199521	0.68735	0.0107741	0.038245	0.0303049	0.0370598	0.0293556	0.0370823	0.029277	0.3851	0.0619688	0.0159617	0.0109737	0.596369	5012
Ramularia collo-cygni	0.446277	0.0665776	0.000555247	0.634092	0.0138812	0.0336606	0.0266293	0.0313174	0.0265869	0.0309128	0.0260655	0.497826	0.0515164	0.00721821	0.00721821	0.373681	1801
Rasamsonia emersonii CBS 393.64	0.489131	0.0670813	0	0.442	0.0267447	0.0428846	0.0295769	0.0421755	0.0308843	0.0411855	0.0299569	0.449822	0.0753214	0.0142428	0.0102864	0.403861	6319
Rhinocladiella mackenziei CBS 650.93	0.495281	0.0195623	0	0.502466	0.0169863	0.0336695	0.0258438	0.0333437	0.025453	0.0326032	0.0255176	0.475147	0.0502795	0.0142466	0.0136986	0.369863	1825
Rhizoctonia solani	0.475687	0.00351592	0	0.46311	0.0312145	0.0421744	0.0262267	0.0413374	0.0261452	0.0416004	0.0263259	0.45128	0.0506929	0.0202421	0.0166477	0.412032	5286
Rhizophagus irregularis DAOM 181602=DAOM 197198	0.278166	0.0340184	0.00167314	0.521482	0.0471467	0.0690497	0.0418918	0.0679398	0.0400717	0.0697478	0.042029	0.237666	0.080981	0.0610099	0.0526442	0.568031	16735
Rhizopus microsporus ATCC 52813	0.371296	0.0411224	0.00601685	0.559567	0.0385078	0.0515055	0.0353144	0.048117	0.0330267	0.0522229	0.0369121	0.335565	0.0665406	0.0397112	0.0361011	0.575211	831
Rhodofomes roseus	0.558262	0.0236166	0.00171478	0.428122	0.0128608	0.0312962	0.0250193	0.0303481	0.0244294	0.0305591	0.0248824	0.536709	0.0635883	0.015433	0.0200057	0.277794	3499
Rhodotorula graminis WP1	0.66012	0.0425539	0.000253293	0.12614	0.00215299	0.0112179	0.0153078	0.0109179	0.0151749	0.0116919	0.0154789	0.663068	0.0471339	0.00126646	0.00240628	0.0160841	7896
Rhodotorula toruloides NP11	0.613605	0.0270645	0	0.351786	0.00522248	0.0198021	0.0203359	0.0195841	0.0200723	0.0190885	0.0201037	0.606558	0.0418669	0.00313349	0.00250679	0.0426154	4787
Saccharomyces barnettii	0.340051	0.00845664	0	0.0432099	0	0.0736615	0.0324129	0.0746281	0.0292533	0.0716574	0.0282314	0.263107	0.041778	0.0246914	0.0123457	0.432099	162
Saccharomyces cerevisiae S288C	0.37167	0.0502556	0.00526316	0.0368421	0.00526316	0.0627588	0.0339709	0.0627869	0.028092	0.0613891	0.0314066	0.32631	0.0544886	0.00526316	0.0105263	0.515789	190
Saccharomyces delbrueckii	0.420202	0.00112488	0	0.0188679	0	0.0691054	0.0303188	0.0664898	0.0348963	0.0655994	0.0379838	0.348116	0.0338486	0	0	0.603774	53
Saccharomyces eubayanus	0.384865	0.0473878	0.025641	0.0128205	0.0128205	0.0624055	0.026223	0.0655627	0.0329745	0.064585	0.0363873	0.326026	0.0678138	0	0.025641	0.5	78
Saccharomyces paradoxus	0.373675	0.0583906	0.0149254	0.0522388	0.0149254	0.0645787	0.034029	0.0604894	0.033445	0.0658342	0.0299209	0.318967	0.0619718	0	0.0298507	0.537313	134
Saccharomycodes ludwigii	0.308636	0.00254214	0.00628931	0.0628931	0.0377358	0.0625133	0.0421833	0.0558044	0.0354949	0.0649847	0.0452635	0.278057	0.0715167	0.0377358	0.0566038	0.327044	159
Saitoella complicata NRRL Y-17804	0.526196	0.00566251	0	0.271293	0.0347003	0.0347031	0.0295332	0.0301907	0.0251881	0.0339512	0.0286557	0.518246	0.0534764	0.0299685	0.0205047	0.257098	634
Saprochaete ingens	0.34164	0.0612604	0	0.451527	0.0351926	0.0520498	0.0418286	0.0525653	0.040424	0.0566758	0.0589434	0.283803	0.0855234	0.062417	0.0378486	0.565073	1506
Scedosporium apiospermum	0.261698	0.154061	0	0.505944	0.0288714	0.0346119	0.0263056	0.0332491	0.0252908	0.0342689	0.0268334	0.477842	0.058633	0.0132778	0.0154392	0.438938	6477
Scheffersomyces spartinae	0.403955	0.056283	0	0.237473	0.0283224	0.0536222	0.0327752	0.0554471	0.0342841	0.0574151	0.0339153	0.370364	0.0498175	0.0479303	0.0642702	0.433551	918
Scheffersomyces stipitis CBS 6054	0.411199	0.000932107	0	0.318182	0.0307125	0.0465726	0.0440462	0.0426958	0.0431083	0.0519435	0.04676	0.404607	0.0611597	0.0331695	0.0503685	0.305897	814
Schizophyllum commune H4-8	0.57792	0.00654346	0.000587372	0.454185	0.0111601	0.026863	0.0233036	0.0257664	0.0228038	0.0263687	0.0232386	0.54598	0.0551146	0.0133627	0.0116006	0.216153	6810
Schizosaccharomyces cryophilus OY26	0.359345	0.0293388	0.000968054	0.561471	0.00484027	0.0566603	0.0329598	0.0547972	0.0324986	0.0537503	0.0325838	0.343256	0.0489239	0.0271055	0.0222652	0.710552	1033
Schizosaccharomyces japonicus yFS275	0.464747	0.0449338	0	0.425156	0.00935551	0.0440015	0.029798	0.0420306	0.030433	0.0425587	0.0298136	0.417163	0.0696777	0.016632	0.0259875	0.531185	962
Schizosaccharomyces octosporus yFS286	0.370364	0.0172328	0	0.602151	0.00215054	0.0588785	0.0323519	0.0564451	0.0331274	0.0554968	0.0331489	0.334748	0.0428215	0.011828	0.00860215	0.787097	930
Schizosaccharomyces pombe	0.345861	0.0259762	0	0.584392	0.00635209	0.0635	0.0327745	0.0630549	0.0343332	0.0598057	0.0325017	0.299654	0.0414748	0.0272232	0.022686	0.720508	1102
Sclerotinia sclerotiorum 1980 UF-70	0.414435	0.0191574	0	0.486815	0.0356275	0.0481175	0.0312767	0.0479831	0.0308759	0.0490694	0.0310327	0.402871	0.0510027	0.0235646	0.0218814	0.494015	10694
Serpula lacrymans var. lacrymans S7.9	0.448463	0.0232573	0.00201207	0.445115	0.0283926	0.0423909	0.0312588	0.0407061	0.0294779	0.0417258	0.0304175	0.422558	0.0553527	0.0274983	0.0201207	0.355913	4473
Sodiomyces alkalinus F11	0.466017	0.0621566	0	0.396999	0.0220888	0.0314589	0.0268227	0.0308651	0.0274065	0.0307403	0.0270525	0.484986	0.0675816	0.0168067	0.0252101	0.29988	8330
Sordaria macrospora k-hell	0.543789	0.0886517	0.00138472	0.441957	0.0295407	0.0299942	0.0257839	0.0299528	0.0249506	0.0299771	0.0266414	0.493614	0.0578057	0.0101546	0.0156935	0.261251	4333
Sparassis crispa	0.453288	0.103212	0	0.451984	0.0198413	0.0340455	0.0247156	0.0316557	0.0232622	0.0308444	0.0242241	0.497157	0.0562379	0.0170635	0.015873	0.246032	2520
Spathaspora passalidarum NRRL Y-27907	0.374411	0.00294818	0.0146751	0.224319	0.0524109	0.0480992	0.0377992	0.0484996	0.034626	0.057803	0.0393906	0.378015	0.0659682	0.0419287	0.0440252	0.362683	477
Sphaeria fragiformis	0.47369	0.0146756	0.000444148	0.546969	0.0339773	0.043522	0.0309177	0.0418943	0.0298659	0.0406422	0.0292744	0.42857	0.0615292	0.0153231	0.0131024	0.459694	4503
Sphaeria loculata	0.275343	0.178711	0.000286533	0.515186	0.0363897	0.0482631	0.0307524	0.0464657	0.030788	0.0461425	0.0309771	0.419601	0.0601381	0.0206304	0.0197708	0.510602	3490
Sphaeria pertusa	0.380447	0.112527	0.000244439	0.43779	0.0168663	0.0335239	0.0257767	0.0321245	0.0253822	0.0325486	0.0257338	0.520002	0.0570953	0.0141775	0.0190662	0.313615	4091
Sphaerulina musiva SO2202	0.456136	0.0391293	0.000274952	0.509211	0.0153973	0.0339439	0.0312356	0.0308085	0.0286117	0.0317421	0.0285763	0.476772	0.0822882	0.0101732	0.0104482	0.305746	3637
Spizellomyces punctatus DAOM BR117	0.476818	0.00460166	0.000523013	0.554916	0.0271967	0.0382285	0.0285233	0.0362024	0.0279271	0.0360381	0.0284613	0.455749	0.0525653	0.0224895	0.0172594	0.430962	1912
Sporisorium graminicola	0.56286	0.0234605	0	0.726556	0.0157604	0.0265925	0.02322	0.0259848	0.0229488	0.0251127	0.0225741	0.518766	0.0415011	0.00472813	0.00236407	0.138692	1269
Sporothrix brasiliensis 5110	0.527497	0.0807351	0	0.422111	0.0122039	0.0278919	0.0241934	0.0260891	0.023095	0.0262348	0.0233529	0.500144	0.0665523	0.00717875	0.00466619	0.230079	2786
Sporothrix schenckii 1099-18	0.489852	0.139288	0	0.44866	0.0136571	0.0296316	0.0253308	0.0291872	0.0251762	0.0276923	0.0250431	0.486892	0.0670513	0.00809307	0.00961052	0.340415	1977
Stereum hirsutum FP-91666 SS1	0.504367	0.0288047	0.000416536	0.336978	0.0145788	0.0302426	0.0254142	0.0292037	0.0250457	0.0298091	0.0254292	0.479813	0.0513646	0.0153077	0.013225	0.374154	9603
Sugiyamaella lignohabitans	0.45114	0.0073387	0	0.394737	0.0328947	0.0516538	0.0326339	0.0469269	0.031347	0.0440642	0.0274328	0.466112	0.0956319	0.0131579	0.0986842	0.361842	152
Suhomyces tanzawaensis NRRL Y-17324	0.443629	0.0173616	0.00171233	0.205479	0.0325342	0.0378494	0.0361354	0.034241	0.0351596	0.0406313	0.0357703	0.473202	0.0773666	0.0291096	0.0376712	0.258562	584
Suillus bovinus	0.461539	0.0212935	0.00143644	0.423749	0.0251377	0.0430139	0.0296063	0.0409788	0.0292207	0.0429395	0.0303512	0.437797	0.0487989	0.0320804	0.0339957	0.321523	4177
Suillus clintonianus	0.483675	0.0111384	0.00155694	0.406584	0.0255783	0.0403748	0.0291693	0.039688	0.0285855	0.0395232	0.0285404	0.453662	0.0515932	0.0278025	0.0298043	0.305383	4496
Suillus discolor	0.46756	0.0202929	0.000687994	0.414345	0.0239078	0.0441222	0.0299134	0.0423986	0.0293718	0.0430238	0.029789	0.440319	0.0495223	0.0278638	0.0330237	0.327313	5814
Suillus fuscotomentosus	0.47091	0.0162449	0.000647459	0.409518	0.0271933	0.0429847	0.0299056	0.0412549	0.0292157	0.0418539	0.0295939	0.441995	0.0498112	0.0281645	0.0349628	0.310133	6178
Suillus paluster	0.477299	0.0168162	0.00113526	0.422965	0.0244891	0.0423691	0.0304551	0.0408808	0.0289014	0.0418741	0.0299605	0.448098	0.050879	0.0280571	0.0327603	0.297438	6166
Suillus plorans	0.472023	0.0123802	0.00236686	0.405325	0.0280079	0.0436647	0.0304666	0.0422137	0.0297878	0.0433261	0.0297095	0.44435	0.0504074	0.0244576	0.0321499	0.319329	5070
Suillus subalutaceus	0.473188	0.0170028	0.00121322	0.395814	0.0268426	0.041785	0.0291732	0.0404909	0.0286171	0.0415804	0.0299095	0.449135	0.048633	0.0282075	0.0339703	0.312557	6594
Suillus subaureus	0.467803	0.018553	0.000192567	0.426151	0.0246486	0.0439703	0.0304992	0.042338	0.0303312	0.0428986	0.0317833	0.436854	0.0481548	0.028885	0.0342769	0.306759	5193
Synchytrium microbalum	0.438671	0.0204935	0	0.552679	0.0129433	0.0400585	0.029258	0.0396543	0.0293237	0.0391022	0.0292008	0.402114	0.0404051	0.00750712	0.00660109	0.740357	7726
Talaromyces amestolkiae	0.28476	0.141073	0	0.43724	0.0290939	0.0448979	0.0266271	0.0438301	0.025472	0.0445842	0.0261861	0.432223	0.0402935	0.0108063	0.0195345	0.411471	2406
Talaromyces atroroseus	0.371734	0.116652	0	0.470572	0.0301058	0.0417898	0.0294603	0.0406415	0.0290207	0.0419958	0.0309059	0.4314	0.0589412	0.0170871	0.0108489	0.424193	3687
Talaromyces marneffei ATCC 18224	0.423449	0.0963673	0	0.429348	0.0355731	0.042353	0.0305516	0.0423014	0.0301955	0.0406739	0.0300565	0.427343	0.0606936	0.0251976	0.0247036	0.424407	2024
Talaromyces proteolyticus	0.35692	0.133039	0	0.459446	0.0287474	0.0434758	0.0312138	0.0418038	0.0313021	0.0431282	0.0307054	0.427022	0.065688	0.0231006	0.0328542	0.409138	1948
Talaromyces rugulosus	0.468862	0.00331465	0	0.421072	0.0391021	0.0442877	0.0278269	0.0432481	0.0261286	0.0434935	0.0272808	0.431228	0.0588448	0.0329471	0.0184649	0.41021	2762
Talaromyces stipitatus ATCC 10500	0.457183	0.0615436	0	0.389995	0.0330016	0.0458234	0.0320727	0.0451454	0.030913	0.0451186	0.0306167	0.423348	0.0549613	0.0264536	0.0324777	0.427187	3818
Tetrapisispora blattae CBS 6284	0.318013	0.00417395	0	0.015748	0	0.069648	0.0347303	0.0700291	0.035756	0.071162	0.0384978	0.244818	0.053693	0.015748	0	0.598425	127
Tetrapisispora phaffii CBS 4417	0.34014	0.0110507	0	0	0	0.0793028	0.0298862	0.0695146	0.0274156	0.069046	0.0287295	0.268467	0.0498496	0	0.00980392	0.519608	102
Thermochaetoides thermophila DSM 1495	0.512293	0.0314533	0	0.454809	0.0220162	0.034475	0.0264791	0.0340554	0.0259241	0.0327905	0.0254718	0.498191	0.0614462	0.0121669	0.0208575	0.271147	3452
Thermothelomyces thermophilus ATCC 42464	0.510912	0.0165586	0.000367715	0.467365	0.0172826	0.0292302	0.0270297	0.028234	0.0265705	0.0290174	0.0267598	0.511465	0.0832011	0.0121346	0.0150763	0.237544	5439
Thermothielavioides terrestris NRRL 8126	0.548318	0.0119162	0	0.430597	0.017608	0.0267805	0.0247637	0.0248613	0.0237439	0.0256402	0.0245729	0.55651	0.0787316	0.00891836	0.0128059	0.189572	4373
Thyridium curvatum	0.467229	0.146158	0	0.527213	0.0130811	0.0323157	0.024112	0.0309739	0.0242215	0.0308214	0.0238305	0.510015	0.058431	0.0126139	0.00911002	0.307872	4281
Tilletiaria anomala UBC 951	0.558082	0.0216693	0.00039604	0.611089	0.0106931	0.0279096	0.0254325	0.027285	0.0238234	0.0275884	0.0243477	0.532914	0.0548497	0.0118812	0.0110891	0.160792	2525
Tilletiopsis washingtonensis	0.670601	0.0157546	0.00135685	0.750339	0.00407056	0.0176027	0.0180155	0.0163836	0.017292	0.0160282	0.0170824	0.658279	0.0507636	0.00217096	0.00244233	0.0597015	3685
Torulaspora globosa	0.459945	0.00204807	0	0.0638298	0	0.0572812	0.021445	0.0544224	0.023512	0.050962	0.0263624	0.414568	0.0401144	0.0212766	0.0212766	0.510638	47
Trametes versicolor FP-101664 SS1	0.570574	0.0549071	0.000912201	0.386089	0.0129989	0.0275434	0.0223884	0.0264004	0.0224906	0.0274799	0.0227951	0.554804	0.062595	0.0127708	0.0166477	0.258837	4385
Tremella mesenterica DSM 1558	0.471273	0.0229883	0.000172463	0.6476	0.0249497	0.0399872	0.0276881	0.0385147	0.0267213	0.039079	0.0271225	0.448499	0.0471235	0.0145444	0.0216729	0.282495	17395
Tricharina praecox	0.540308	0.0238459	0	0.366647	0.024619	0.0297875	0.0261195	0.0281129	0.0247944	0.0290167	0.0251727	0.535416	0.0664805	0.0219812	0.0178781	0.342321	3412
Trichoderma asperellum CBS 433.97	0.162224	0.12159	0.000500877	0.490859	0.0190333	0.0379465	0.0290185	0.0360962	0.028514	0.0357008	0.0290631	0.446819	0.0770565	0.0150263	0.0185324	0.430003	3993
Trichoderma atroviride IMI 206040	0.422025	0.110401	0.0013366	0.469592	0.0233905	0.0366617	0.0285419	0.0345034	0.028133	0.0345982	0.0281935	0.467531	0.0716629	0.0180441	0.020049	0.369347	4489
Trichoderma citrinoviride	0.472562	0.187894	0.0012513	0.421689	0.0191867	0.0306576	0.0270929	0.0287603	0.0258	0.0291771	0.0265589	0.508653	0.0689356	0.0152242	0.0214807	0.263191	4795
Trichoderma gamsii	0.411904	0.132326	0	0.513429	0.0205714	0.0383394	0.0282591	0.0372002	0.0278992	0.0372154	0.0284024	0.455511	0.0667464	0.016	0.0114286	0.423714	3500
Trichoderma harzianum CBS 226.95	0.189859	0.118184	0	0.47716	0.0193161	0.0368247	0.0289113	0.0354112	0.0282482	0.0362787	0.0285078	0.463118	0.065965	0.0156617	0.0198382	0.387105	3831
Trichoderma reesei QM6a	0.422912	0.138205	0.000178412	0.479572	0.0183764	0.0363291	0.0344664	0.03501	0.0343401	0.0361897	0.036166	0.483946	0.100603	0.018198	0.0160571	0.338626	5605
Trichoderma virens Gv29-8	0.410136	0.0763351	0.000794913	0.452107	0.0252385	0.0371802	0.0292333	0.034882	0.0287266	0.0365842	0.0303276	0.471011	0.0716597	0.0186804	0.0230525	0.358704	5032
Trichophyton benhamiae CBS 112371	0.459452	0.0756368	0	0.428328	0.0354949	0.0432172	0.0314134	0.042054	0.0312419	0.0409211	0.0309794	0.455162	0.0724729	0.0211604	0.00887372	0.532765	2930
Trichophyton rubrum CBS 118892	0.381088	0.105405	0	0.430049	0.0299401	0.037689	0.0313386	0.0382092	0.0307542	0.0352992	0.0296825	0.437334	0.0985267	0.0174197	0.00925422	0.522047	1837
Trichophyton verrucosum HKI 0517	0.466588	0.0741501	0	0.438503	0.0360071	0.0424422	0.0299887	0.0438305	0.031914	0.041197	0.0309246	0.45484	0.0689605	0.0221034	0.0110517	0.54082	2805
Trichosporon asahii var. asahii CBS 2479	0.595933	0.0402902	0	0.766343	0.0133765	0.031953	0.0236753	0.0301565	0.0229616	0.0296453	0.0237523	0.570646	0.0468933	0.0116505	0.0116505	0.141748	4635
Truncatella angustata	0.484268	0.0320586	0	0.544659	0.024237	0.0374485	0.0274409	0.0359979	0.0274073	0.0361342	0.0273085	0.471437	0.0618963	0.0170557	0.0208707	0.371634	4456
Tuber melanosporum Mel28	0.443227	0.0283882	0	0.369516	0.0441989	0.036883	0.0313665	0.0348829	0.0302941	0.0363923	0.0302992	0.462324	0.0678195	0.0341241	0.0344491	0.428339	3077
Umbelopsis ramanniana AG	0.416834	0.0357753	0.00195695	0.629159	0.0254403	0.0425739	0.0312984	0.0399215	0.0296024	0.0413193	0.0311312	0.399796	0.055754	0.018591	0.0140248	0.488911	3066
Uncinocarpus reesii 1704	0.493645	0.0598419	0	0.413272	0.0320266	0.0398278	0.0287423	0.0384335	0.0280307	0.0389008	0.0283446	0.468941	0.052472	0.0187036	0.0163976	0.440687	3903
Ustilaginoidea virens	0.474414	0.0772898	0	0.492561	0.016609	0.0251707	0.0239929	0.0234891	0.0238523	0.0239468	0.0240489	0.51332	0.0883487	0.0110727	0.00709343	0.297232	5780
Ustilago hordei	0.49686	0.0496666	0	0.631308	0.0159629	0.0327884	0.0277942	0.0319032	0.026778	0.0306673	0.0269349	0.488427	0.047267	0.0102987	0.0139032	0.205973	1942
Ustilago maydis 521	0.539385	0.00525523	0.00537996	0.683255	0.0134499	0.0307633	0.0257865	0.0283648	0.0259852	0.0276939	0.0240965	0.486783	0.0984926	0.00537996	0.00537996	0.157364	1487
Vanderwaltozyma polyspora DSM 70294	0.338906	0.0397393	0	0.0151515	0	0.0746124	0.0321906	0.0714237	0.0318493	0.071315	0.0325459	0.25847	0.0416166	0.0151515	0	0.606061	132
Vavraia culicis subsp. floridensis	0.374599	0.0414854															0
Venustampulla echinocandica	0.431208	0.0814816	0	0.515222	0.033343	0.0418231	0.0289964	0.0414609	0.0283821	0.0406604	0.0281491	0.446645	0.0558322	0.0173963	0.0110177	0.483039	3449
Verruconis gallopava	0.400877	0.0944865	0.000749064	0.484644	0.0104869	0.0335501	0.0275852	0.0323832	0.0259321	0.0319364	0.025687	0.48798	0.0699708	0.0116105	0.00973783	0.327715	2670
Verticillium alfalfae VaMs.102	0.534366	0.0726132	0.000176149	0.346134	0.015325	0.0247298	0.0239775	0.0236544	0.0231849	0.0235395	0.0233687	0.550461	0.068578	0.0202572	0.0220187	0.191474	5677
Verticillium dahliae VdLs.17	0.50952	0.0898332	0	0.388837	0.0174419	0.0274067	0.0251065	0.0271158	0.0239611	0.0267812	0.024299	0.541088	0.0653616	0.0132558	0.0188372	0.233023	4300
Verticillium nonalfalfae	0.387395	0.186949	0	0.410551	0.00980724	0.0280062	0.0234903	0.027526	0.0228377	0.027976	0.0223251	0.539602	0.0573841	0.0114981	0.0145418	0.236726	2957
Vittaforma corneae ATCC 50505	0.368146	0.0554952															0
Wallemia ichthyophaga EXF-994	0.429014	0.0484747	0	0.518681	0.0417582	0.0585196	0.0316186	0.0561575	0.0307493	0.0571473	0.0325902	0.3897	0.0534864	0.0241758	0.0373626	0.224176	455
Wallemia mellicola CBS 633.66	0.397622	0.0214413	0	0.462745	0.054902	0.0561655	0.0365401	0.0597005	0.0351399	0.0642497	0.0456483	0.36959	0.0629899	0.0352941	0.0470588	0.329412	255
Westerdykella ornata	0.513096	0.0404476	0	0.431357	0.0111421	0.0320123	0.026577	0.029138	0.0245414	0.0314134	0.025708	0.498744	0.0611959	0.017111	0.0139276	0.265818	2513
Wickerhamiella sorbophila	0.252797	0.126671	0	0.385185	0	0.0421988	0.0312114	0.0513316	0.0401953	0.050381	0.0460594	0.468927	0.123209	0.037037	0.0444444	0.348148	135
Wickerhamomyces anomalus NRRL Y-366-8	0.342536	0.0396079	0.00163666	0.346972	0.0671031	0.0533073	0.0489667	0.054392	0.04026	0.0649729	0.0545282	0.34638	0.0521277	0.0572831	0.0507365	0.345336	611
Wickerhamomyces ciferrii	0.305653	0.0344238	0	0.376712	0.010274	0.0679243	0.0363575	0.0679361	0.0343701	0.0726281	0.0365855	0.297374	0.0433975	0.0873288	0.0547945	0.441781	584
Xylaria bambusicola	0.296807	0.157442	0	0.534074	0.0473934	0.0434217	0.030507	0.0410412	0.0297881	0.0413487	0.0298974	0.448546	0.0568797	0.0222259	0.0140546	0.465762	6119
Xylona heveae TC161	0.463244	0.0380681	0.000243784	0.459776	0.0243784	0.0365313	0.0281083	0.0349064	0.0275321	0.0352087	0.0284848	0.428616	0.0606633	0.014627	0.0119454	0.4059	4102
Yamadazyma tenuis ATCC 10573	0.415501	0.0243931	0.00653595	0.196078	0.037037	0.0441049	0.0357888	0.0389698	0.0367783	0.0459858	0.0376059	0.433976	0.0742753	0.0413943	0.037037	0.333333	459
Yarrowia lipolytica CLIB122	0.452514	0.0921453	0.00134589	0.886945	0.00807537	0.0424604	0.0255236	0.0405426	0.024143	0.0408911	0.0238644	0.474673	0.0573388	0.00538358	0.00942126	0.109017	743
Zasmidium cellare ATCC 36951	0.445612	0.102234	0	0.429099	0.0171371	0.0331167	0.0250012	0.0307545	0.024623	0.0321414	0.0254752	0.514139	0.0492088	0.0204973	0.0181452	0.246976	2976
Zygosaccharomyces rouxii	0.391366	0.00177473	0	0.0666667	0	0.0599036	0.0344999	0.0671783	0.035388	0.0514794	0.0265173	0.348757	0.05314	0.0444444	0.0444444	0.466667	45
Zygotorulaspora mrakii	0.376975	0.0667784	0	0.0352941	0	0.0570741	0.0292506	0.0569424	0.0296391	0.0525246	0.0279018	0.390826	0.0576395	0.0117647	0	0.411765	85
Zymoseptoria tritici IPO323	0.516916	0.0114104	0.000202347	0.436868	0.0115338	0.0289668	0.0245699	0.0273224	0.022645	0.0287207	0.0237278	0.526721	0.0436177	0.0190206	0.0149737	0.217119	4942
[Candida] auris	0.476527	0.0329451	0	0.0731707	0.0182927	0.0460202	0.0260988	0.0474393	0.0282248	0.0454091	0.0281859	0.412622	0.0434386	0.0121951	0.0731707	0.256098	164
[Candida] duobushaemulonis	0.44236	0.0700997	0	0.206239	0.0242634	0.0408547	0.0228546	0.0408934	0.0246575	0.0412584	0.0229082	0.442105	0.0418135	0.0311958	0.0797227	0.0953206	577
[Candida] glabrata	0.372799	0.0547373	0	0.0569106	0	0.067878	0.0372227	0.0665474	0.0308827	0.0669578	0.02773	0.322424	0.0551856	0.0406504	0.0162602	0.349593	123
[Candida] haemuloni	0.431883	0.0669025	0	0.237319	0.057971	0.0438204	0.0250327	0.0424743	0.0241355	0.0426297	0.0244024	0.426526	0.0443395	0.0217391	0.0815217	0.244565	552
[Candida] pseudohaemulonii	0.474591	0.0271948	0	0.236181	0.040201	0.04082	0.0230005	0.0422471	0.0224894	0.042474	0.0245131	0.438241	0.0438303	0.0134003	0.0904523	0.184255	597
[Candida] subhashii	0.348202	0.0222462	0	0.148627	0.0646204	0.0576378	0.0317623	0.056916	0.0294343	0.0585633	0.0347644	0.341829	0.0528548	0.0387722	0.0969305	0.552504	619

## Sheet: Invertebrates
GC content (average and standard deviation), intron stop probability (average and standard deviation) and number of introns for all invertebrate species as stored in the NCBI Genome RefSeq database.
organism	average_gc	standard_dev_gc	5_flank::0	5_flank::1	5_flank::2	rest_seq_ave::0	rest_seq_std::0	rest_seq_ave::1	rest_seq_std::1	rest_seq_ave::2	rest_seq_std::2	rest_seq_gc_ave	rest_seq_gc_std	3_flank::0	3_flank::1	3_flank::2	intron_num
Acanthaster planci	0.407256	0.0351859	0.000667901	0.690221	0.022235	0.0506736	0.0193602	0.0505052	0.0192244	0.0507189	0.0192148	0.391865	0.0437861	0.0210996	0.0148213	0.211373	164695
Acromyrmex echinatior	0.321841	0.0878866	0.00181837	0.618939	0.0305313	0.0683944	0.0292807	0.0676054	0.0291095	0.0679135	0.0288911	0.269952	0.0822158	0.0189457	0.0217685	0.374013	57744
Acropora digitifera	0.390745	0.0137089	0.00477057	0.593124	0.0372736	0.0537418	0.0239961	0.0535849	0.0234736	0.0539245	0.0237548	0.37005	0.044907	0.026671	0.0339816	0.330326	158262
Acropora millepora	0.394092	0.0192652	0.00108375	0.623643	0.0360963	0.0563365	0.0221322	0.0561742	0.0223045	0.056408	0.0221519	0.368307	0.0427991	0.0242809	0.0308742	0.333335	198386
Actinia tenebrosa	0.378644	0.0321891	0.000943637	0.661172	0.0376421	0.0565812	0.0282004	0.0560339	0.0281425	0.0560517	0.0282067	0.35481	0.0522739	0.0267387	0.0273517	0.368287	145183
Acyrthosiphon pisum	0.298468	0.0714374	0.00149952	0.650271	0.038067	0.0738899	0.0288072	0.0731871	0.0286462	0.0740736	0.0284295	0.258673	0.0669103	0.0237399	0.0312523	0.471695	67355
Adelges cooleyi	0.31163	0.0403407	0.00182245	0.680016	0.0336627	0.0714582	0.0286661	0.0708615	0.0290529	0.0712815	0.0287308	0.27296	0.0676443	0.0208453	0.0318101	0.453219	66394
Aedes aegypti	0.385411	0.0289898	0.00297482	0.724478	0.0258302	0.0527949	0.0193236	0.0526975	0.0188139	0.0531438	0.0190177	0.380672	0.0521101	0.0183568	0.0201224	0.179312	41347
Aedes albopictus	0.415995	0.0602795	0.00294574	0.727382	0.0263823	0.0496735	0.0202803	0.0491951	0.0199798	0.0497622	0.0198743	0.396126	0.0562345	0.0152316	0.016683	0.168942	69592
Aethina tumida	0.272859	0.0190995	0.00263869	0.681973	0.0286395	0.0692032	0.027712	0.0686244	0.02747	0.0698397	0.0272406	0.288938	0.0753369	0.0195006	0.028736	0.308598	31076
Agrilus planipennis	0.342272	0.0279119	0.00339749	0.663007	0.0276978	0.0648056	0.0284216	0.0633141	0.0277705	0.0644177	0.0273467	0.302899	0.0608065	0.0331255	0.046384	0.380643	48271
Amphibalanus amphitrite	0.493937	0.0202238	0.000592975	0.640408	0.0201091	0.0461058	0.0204202	0.0455416	0.0202874	0.0458135	0.020163	0.474715	0.0720136	0.00522234	0.00616382	0.0413574	192251
Amphimedon queenslandica	0.352096	0.0312802	0.00178068	0.606866	0.0610707	0.0593445	0.0386183	0.0587787	0.0379637	0.0596432	0.0392452	0.308319	0.0683838	0.0202635	0.0161415	0.65618	60651
Amyelois transitella	0.359264	0.0424565	0.00057087	0.667314	0.0378311	0.0611739	0.024354	0.0606962	0.024136	0.060936	0.0241832	0.335628	0.062445	0.00880458	0.0139973	0.153948	91089
Anneissia japonica	0.354067	0.0663082	0.000954958	0.696978	0.0335766	0.0659007	0.0263663	0.0655296	0.0259539	0.0658222	0.026156	0.31549	0.0543345	0.030075	0.0283855	0.385693	163358
Anopheles albimanus	0.475234	0.0353232	0.00435048	0.671305	0.0261029	0.0379413	0.0219814	0.0372185	0.0220614	0.0378015	0.0218599	0.473328	0.0699729	0.0243052	0.0198109	0.19721	27813
Anopheles aquasalis	0.508007	0.0305509	0.00371108	0.683894	0.0248838	0.0380592	0.0217276	0.0367762	0.0211902	0.0375097	0.0216395	0.468509	0.0668201	0.0210946	0.0168366	0.201688	25599
Anopheles arabiensis	0.421093	0.0795452	0.00490817	0.682299	0.0246675	0.0411904	0.0222776	0.0403304	0.0219063	0.0408439	0.0221519	0.438484	0.0699283	0.0224509	0.019601	0.187682	31580
Anopheles coluzzii	0.483772	0.0464954	0.0055511	0.658976	0.0254131	0.0405989	0.023634	0.0394514	0.0219666	0.0405219	0.0222967	0.443186	0.0719083	0.0222044	0.0219477	0.181454	31165
Anopheles darlingi	0.512013	0.0464294	0.00357262	0.655093	0.0258643	0.0387248	0.0227671	0.0374759	0.0221753	0.038278	0.0225279	0.464836	0.0688764	0.0222545	0.0200588	0.2055	26871
Anopheles funestus	0.413997	0.105301	0.00575005	0.59531	0.045671	0.0463755	0.0232072	0.0451692	0.0225677	0.0465411	0.0227169	0.406635	0.0641737	0.0273127	0.0485161	0.197239	33391
Anopheles gambiae str. PEST	0.421434	0.0564281	0.0010122	0.661876	0.0219141	0.039939	0.0235616	0.0388224	0.0231447	0.0397989	0.0232896	0.444287	0.0755003	0.0164988	0.0177641	0.187611	19759
Anopheles maculipalpis	0.449387	0.0487131	0.010139	0.469835	0.0301503	0.0410919	0.024252	0.0392972	0.0243344	0.0418911	0.0239647	0.441099	0.0696	0.03353	0.0348937	0.15588	33731
Anopheles merus	0.429165	0.0454928	0.00473285	0.676113	0.0252324	0.0411185	0.0226523	0.0406336	0.0228436	0.0411869	0.0224808	0.437532	0.0709521	0.0231225	0.0211838	0.187974	35074
Anopheles stephensi	0.452769	0.0718373	0.005643	0.654313	0.0261103	0.0414852	0.0216638	0.0406809	0.0215168	0.041384	0.0215767	0.445537	0.0595815	0.0267814	0.0228465	0.181613	32784
Anoplophora glabripennis	0.327152	0.0285653	0.00150465	0.757533	0.0271827	0.0648027	0.0226703	0.0644536	0.0230158	0.0651577	0.022899	0.303648	0.0509525	0.0151653	0.0245694	0.39505	50510
Anthonomus grandis grandis	0.329422	0.0392471	0.00221102	0.72647	0.0249745	0.0663021	0.0225897	0.0659349	0.0223359	0.0666025	0.0221169	0.309848	0.0540831	0.024941	0.0420931	0.463359	59701
Aphidius gifuensis	0.269582	0.0341498	0.00300461	0.655438	0.0337184	0.0758761	0.0387643	0.0751831	0.0353435	0.0782549	0.0381732	0.203496	0.0688234	0.0392602	0.0338519	0.342158	29954
Aphis gossypii	0.294849	0.030127	0.00219113	0.644533	0.0419276	0.0782871	0.030085	0.0774545	0.02977	0.0785169	0.0296306	0.2363	0.0671577	0.0279369	0.0345547	0.487482	67545
Apis cerana	0.337549	0.0913153	0.00219202	0.603683	0.0371182	0.0677287	0.036055	0.0669692	0.0354971	0.0677267	0.0358585	0.238145	0.118766	0.023987	0.0252604	0.371203	47901
Apis dorsata	0.287311	0.111442	0.00413825	0.579604	0.0362876	0.067094	0.0370945	0.0664092	0.0368143	0.066873	0.0366625	0.224228	0.120171	0.0243304	0.0264931	0.372317	48088
Apis florea	0.384861	0.0984394	0.00430363	0.586413	0.0360978	0.0673061	0.0363961	0.0663876	0.036591	0.0672487	0.0362786	0.238621	0.118109	0.0245043	0.0273148	0.367191	45543
Apis laboriosa	0.291557	0.0928162	0.00217515	0.614618	0.0358583	0.0701003	0.035806	0.0696202	0.0354903	0.070198	0.0358257	0.226246	0.116868	0.0231242	0.0239478	0.390619	47353
Apis mellifera	0.26619	0.0836125	0.00244813	0.607609	0.0352609	0.0683143	0.0358301	0.0677606	0.0352583	0.068474	0.0354696	0.236867	0.120848	0.0234941	0.024501	0.365481	50651
Aricia agestis	0.371248	0.00740087	0.00161516	0.645055	0.0341785	0.0636094	0.0237827	0.0631094	0.0234552	0.0636101	0.0236785	0.345665	0.0694818	0.0104606	0.0186123	0.187879	92251
Asterias rubens	0.395713	0.0276854	0.000519128	0.741374	0.025171	0.0560185	0.0185302	0.0557238	0.0182398	0.0559764	0.0183676	0.370424	0.0419188	0.0266952	0.0158201	0.258659	150252
Athalia rosae	0.354566	0.102604	0.00218363	0.63127	0.0261024	0.0516239	0.028635	0.0510904	0.0283492	0.0513999	0.0284004	0.360939	0.0677173	0.0182373	0.0207242	0.204573	49459
Atta cephalotes	0.319549	0.0511532	0.000954813	0.631176	0.0311313	0.0695185	0.0307007	0.0689138	0.0304955	0.068951	0.0304345	0.248755	0.0703637	0.0157433	0.0190518	0.413057	45035
Atta colombica	0.299662	0.0695035	0.00164389	0.623033	0.0312338	0.0684268	0.0295763	0.0678265	0.0295127	0.0683163	0.0296397	0.2602	0.0799079	0.0180458	0.0225711	0.384817	54140
Bactrocera dorsalis	0.359193	0.0307218	0.00557258	0.647432	0.0295033	0.0579656	0.0257084	0.0566374	0.0248141	0.0582242	0.0251011	0.333615	0.0728689	0.0342798	0.0364027	0.245748	41453
Bactrocera latifrons	0.363299	0.0330519	0.00317079	0.718231	0.0257973	0.0575524	0.0248465	0.0564055	0.0239151	0.0572616	0.0242426	0.323082	0.067106	0.0273673	0.0275212	0.273273	32484
Bactrocera neohumeralis	0.349235	0.0577774	0.00497265	0.678871	0.0269832	0.0579825	0.0245015	0.0569811	0.0241388	0.058051	0.024023	0.331516	0.0721119	0.0311707	0.0315371	0.253945	38209
Bactrocera oleae	0.342946	0.0622732	0.00483578	0.682606	0.0273209	0.0609056	0.0246673	0.0599246	0.0241766	0.0609367	0.0243319	0.314169	0.0638175	0.0319603	0.0342678	0.272915	40738
Bactrocera tryoni	0.344779	0.0429489	0.00332321	0.718616	0.025497	0.0587266	0.0238821	0.0578686	0.0235133	0.0587517	0.0236356	0.326932	0.0688829	0.027216	0.0274451	0.269438	34906
Belonocnema kinseyi	0.303429	0.0728032	0.00162449	0.65719	0.0343804	0.0676649	0.0212038	0.0672759	0.0210667	0.0679388	0.0209506	0.278233	0.0621817	0.0234431	0.0240313	0.293739	71407
Bemisia tabaci	0.404011	0.0445424	0.000933506	0.710767	0.0273179	0.0560517	0.0160934	0.0557422	0.0160287	0.0560614	0.0159578	0.35815	0.0418218	0.0117458	0.0116534	0.197554	97482
Bicyclus anynana	0.37	0.0606622	0.00101721	0.672194	0.0358884	0.0641464	0.0217205	0.0639586	0.0214321	0.0643483	0.0214963	0.350343	0.0635056	0.0118356	0.0132237	0.195908	94376
Biomphalaria glabrata	0.366689	0.0602629	0.0011645	0.687699	0.0429417	0.0671402	0.0237875	0.0668243	0.0235894	0.0670555	0.0239294	0.310253	0.0571025	0.0248079	0.026911	0.284619	172606
Bombus affinis	0.365803	0.0782904	0.00366832	0.570875	0.0327589	0.060982	0.0311038	0.0601296	0.030177	0.0610269	0.0318727	0.312581	0.0920249	0.0264972	0.0284422	0.312353	58610
Bombus bifarius	0.383689	0.045424	0.00248935	0.604028	0.0335754	0.0615489	0.0305151	0.0608298	0.0301244	0.061544	0.0301449	0.308443	0.0918688	0.0210052	0.021787	0.334355	48607
Bombus huntii	0.408143	0.064249	0.0030249	0.577808	0.0336061	0.0610413	0.0317886	0.0602415	0.0304603	0.061107	0.0305119	0.312154	0.0917894	0.0222409	0.0260001	0.325168	57192
Bombus impatiens	0.381046	0.0818956	0.00332253	0.583577	0.0336683	0.0604848	0.0313457	0.0598194	0.0308135	0.0603079	0.0308024	0.308799	0.0981848	0.0226335	0.0240229	0.324279	49661
Bombus pyrosoma	0.300427	0.0484252	0.00264343	0.587736	0.0334525	0.0611514	0.0304296	0.0600972	0.0299034	0.0609057	0.0301598	0.311517	0.0919271	0.023884	0.0255966	0.322536	53718
Bombus terrestris	0.547444	0.0958925	0.00267928	0.602231	0.0325314	0.0618947	0.0304691	0.0610729	0.0300272	0.0613232	0.0297322	0.306972	0.0916149	0.0226884	0.0233155	0.328222	52626
Bombus vancouverensis nearcticus	0.386922	0.0488953	0.00260516	0.602012	0.0331657	0.0614901	0.0306804	0.0608361	0.0300865	0.0613422	0.0300168	0.309195	0.0920253	0.020721	0.0221438	0.332338	49901
Bombus vosnesenskii	0.381627	0.0367647	0.00284808	0.605995	0.0329246	0.0617647	0.0309843	0.060963	0.0302113	0.0615753	0.030011	0.307563	0.0915862	0.0207445	0.0216737	0.335225	49507
Bombyx mandarina	0.397478	0.0643533	0.000789219	0.620422	0.0417449	0.063715	0.0226724	0.0631097	0.0223103	0.0636217	0.0222178	0.35651	0.071955	0.0132015	0.0164899	0.205388	83627
Bombyx mori	0.466153	0.0961727	0.00114672	0.623519	0.0418183	0.0635108	0.0225406	0.0630276	0.0222271	0.0634065	0.0221939	0.357164	0.0719351	0.0143182	0.0180529	0.207093	95054
Bradysia coprophila	0.351844	0.050598	0.00474259	0.61042	0.031938	0.0551062	0.0233698	0.0543436	0.023563	0.0555009	0.0232723	0.353412	0.0443808	0.0337022	0.0382386	0.224483	43647
Branchiostoma belcheri	0.41823	0.0329199	0.000910477	0.595152	0.0267089	0.0547424	0.0233053	0.0542616	0.0229959	0.0546888	0.0228762	0.376075	0.051375	0.0120866	0.0110486	0.187276	219665
Branchiostoma floridae	0.414657	0.0310442	0.00119026	0.597678	0.0261726	0.0542816	0.0222714	0.053835	0.0221345	0.0542596	0.022056	0.379493	0.0517688	0.0125439	0.0126185	0.190776	227681
Brugia malayi	0.269043	0.0478176	0.000162437	0.413215	0.0977246	0.0701993	0.031951	0.0703112	0.0318737	0.0701558	0.0319696	0.254421	0.0563399	0.0254526	0.0522048	0.394735	80031
Caenorhabditis briggsae	0.364417	0.0434594	0.000462816	0.649965	0.0580713	0.0554281	0.0248029	0.0551875	0.0248444	0.0551193	0.0248669	0.342752	0.0539507	0.00984094	0.0190242	0.0992863	41053
Caenorhabditis elegans	0.338025	0.041182	0.000875906	0.643893	0.0628412	0.0579833	0.0267983	0.0576828	0.0273056	0.0579189	0.0269287	0.314354	0.069755	0.00890165	0.016683	0.0912572	49092
Caenorhabditis remanei	0.387611	0.0707493	2.44e-05	0.684014	0.0618877	0.0542704	0.0257241	0.0539503	0.0255865	0.053501	0.0254877	0.346717	0.0536901	0.00603484	0.0134379	0.0872486	40929
Camponotus floridanus	0.348697	0.0490727	0.00178081	0.618137	0.0287344	0.0677644	0.0313748	0.0670943	0.0310648	0.0676781	0.0312515	0.252821	0.0928669	0.0211433	0.0205246	0.37886	66262
Capsaspora owczarzaki ATCC 30864	0.533303	0.0267826	0	0.556493	0.00732018	0.0237538	0.0235115	0.0235435	0.0242164	0.0233707	0.0237803	0.46669	0.0596665	0.00350096	0.00233397	0.224804	18852
Cataglyphis hispanica	0.359072	0.099856	0.00195649	0.606094	0.0302838	0.0654711	0.0311405	0.0650318	0.0312799	0.0654015	0.0309173	0.260089	0.0937161	0.0203007	0.0238123	0.359961	59801
Centruroides sculpturatus	0.298573	0.0359567	0.00265529	0.699499	0.0351891	0.0710968	0.0239832	0.0707366	0.0238486	0.0712787	0.0239947	0.275258	0.0654856	0.0292256	0.0308623	0.460506	114865
Cephus cinctus	0.420703	0.059241	0.00347287	0.591173	0.0330956	0.0563721	0.0301589	0.0556444	0.029378	0.0564027	0.0298235	0.350166	0.0825384	0.0231111	0.0285478	0.258233	48375
Ceratina calcarata	0.390584	0.087391	0.00264475	0.60362	0.0260624	0.0537888	0.0295748	0.052788	0.0292016	0.053345	0.0292478	0.359288	0.0844904	0.0211324	0.0202593	0.274207	38945
Ceratitis capitata	0.361883	0.0527896	0.0029725	0.726184	0.0244437	0.0597318	0.0252601	0.0588926	0.0249958	0.0600706	0.0252763	0.312345	0.0741247	0.0275894	0.0279357	0.264119	34651
Ceratosolen solmsi marchali	0.419334	0.128872	0.000959652	0.630171	0.0396656	0.0742555	0.0315457	0.0735252	0.0310045	0.0741601	0.0320551	0.249483	0.0939059	0.0220507	0.0260386	0.428709	46892
Chelonus insularis	0.318331	0.0429907	0.00288344	0.675074	0.0313101	0.0770282	0.0338956	0.0762688	0.0332462	0.0768733	0.0334634	0.242443	0.0679335	0.0260675	0.027349	0.365381	34334
Chrysoperla carnea	0.275188	0.0283006	0.00166702	0.694722	0.0337669	0.0684385	0.0244875	0.0676846	0.0234331	0.0689105	0.0245296	0.285201	0.0450267	0.0242494	0.0283975	0.468201	51589
Cimex lectularius	0.349002	0.0441531	0.00175704	0.671495	0.0249663	0.0646661	0.0235286	0.0643475	0.0233912	0.0644461	0.0232931	0.312408	0.0658698	0.0277857	0.036387	0.331876	48946
Ciona intestinalis	0.36276	0.0293405	0.00119941	0.61607	0.0349104	0.0623844	0.0258861	0.0620754	0.0257759	0.0625282	0.0257539	0.316134	0.058829	0.01777	0.0190459	0.250421	117558
Coccinella septempunctata	0.391743	0.0401788	0.00184166	0.762033	0.0271076	0.0584811	0.0240318	0.0579178	0.0238684	0.0586346	0.023586	0.333993	0.0520944	0.0176716	0.0199272	0.198754	48326
Colias croceus	0.33664	0.00687598	0.00103459	0.664534	0.0387185	0.0691468	0.0251215	0.0687305	0.0249172	0.0692141	0.0250881	0.299589	0.0653469	0.0125388	0.015294	0.201757	88924
Colletes gigas	0.413917	0.0563357	0.00119901	0.61065	0.0307747	0.057168	0.0275963	0.056657	0.0278853	0.0568321	0.0276184	0.340181	0.0837702	0.017656	0.0182908	0.295357	42535
Contarinia nasturtii	0.340046	0.0289957	0.00247927	0.660701	0.0270138	0.0548647	0.0281883	0.0538531	0.0278109	0.054688	0.0279731	0.294877	0.0525349	0.030087	0.0234498	0.36169	38721
Copidosoma floridanum	0.341106	0.0511532	0.00104637	0.623224	0.0314462	0.0533364	0.0287749	0.0528315	0.0281239	0.0534305	0.0295141	0.333715	0.0780803	0.0207622	0.0223042	0.246228	36316
Cotesia glomerata	0.328302	0.0526938	0.00412214	0.635904	0.036435	0.0754951	0.0315692	0.0753622	0.0319126	0.07659	0.0323221	0.245357	0.0793439	0.0330748	0.0346963	0.316897	51187
Crassostrea gigas	0.336034	0.0116699	0.00132032	0.60893	0.0257366	0.0645249	0.0269338	0.0643138	0.0265754	0.0653216	0.0263849	0.301983	0.0531388	0.032564	0.0317412	0.338227	261301
Crassostrea virginica	0.352121	0.0119454	0.00107817	0.620561	0.0243862	0.06307	0.0260641	0.062766	0.0258195	0.0633794	0.0258424	0.314	0.0514376	0.0288489	0.0275683	0.33314	286597
Cryptotermes secundus	0.409905	0.0565271	0.00112798	0.654167	0.0313451	0.0570256	0.0174844	0.0566242	0.0173417	0.0570863	0.0174587	0.382715	0.0453297	0.013655	0.0165254	0.188915	109044
Ctenocephalides felis	0.301688	0.0280166	0.000946392	0.671751	0.0427371	0.0710859	0.0278175	0.0704867	0.0279484	0.0710812	0.0278417	0.25263	0.0581663	0.0194135	0.0267231	0.396663	80305
Culex pipiens pallens	0.367729	0.0367417	0.00393893	0.698137	0.0290076	0.0508376	0.0219964	0.0506951	0.0216986	0.051142	0.0218277	0.377312	0.0787222	0.0163359	0.0183206	0.131603	32750
Culex quinquefasciatus	0.33129	0.0357563	0.00468908	0.698428	0.0294523	0.0509273	0.0215184	0.0505665	0.0214254	0.051169	0.021291	0.377559	0.0763067	0.016611	0.0197677	0.132765	32629
Cyphomyrmex costatus	0.36618	0.112488	0.000746697	0.623454	0.0308826	0.0684965	0.0295793	0.0679026	0.0292266	0.0684085	0.0297033	0.266635	0.0783185	0.0166571	0.020448	0.395003	52230
Daktulosphaira vitifoliae	0.280211	0.0608622	0.00331006	0.643225	0.0420726	0.0799526	0.0300478	0.0794727	0.0296198	0.0808974	0.0292391	0.228994	0.0640016	0.0337974	0.0468925	0.541673	68881
Danaus plexippus plexippus	0.291645	0.0498121	0.00145593	0.595186	0.0517838	0.0700179	0.0280712	0.0694204	0.0279613	0.0697939	0.0278835	0.286587	0.0689719	0.0203174	0.0262198	0.230837	76240
Daphnia magna	0.354468	0.0446223	0.00365523	0.564593	0.0286795	0.0492701	0.028877	0.0487502	0.0286663	0.0495594	0.0290146	0.357941	0.0693042	0.0350698	0.0330249	0.339349	39122
Daphnia pulex	0.404507	0.00930416	0.00279698	0.592855	0.0267033	0.050414	0.0302781	0.0495013	0.0296494	0.0506187	0.0300771	0.361162	0.0788565	0.0303974	0.0284975	0.330703	37898
Daphnia pulicaria	0.448894	0.0603998	0.00508615	0.492713	0.0308076	0.0477306	0.030929	0.046654	0.030699	0.0488141	0.0303099	0.377684	0.0839	0.0364542	0.036558	0.275483	48170
Dendroctonus ponderosae	0.366914	0.0459565	0.00235849	0.716647	0.0224279	0.0568661	0.0252669	0.0561974	0.0249184	0.0569894	0.0250245	0.344185	0.0654001	0.0197134	0.0274564	0.322646	44944
Dendronephthya gigantea	0.367528	0.0308047	0.000750856	0.573084	0.036021	0.0590653	0.0283906	0.0585827	0.028309	0.0592738	0.0283733	0.339619	0.0474221	0.0251001	0.0349215	0.518694	149163
Dermacentor andersoni	0.474458	0.0311521	0.000969048	0.625043	0.0175803	0.0457464	0.0146523	0.0455366	0.0144946	0.0458454	0.0144427	0.44246	0.0465022	0.00936506	0.00911195	0.102929	138280
Dermacentor silvarum	0.469149	0.022094	0.00100625	0.621234	0.0175302	0.0454627	0.0151504	0.0452846	0.0151543	0.0456756	0.0150064	0.444937	0.049169	0.0103219	0.00961946	0.104934	158013
Dermatophagoides farinae	0.305709	0.00528719	0.00395344	0.553701	0.0419504	0.0586431	0.0373589	0.0560135	0.0335594	0.0593588	0.037966	0.267794	0.0506439	0.0411816	0.0256973	0.456951	9106
Dermatophagoides pteronyssinus	0.285932	0.0338692	0.00821187	0.499589	0.0471156	0.0566459	0.0399325	0.0561124	0.0359802	0.0603981	0.0417305	0.277728	0.0918712	0.0496818	0.0342845	0.416342	9742
Diabrotica virgifera virgifera	0.330723	0.00156042	0.00193965	0.750744	0.0297629	0.0620389	0.0182676	0.0620688	0.017212	0.0636103	0.0184877	0.324553	0.0389716	0.0152263	0.0309159	0.531218	92800
Diachasma alloeum	0.395231	0.0419245	0.00117915	0.717089	0.0199823	0.059066	0.0239153	0.0584335	0.0237201	0.058736	0.0234009	0.332688	0.0593784	0.0210562	0.017603	0.21591	47492
Diaphorina citri	0.381133	0.0504917	0.00423157	0.702108	0.0223041	0.0561562	0.0242123	0.0557169	0.0241267	0.0563668	0.0243335	0.374865	0.0514091	0.0165299	0.0245645	0.107182	93346
Dinoponera quadriceps	0.396277	0.0785193	0.00140017	0.622524	0.026949	0.0519745	0.0273161	0.0510734	0.0272206	0.051451	0.0272169	0.370047	0.0937667	0.0142783	0.0145376	0.233379	57850
Diprion similis	0.528894	0.0941342	0.00210269	0.625722	0.031592	0.0560875	0.0281358	0.0551455	0.0276815	0.0554253	0.0275278	0.343202	0.0639565	0.017373	0.0209924	0.21444	58021
Diuraphis noxia	0.291811	0.0424978	0.0016636	0.657609	0.0404809	0.0717457	0.0299908	0.0713988	0.0298896	0.071813	0.0300556	0.246338	0.0620441	0.0224031	0.0302331	0.492891	45083
Dreissena polymorpha	0.351455	0.0307272	0.00186216	0.536635	0.0272025	0.0612001	0.0252022	0.0614197	0.0250476	0.0618603	0.0249216	0.339911	0.056085	0.0277456	0.034996	0.196533	347983
Drosophila albomicans	0.394887	0.0298661	0.00513023	0.68354	0.0240367	0.0542689	0.0269123	0.0529714	0.0260021	0.054234	0.0257726	0.35553	0.0761385	0.0216689	0.0267633	0.203523	27874
Drosophila ananassae	0.410406	0.028306	0.00358535	0.68032	0.0220966	0.0499524	0.0255001	0.0495835	0.025006	0.0501886	0.0250083	0.389407	0.0869905	0.0236165	0.0239283	0.203235	25660
Drosophila arizonae	0.384646	0.0576292	0.00569301	0.633679	0.0220015	0.050037	0.0268932	0.0486682	0.0262056	0.0500359	0.026239	0.379264	0.0872638	0.0230717	0.024099	0.204649	23362
Drosophila biarmipes	0.369576	0.0274691	0.00358055	0.679773	0.018831	0.0523312	0.0260631	0.0518332	0.0260459	0.0523214	0.0258517	0.386452	0.090537	0.0227762	0.0238372	0.175447	30163
Drosophila bipectinata	0.423655	0.0875958	0.00219606	0.711382	0.0204187	0.0511338	0.0249967	0.0502425	0.024798	0.0513159	0.0249797	0.38468	0.084427	0.0214466	0.0210728	0.214746	21402
Drosophila busckii	0.389263	0.0342644	0.00307196	0.718213	0.0206186	0.0566952	0.0263396	0.0555618	0.0255311	0.056459	0.0256589	0.355456	0.0752296	0.0210872	0.0231178	0.226544	19206
Drosophila elegans	0.376733	0.085095	0.00290678	0.725493	0.0192449	0.0580395	0.0260977	0.0575108	0.0258969	0.0582023	0.0256309	0.346621	0.0887238	0.0208821	0.0204811	0.201871	29930
Drosophila erecta	0.391091	0.0354908	0.00240154	0.704371	0.0217339	0.0499819	0.0253709	0.0489349	0.0245079	0.0497351	0.0248343	0.395862	0.0766263	0.020333	0.0217739	0.174552	24984
Drosophila eugracilis	0.39614	0.125144	0.00268467	0.720713	0.0231451	0.0566381	0.0277192	0.0557029	0.0268648	0.0560873	0.0268765	0.360305	0.080118	0.0214367	0.0219248	0.221038	24584
Drosophila ficusphila	0.365341	0.0660915	0.00183198	0.734849	0.0194788	0.0547385	0.0269011	0.05411	0.0262897	0.0545593	0.026496	0.362525	0.0896664	0.0200022	0.0193667	0.201967	26747
Drosophila grimshawi	0.312375	0.0256584	0.00215124	0.725738	0.0217559	0.0546217	0.0262298	0.0536227	0.0260104	0.0543705	0.0260522	0.345076	0.0741719	0.0179811	0.0165605	0.228477	24637
Drosophila guanche	0.330523	0.057675	0.0051111	0.597133	0.0213107	0.0404565	0.0228894	0.0393916	0.0224588	0.0407129	0.0230103	0.435329	0.0782793	0.0271148	0.0254256	0.163512	23087
Drosophila hydei	0.39695	0.0602832	0.00289612	0.708541	0.0216999	0.0549744	0.0267379	0.0538792	0.0262685	0.0548541	0.0263785	0.360722	0.0776291	0.020063	0.0210703	0.223757	23825
Drosophila innubila	0.364958	0.0665963	0.00345892	0.721799	0.020456	0.0606089	0.0261921	0.0595835	0.0264373	0.0602024	0.025623	0.322713	0.0767684	0.0207907	0.0205304	0.243091	26887
Drosophila kikkawai	0.400463	0.085184	0.00262575	0.725322	0.0185854	0.0533223	0.0266192	0.0524704	0.0260429	0.0535712	0.0265614	0.372317	0.0942126	0.0199803	0.0193649	0.186962	24374
Drosophila mauritiana	0.379658	0.0446959	0.00246457	0.710741	0.0200863	0.0507587	0.0259101	0.0500993	0.0255198	0.0506702	0.0253981	0.391616	0.0796137	0.0184432	0.0189361	0.184186	24345
Drosophila melanogaster	0.391885	0.0898959	0.00305744	0.680911	0.0217978	0.0504046	0.025928	0.0498839	0.0255638	0.0506472	0.0254192	0.388227	0.0801161	0.0228769	0.0240999	0.182368	27801
Drosophila miranda	0.443134	0.0488661	0.00332194	0.63349	0.022673	0.0415722	0.0223256	0.0409449	0.0225481	0.0419684	0.0224379	0.430869	0.0736072	0.0247694	0.0245759	0.183964	31006
Drosophila mojavensis	0.36848	0.0619673	0.00327946	0.699852	0.0210822	0.0537951	0.0263122	0.0525197	0.025955	0.0535703	0.0259376	0.363282	0.0797588	0.0220973	0.0215898	0.219411	25614
Drosophila navojoa	0.332139	0.0844324	0.00490839	0.624508	0.0217069	0.0507157	0.026956	0.0493321	0.0261433	0.0505893	0.0263509	0.381502	0.0885217	0.0224686	0.0261499	0.199467	23633
Drosophila novamexicana	0.394689	0.0354835	0.00259594	0.710682	0.0209406	0.0518873	0.0244076	0.0506303	0.0243954	0.0515596	0.0240937	0.374124	0.0705165	0.0202916	0.0206377	0.201661	23113
Drosophila obscura	0.419251	0.0417711	0.00310993	0.677063	0.0209131	0.0425002	0.0227833	0.0414881	0.0221319	0.0424702	0.0223457	0.421795	0.0745127	0.0217695	0.0213639	0.183125	22187
Drosophila persimilis	0.451473	0.0330575	0.0024207	0.700338	0.0195673	0.0422025	0.0219685	0.0411295	0.0217851	0.0418088	0.0222172	0.428133	0.0710735	0.0203238	0.0189621	0.187755	19829
Drosophila pseudoobscura	0.446758	0.0477558	0.00422824	0.652668	0.0211002	0.0415776	0.0224825	0.0410901	0.0223818	0.041642	0.0224727	0.42846	0.0738059	0.0237685	0.0215517	0.180131	24360
Drosophila rhopaloa	0.387949	0.0334352	0.00240008	0.728234	0.021566	0.0575055	0.0264401	0.0572565	0.0261085	0.0574902	0.0256299	0.350479	0.0862558	0.0190963	0.0193398	0.202964	28749
Drosophila santomea	0.400323	0.0375579	0.00259363	0.701301	0.0208669	0.0505956	0.0263811	0.049544	0.0251822	0.0503039	0.0251774	0.391686	0.078851	0.0200024	0.019295	0.183597	25447
Drosophila sechellia	0.399319	0.0375214	0.0025181	0.705815	0.0202628	0.0511631	0.0259953	0.0504653	0.025756	0.0509161	0.0257199	0.388961	0.0796481	0.0204989	0.0204596	0.18752	25416
Drosophila serrata	0.370826	0.0625733	0.00231462	0.731033	0.0203172	0.0545999	0.0263048	0.0536402	0.0258363	0.0544806	0.0255519	0.369093	0.0858194	0.0201886	0.0189027	0.203086	23330
Drosophila simulans	0.365741	0.0529982	0.00262148	0.689032	0.0217317	0.0504328	0.0262164	0.0494799	0.0254005	0.0504086	0.0256597	0.3929	0.0807004	0.0210478	0.0213898	0.181148	26321
Drosophila subobscura	0.418445	0.0583996	0.0048322	0.60602	0.0211908	0.0399642	0.022643	0.0389816	0.022141	0.0401991	0.022412	0.437957	0.0777014	0.023496	0.024028	0.160837	22557
Drosophila suzukii	0.399077	0.0454699	0.00320167	0.709269	0.0193734	0.0557081	0.0263564	0.0549024	0.0257875	0.0558154	0.0258697	0.362521	0.0859903	0.0195694	0.0209416	0.201836	30609
Drosophila takahashii	0.374616	0.0523443	0.00100406	0.747905	0.0196949	0.0582801	0.0260599	0.0575647	0.0256602	0.0580602	0.0259523	0.345305	0.0886995	0.0178799	0.0157173	0.20726	25895
Drosophila teissieri	0.369044	0.0636211	0.00286182	0.713001	0.0207277	0.0502983	0.0255302	0.0494117	0.0251052	0.0502852	0.0250577	0.393479	0.0779091	0.0191742	0.0186018	0.185119	24460
Drosophila virilis	0.39978	0.0403024	0.00358356	0.688529	0.0201575	0.0511446	0.024529	0.0502865	0.02454	0.050958	0.0236482	0.375848	0.0712715	0.0216133	0.0236664	0.200194	26789
Drosophila willistoni	0.391061	0.0351895	0.00343422	0.716471	0.0230322	0.0541927	0.0254313	0.0533234	0.0248422	0.0545458	0.0251024	0.345033	0.0643361	0.0242227	0.0223453	0.28646	21839
Drosophila yakuba	0.376556	0.0548165	0.00277905	0.69362	0.0200244	0.0502556	0.0259473	0.0496339	0.0254024	0.0504274	0.025225	0.391388	0.079026	0.0210142	0.0207096	0.18395	26268
Dufourea novaeangliae	0.425846	0.133365	0.00041336	0.636877	0.028825	0.0589724	0.0267525	0.0580644	0.0265011	0.0584234	0.0267424	0.334904	0.0757622	0.0147983	0.0158455	0.306134	36288
Echinococcus granulosus	0.419236	0.0272274	0	0.600691	0.0400371	0.0537769	0.0204666	0.0536907	0.020567	0.0534832	0.0202988	0.391846	0.0413608	0.0310671	0.0386814	0.466368	44259
Eriocheir sinensis	0.406931	0.0754497	0.00130991	0.632897	0.0314322	0.0493096	0.0303426	0.0483755	0.0281136	0.0487447	0.0286827	0.413726	0.0731492	0.0134056	0.0212316	0.0878753	179402
Eufriesea mexicana	0.42474	0.0683898	0.00116562	0.626318	0.0314464	0.0624722	0.0325051	0.0620336	0.0324001	0.0625473	0.0324901	0.301544	0.112794	0.0179911	0.0175603	0.345074	39464
Eurytemora affinis	0.322805	0.0330137	0.0011739	0.496085	0.0646112	0.0676202	0.0277775	0.0674649	0.0282734	0.0678363	0.029035	0.299735	0.050306	0.0334071	0.0676365	0.543486	193372
Exaiptasia diaphana	0.378406	0.0574778	0.00122664	0.630279	0.0349075	0.0584955	0.0300332	0.0576908	0.0300382	0.057956	0.0302302	0.330959	0.0525367	0.0234392	0.0320035	0.39401	135329
Folsomia candida	0.387217	0.045825	0.00121042	0.637314	0.0330746	0.0610563	0.0307477	0.0604164	0.0304822	0.0606483	0.0304596	0.319998	0.0650273	0.0219993	0.0240116	0.323196	66093
Fonticula alba	0.702606	0.0750714	0	0.0169118	0.00060042	0.00966436	0.0137057	0.00920185	0.0131694	0.00911306	0.0130077	0.659042	0.0700505	0.00890623	0.00340238	0.14225	19986
Fopius arisanus	0.394405	0.0486907	0.00184325	0.693865	0.0218853	0.0596623	0.0287523	0.0587615	0.0284104	0.0595647	0.0286619	0.32221	0.0642401	0.0236247	0.0198344	0.227472	38519
Formica exsecta	0.345521	0.0971521	0.00252712	0.602406	0.0298495	0.0625439	0.031447	0.0614094	0.03083	0.0625404	0.0313936	0.274526	0.0902646	0.0198723	0.023023	0.347659	60939
Frankliniella occidentalis	0.543557	0.0647731	0.00172864	0.625428	0.0274379	0.042052	0.0295874	0.0406889	0.0289897	0.0415111	0.0292434	0.430638	0.125796	0.0152527	0.0169644	0.166475	59006
Frieseomelitta varia	0.355493	0.0538512	0.00285436	0.592228	0.0325186	0.0614593	0.0310813	0.0607126	0.0311451	0.061236	0.0313008	0.300572	0.0972424	0.0234269	0.0230886	0.305163	47296
Galendromus occidentalis	0.504412	0.0268132	0.000166618	0.68153	0.0286583	0.0347497	0.0244805	0.0337265	0.0238421	0.033833	0.0241938	0.492794	0.0432673	0.0110593	0.0071854	0.098263	48014
Galleria mellonella	0.346058	0.0391071	0.00148408	0.613364	0.0495941	0.0676165	0.0228519	0.0671043	0.0226725	0.067416	0.0226853	0.308183	0.0675434	0.011963	0.0147247	0.225568	77489
Gigantopelta aegis	0.355489	0.0462006	0.000661986	0.605996	0.0361144	0.0607762	0.0205502	0.0605769	0.0205819	0.0608857	0.020697	0.35092	0.0507915	0.0144914	0.0155873	0.237063	179762
Glossina fuscipes	0.347635	0.0458539	0.00392092	0.69789	0.0260841	0.0587517	0.0246664	0.0579692	0.0236528	0.058821	0.0241186	0.311516	0.0562613	0.0425652	0.0439276	0.358265	30095
Habropoda laboriosa	0.383404	0.0622997	0.00141906	0.630264	0.0317984	0.0575324	0.0289177	0.0570189	0.029163	0.0574316	0.0295316	0.317947	0.0926322	0.0165943	0.0161309	0.315262	34530
Haliotis rubra	0.40846	0.0186146	0.0012821	0.650804	0.0208603	0.0564276	0.0215751	0.0562538	0.0211138	0.0565708	0.0212457	0.38918	0.0492971	0.0155774	0.0172395	0.133995	239450
Haliotis rufescens	0.431553	0.0358254	0.00094463	0.670771	0.0181812	0.0557912	0.0217327	0.0553897	0.0210398	0.0561171	0.0215297	0.393537	0.0527483	0.0145884	0.01479	0.134019	253009
Halyomorpha halys	0.312879	0.0434139	0.00104761	0.652357	0.0408783	0.0723348	0.0206727	0.0721541	0.0209665	0.0725118	0.0205294	0.277162	0.0515332	0.0222157	0.0291278	0.394915	92592
Harmonia axyridis	0.355237	0.0173745	0.0019129	0.770025	0.0287863	0.0619917	0.0234835	0.0614377	0.0229369	0.0619591	0.0229102	0.316265	0.0532743	0.0179032	0.0218033	0.233801	53845
Harpegnathos saltator	0.436134	0.0574977	0.00159823	0.616886	0.0282149	0.0518818	0.0303876	0.0510381	0.0302672	0.0518679	0.030436	0.36605	0.113903	0.0175191	0.0173961	0.264077	65072
Helicoverpa armigera	0.361118	0.0285449	0.00204003	0.666095	0.0352324	0.0622401	0.0256462	0.0615562	0.0256169	0.0621731	0.0252373	0.347324	0.0734658	0.0117179	0.0143689	0.148203	101469
Helicoverpa zea	0.369849	0.0493108	0.00171064	0.688335	0.0358357	0.0630191	0.0243117	0.0623504	0.0241477	0.0630545	0.0241987	0.34196	0.0638153	0.0091563	0.0104174	0.153661	91194
Helobdella robusta	0.330105	0.0390789	0.000521604	0.242451	0.152498	0.0684932	0.0487232	0.0672192	0.0463686	0.0688284	0.0504989	0.29004	0.0714953	0.0397083	0.0312867	0.203653	105444
Hermetia illucens	0.417996	0.061425	0.00316456	0.745535	0.0229369	0.052022	0.0213562	0.0513203	0.0205957	0.0521199	0.0207442	0.390709	0.0609197	0.0207536	0.0192817	0.212418	40764
Homalodisca vitripennis	0.334557	0.032334	0.000958773	0.659471	0.0440014	0.0686344	0.0176756	0.0682001	0.0176828	0.0684635	0.0174944	0.316289	0.0490439	0.0151753	0.015026	0.224565	127246
Homarus americanus	0.442803	0.0683085	0.00114524	0.662918	0.0436396	0.0593399	0.0246441	0.0590062	0.024869	0.0594035	0.0252493	0.374693	0.0666492	0.0117471	0.013984	0.120993	149314
Hyalella azteca	0.385693	0.0551598	0.000626858	0.582572	0.0423976	0.0631696	0.0231294	0.0628556	0.0231761	0.0630347	0.0231253	0.347554	0.0609406	0.0110801	0.0134012	0.0828978	118049
Hydra vulgaris	0.273755	0.0293469	0.0010311	0.535715	0.0511663	0.0715345	0.0309873	0.0713607	0.030925	0.0722029	0.0304354	0.227259	0.0563732	0.0347435	0.0607824	0.686614	133838
Hyposmocoma kahamanoa	0.369774	0.0238529	0.0008641	0.662386	0.0416898	0.061682	0.0212958	0.0612024	0.0210238	0.0614535	0.0209781	0.345086	0.055533	0.00917366	0.0122749	0.183603	84481
Ischnura elegans	0.389783	0.0434086	0.000933649	0.702255	0.0320375	0.0597161	0.0193468	0.0592238	0.0193173	0.0597033	0.0190186	0.355063	0.0499666	0.0190109	0.0191176	0.237156	112462
Ixodes scapularis	0.48422	0.0423847	0.000537473	0.627803	0.0132668	0.044522	0.0154924	0.0441747	0.0154927	0.0444102	0.0153203	0.443218	0.0515353	0.010212	0.00972215	0.11406	146984
Leguminivora glycinivorella	0.384478	0.0234836	0.00147264	0.665336	0.0381206	0.0602926	0.0215009	0.0598511	0.0211381	0.0605414	0.0213824	0.367517	0.0639552	0.00863816	0.0114549	0.14592	101179
Lepeophtheirus salmonis	0.312463	0.0539926	0.0040132	0.669319	0.0259157	0.0668437	0.024187	0.0661345	0.0239116	0.0672921	0.0243737	0.29066	0.0506367	0.0386015	0.0395198	0.452097	29403
Leptidea sinapis	0.36069	0.0177279	0.00149296	0.620919	0.0350627	0.0640176	0.0213855	0.0636255	0.0210525	0.0643821	0.0209118	0.344176	0.0651763	0.0147869	0.0212638	0.201045	91094
Leptinotarsa decemlineata	0.355498	0.0351391	0.00247931	0.761605	0.0313728	0.0602509	0.018774	0.0597767	0.0184557	0.0601509	0.0184946	0.331057	0.0429582	0.0144563	0.0193577	0.234199	52434
Leptopilina boulardi	0.293089	0.0455277	0.00272015	0.644362	0.0357207	0.0750606	0.0327676	0.0743661	0.0321922	0.0756344	0.0321316	0.210086	0.0789149	0.0314013	0.0302057	0.344458	66908
Leptopilina heterotoma	0.281417	0.0311245	0.00183605	0.66929	0.0334079	0.0759851	0.0315507	0.0752178	0.030772	0.0764091	0.0311399	0.215266	0.0690225	0.0271681	0.0236616	0.307491	72438
Limulus polyphemus	0.344379	0.0576221	0.00113889	0.689849	0.0393769	0.0673938	0.0193208	0.0671671	0.0191501	0.0674835	0.0190901	0.305881	0.0404582	0.0247044	0.0273228	0.407218	187902
Linepithema humile	0.35747	0.079269	0.00205697	0.624139	0.0289302	0.0640162	0.0311833	0.062968	0.0307881	0.0635643	0.0310725	0.28899	0.0941105	0.0189274	0.0214654	0.310817	60283
Lingula anatina	0.363368	0.019279	0.00080904	0.692552	0.0229949	0.0634477	0.0255586	0.0629411	0.0254342	0.0631653	0.0253969	0.318041	0.052096	0.0152203	0.0237304	0.263323	231138
Loa loa	0.279206	0.0579607	3.92e-05	0.409238	0.0919452	0.0645052	0.0299676	0.064156	0.0299957	0.0644063	0.0300734	0.288261	0.0505975	0.0236038	0.0477305	0.350372	76513
Lottia gigantea	0.336858	0.0451353	0.000187824	0.709411	0.0338083	0.065565	0.0259976	0.065036	0.0258154	0.0652053	0.0261402	0.313525	0.0449698	0.0157601	0.0194398	0.350317	117131
Lucilia cuprina	0.283068	0.0321434	0.00441286	0.723677	0.0239787	0.0733289	0.0318412	0.0726273	0.0310893	0.0735158	0.0309685	0.270604	0.0578485	0.0393264	0.0377365	0.353159	30819
Lucilia sericata	0.309524	0.0211626	0.00358357	0.739318	0.0254525	0.0776696	0.0365279	0.076684	0.0359621	0.0779351	0.0360396	0.280225	0.061242	0.0362339	0.0356826	0.350914	32649
Lytechinus variegatus	0.389342	0.0576027	0.00042684	0.738571	0.0266369	0.062318	0.0263465	0.0621305	0.0260978	0.0625462	0.026669	0.343297	0.0402659	0.0214487	0.0133184	0.287517	196795
Manduca sexta	0.362878	0.0493818	0.000863779	0.650559	0.0362123	0.0665503	0.0242867	0.0661569	0.0242531	0.0664076	0.024131	0.323681	0.0646036	0.0103559	0.0140768	0.201185	105351
Maniola hyperantus	0.387354	0.0345471	0.00171101	0.647824	0.0386494	0.0619277	0.0216826	0.0615335	0.0216482	0.0619911	0.0215894	0.368565	0.0611688	0.0144353	0.0211711	0.21601	92343
Maniola jurtina	0.37075	0.00512795	0.00268364	0.634143	0.0397702	0.0622317	0.0231257	0.061735	0.0230604	0.0622725	0.0228468	0.358518	0.0647853	0.0166444	0.0233293	0.211339	103218
Megachile rotundata	0.405412	0.0940771	0.00303845	0.580344	0.0359368	0.0611092	0.0313896	0.0604336	0.0311445	0.0611382	0.0313582	0.319086	0.095635	0.0263624	0.0243076	0.275056	45747
Megalopta genalis	0.388835	0.0858739	0.00170215	0.599155	0.028264	0.0525994	0.0289654	0.0521352	0.0290705	0.0523686	0.0290302	0.357433	0.102044	0.0180722	0.0173157	0.250299	47587
Melanaphis sacchari	0.299316	0.0506194	0.00167351	0.671934	0.0403005	0.0802059	0.0287567	0.0797483	0.0284479	0.0802999	0.0283783	0.224599	0.0641646	0.023001	0.0318551	0.512172	51389
Melitaea cinxia	0.342168	0.0080056	0.0010566	0.640944	0.0403247	0.067445	0.023904	0.0670115	0.0234583	0.067345	0.0237081	0.313909	0.0750755	0.0140714	0.0217535	0.254093	80447
Mercenaria mercenaria	0.41103	0.0796192	0.00138528	0.625047	0.0282043	0.0633527	0.0193689	0.0632082	0.0188449	0.0639041	0.0191859	0.33463	0.041535	0.0212188	0.0259805	0.218265	270703
Microplitis demolitor	0.314968	0.0506826	0.00213347	0.668531	0.0312996	0.0715382	0.0354019	0.0706454	0.0335473	0.0722638	0.0353611	0.248657	0.0706819	0.0338754	0.0374138	0.377547	38435
Mizuhopecten yessoensis	0.365828	0.0564233	0.000698749	0.683437	0.0196498	0.06275	0.0215706	0.0625017	0.0214668	0.0628811	0.0215593	0.337225	0.0469042	0.0213867	0.0202388	0.242835	200358
Monomorium pharaonis	0.354113	0.0519319	0.00240721	0.607527	0.030496	0.0658475	0.0308264	0.0650011	0.030185	0.0656971	0.0301837	0.287394	0.0990868	0.021287	0.0254856	0.348402	71452
Monosiga brevicollis MX1	0.545826	0.0403661	4.96e-05	0.239649	0.0140737	0.0228499	0.0226089	0.0222046	0.0223817	0.0220865	0.0223433	0.528687	0.0572343	0.00379098	0.00460864	0.420352	40359
Musca domestica	0.349372	0.0321201	0.00343756	0.754347	0.0182125	0.0527264	0.0218832	0.0521408	0.0211553	0.0527692	0.0211456	0.334976	0.0545482	0.0217161	0.0218153	0.260693	30254
Mytilus californianus	0.336919	0.0317138	0.00125903	0.62743	0.0325066	0.0653178	0.0194431	0.0652354	0.0189824	0.0659845	0.0189552	0.309979	0.0364462	0.0259714	0.0338561	0.317948	254164
Myzus persicae	0.304894	0.0442335	0.00144639	0.670019	0.0380656	0.0748987	0.0277944	0.0745139	0.0278381	0.074978	0.0276787	0.256646	0.0632319	0.0226828	0.0309698	0.477156	58767
Nasonia vitripennis	0.3889	0.048418	0.00293714	0.59102	0.0331326	0.0516695	0.0294355	0.0506842	0.0288529	0.051908	0.0293618	0.374418	0.100739	0.0245325	0.0254411	0.208325	47325
Necator americanus	0.410287	0.0459765	0	0.513964	0.0609615	0.0490514	0.0239553	0.0487594	0.0238594	0.0486999	0.0237545	0.368116	0.0533957	0.0209341	0.0685085	0.330611	59759
Nematostella vectensis	0.391124	0.0724361	0.000960652	0.63599	0.029013	0.055909	0.0274454	0.0554057	0.0271988	0.0559109	0.0274972	0.376908	0.0568597	0.0197869	0.0247126	0.334475	155103
Neodiprion fabricii	0.479107	0.147224	0.00251365	0.627186	0.029685	0.0548617	0.0278021	0.0540809	0.027165	0.0545422	0.0271851	0.349764	0.065824	0.0180444	0.0200344	0.210818	66835
Neodiprion lecontei	0.500154	0.13975	0.00237572	0.627541	0.0299311	0.054942	0.0277336	0.0541584	0.0272632	0.0546834	0.0272136	0.34911	0.0656013	0.0180085	0.0198856	0.212289	68190
Neodiprion pinetum	0.468299	0.158174	0.00257898	0.627777	0.0297316	0.0549226	0.0276526	0.0541847	0.0272101	0.0546435	0.0272437	0.348942	0.0651716	0.0180968	0.0198845	0.212986	68244
Neodiprion virginianus	0.501313	0.109393	0.00242181	0.625585	0.0298046	0.0549875	0.0275603	0.0541305	0.0272679	0.0545516	0.0272581	0.349415	0.0653453	0.0184682	0.0202808	0.210638	67305
Nicrophorus vespilloides	0.318289	0.0456404	0.00290516	0.711361	0.0240905	0.061966	0.0277515	0.0613889	0.0277805	0.0626121	0.0280137	0.306126	0.0737359	0.0244927	0.026057	0.31845	22374
Nilaparvata lugens	0.358093	0.0448915	0.00193419	0.676346	0.0410129	0.0660943	0.017631	0.0658333	0.0175793	0.0662151	0.0173479	0.32726	0.0472324	0.0165857	0.0156831	0.172844	124083
Nomia melanderi	0.477606	0.0813946	0.0023405	0.605981	0.0312833	0.0592332	0.0298053	0.0583294	0.0297933	0.0589359	0.0299924	0.337505	0.0999616	0.0216705	0.0224855	0.272459	47853
Nylanderia fulva	0.35523	0.0582686	0.00153368	0.622038	0.0291952	0.0674674	0.0311185	0.0668926	0.0307959	0.067495	0.0312385	0.254242	0.0902734	0.0185285	0.021734	0.35305	72375
Nymphalis io	0.351574	0.0271875	0.00139429	0.623553	0.0406102	0.0683145	0.0269873	0.0675801	0.0265538	0.0682923	0.0265085	0.30562	0.0814199	0.017704	0.0241716	0.250738	85348
Octopus bimaculoides	0.34843	0.0681012	0.000828078	0.745581	0.0298427	0.052913	0.0190291	0.0527328	0.0189659	0.052952	0.0192457	0.354846	0.0451288	0.0201605	0.0154867	0.264858	125592
Octopus sinensis	0.368891	0.0292999	0.00204502	0.69062	0.0327392	0.0546253	0.0197812	0.0543291	0.0194103	0.0549258	0.0194634	0.36434	0.048682	0.0243059	0.02511	0.24941	157945
Odontomachus brunneus	0.391305	0.0573651	0.00219365	0.608795	0.0282432	0.0571665	0.029023	0.0563951	0.0290163	0.0569307	0.0291225	0.334382	0.0985037	0.0188769	0.0193965	0.277424	69291
Onthophagus taurus	0.324792	0.043686	0.00339096	0.725259	0.0346099	0.0669256	0.0271965	0.0664086	0.0263822	0.0674876	0.0262884	0.30045	0.0660913	0.0323615	0.0449302	0.507943	27131
Ooceraea biroi	0.418374	0.11022	0.0020211	0.611062	0.0268494	0.0594268	0.0311809	0.0582842	0.0311958	0.0588164	0.0309601	0.327476	0.0953365	0.0195701	0.0201946	0.285994	60858
Opisthorchis viverrini	0.437108	0.0376306	9.01e-05	0.695549	0.0373039	0.0469498	0.0146273	0.0467832	0.0144644	0.0467319	0.0144695	0.433191	0.0277564	0.0190798	0.0215117	0.289905	66615
Orbicella faveolata	0.400964	0.0472522	0.0028956	0.624621	0.0381453	0.0553876	0.0232579	0.0549341	0.0231755	0.0552111	0.0232553	0.368936	0.0437266	0.0211988	0.0270403	0.323585	159207
Orussus abietinus	0.420675	0.0574101	0.000774212	0.628003	0.0315785	0.0534145	0.0294063	0.0529347	0.029439	0.0531695	0.0293462	0.378537	0.0983323	0.0148039	0.0190268	0.244721	42624
Osmia bicornis bicornis	0.407652	0.074765	0.00238628	0.617276	0.0309968	0.0597773	0.0301774	0.0589802	0.0301988	0.0594842	0.0296758	0.329566	0.0899844	0.0223217	0.0232165	0.275889	40230
Osmia lignaria	0.393251	0.0482512	0.00332506	0.608992	0.0322868	0.0596845	0.0301107	0.0592357	0.0306342	0.0597209	0.0299733	0.329385	0.0906512	0.0234441	0.0234682	0.278173	41503
Ostrea edulis	0.356227	0.0267921	0.0016775	0.602408	0.0291845	0.0625902	0.024574	0.0623862	0.0239559	0.0632259	0.0242255	0.329608	0.0476077	0.0282992	0.0256071	0.325257	247392
Ostrinia furnacalis	0.377547	0.0639385	0.00162614	0.670338	0.0337265	0.0614601	0.0239534	0.0608375	0.0238569	0.061256	0.0235681	0.369351	0.0791879	0.00919717	0.0123016	0.149879	94703
Papilio machaon	0.354975	0.0397812	0.0005388	0.628529	0.048066	0.0679733	0.0272148	0.0673425	0.0269464	0.0678744	0.0272021	0.304825	0.063408	0.0123172	0.0179182	0.251945	79807
Papilio polytes	0.354714	0.0522625	0.00103852	0.636777	0.0470341	0.0673216	0.0265513	0.0668776	0.026554	0.0673282	0.0265546	0.306422	0.063139	0.01182	0.0160561	0.242085	73181
Papilio xuthus	0.37361	0.103646	0.000621643	0.629923	0.0477298	0.067256	0.0283583	0.0668968	0.0279308	0.0674235	0.0283529	0.304847	0.064871	0.0133405	0.0175801	0.245785	80432
Pararge aegeria	0.377735	0.0273456	0.000991876	0.68669	0.036822	0.0647443	0.0202891	0.064456	0.0202255	0.0647774	0.0202691	0.34073	0.054051	0.0119248	0.0169733	0.216351	89729
Parasteatoda tepidariorum	0.303395	0.0485979	0.00129346	0.700457	0.0287579	0.0705502	0.0177495	0.0702879	0.017465	0.0705868	0.0172686	0.274428	0.0445573	0.021572	0.024396	0.475719	139162
Patella vulgata	0.35991	0.00417624	0.0015452	0.686251	0.0373281	0.0631533	0.0227093	0.0629651	0.0220836	0.0642453	0.0226847	0.341211	0.0516415	0.0253255	0.02726	0.303145	164380
Patiria miniata	0.406151	0.00358095	0.000613933	0.703061	0.0215235	0.0524938	0.0190338	0.0523378	0.0187584	0.0528338	0.0188588	0.382472	0.0466766	0.0205668	0.0157065	0.22582	195461
Pecten maximus	0.369817	0.0437647	0.000772713	0.676817	0.0217855	0.0645892	0.0227565	0.0642526	0.0225689	0.0647585	0.0227217	0.332447	0.0511234	0.0205591	0.0191035	0.25	200592
Pectinophora gossypiella	0.39829	0.0428742	0.00168826	0.642414	0.0357789	0.0599464	0.023684	0.0595475	0.0234507	0.0604768	0.0232178	0.367975	0.0701805	0.0112788	0.0130078	0.139404	98326
Pediculus humanus corporis	0.297544	0.0739708	0	0.615854	0.0517434	0.0656717	0.0432419	0.0642306	0.0420794	0.0663703	0.0449833	0.222252	0.0752464	0.0390968	0.0503471	0.37138	25066
Penaeus chinensis	0.365391	0.073955	0.000780535	0.660418	0.0387571	0.0512647	0.0333969	0.050859	0.0335037	0.0510716	0.0335496	0.349161	0.0852035	0.0127085	0.0120415	0.121167	140929
Penaeus japonicus	0.335236	0.0605317	0.000857156	0.661801	0.0380283	0.0501069	0.0311978	0.0496572	0.0312515	0.0500098	0.0316233	0.338706	0.0894008	0.0120897	0.0117571	0.117571	156331
Penaeus monodon	0.329867	0.0854979	0.00142994	0.635585	0.0391604	0.0487273	0.0317205	0.0482058	0.0315111	0.048426	0.0317547	0.347392	0.0826097	0.0130224	0.0135013	0.124598	150356
Penaeus vannamei	0.369358	0.0364468	0.00106729	0.64439	0.0380416	0.0520615	0.0315035	0.0514991	0.0313056	0.0516266	0.0310667	0.343043	0.0881831	0.0125015	0.0131337	0.125634	147102
Photinus pyralis	0.364353	0.0402723	0.00314389	0.666129	0.0276233	0.058617	0.0241838	0.0577719	0.0232702	0.0591898	0.0230325	0.351236	0.0500327	0.0239957	0.0307403	0.338224	37215
Pieris brassicae	0.422093	0.0516612	0.000811613	0.649951	0.0381458	0.069861	0.0251545	0.0695167	0.0248068	0.0699093	0.0245777	0.301686	0.0591206	0.0139481	0.0201396	0.256296	86248
Pieris napi	0.363013	0.046747	0.00122545	0.650792	0.0383677	0.0694887	0.024387	0.0690336	0.0241863	0.0695653	0.0238925	0.305172	0.0587269	0.0138587	0.0206544	0.247385	89763
Pieris rapae	0.373929	0.0727377	0.000735975	0.656775	0.0368106	0.070727	0.024973	0.0701736	0.0247514	0.0705926	0.0245891	0.293779	0.0573939	0.0144109	0.0193728	0.259348	84242
Plutella xylostella	0.385239	0.0142583	0.0012312	0.655642	0.0419135	0.0618418	0.0246045	0.0614071	0.0243172	0.0618465	0.0243507	0.36322	0.0690838	0.00722937	0.00894464	0.0850898	95029
Pocillopora damicornis	0.380537	0.0325922	0.0010555	0.635223	0.0390876	0.0586643	0.0232487	0.058076	0.0231583	0.0582684	0.023149	0.353452	0.0434829	0.0227206	0.0310823	0.332454	145903
Pogonomyrmex barbatus	0.362177	0.09542	0.00254885	0.616067	0.0299254	0.065452	0.032772	0.0645792	0.0321713	0.0650607	0.0324026	0.271347	0.0989534	0.0188804	0.0215048	0.371226	52965
Polistes canadensis	0.289715	0.0544201	0.00148184	0.611345	0.0379449	0.0641336	0.0336511	0.0636282	0.0335946	0.0643338	0.0344112	0.253674	0.0824637	0.0255557	0.0249727	0.40413	41165
Polistes dominula	0.317427	0.0711528	0.00203509	0.613123	0.04	0.066179	0.034602	0.0652276	0.0343052	0.0664078	0.0350636	0.245338	0.0835576	0.0286082	0.0261754	0.408	42750
Polistes fuscatus	0.326025	0.0477637	0.00241476	0.604754	0.0374621	0.064618	0.0340982	0.0638484	0.0339088	0.0645855	0.0337972	0.259768	0.0846578	0.0282018	0.0269833	0.3958	45139
Pollicipes pollicipes	0.515228	0.0465023	0.000308187	0.553316	0.0135468	0.0355266	0.0173214	0.0351406	0.0173929	0.0353961	0.0173808	0.554306	0.0899676	0.00205011	0.00334316	0.0331368	149260
Pomacea canaliculata	0.410363	0.0414412	0.00153146	0.634516	0.0302102	0.0579055	0.0242544	0.0576815	0.0239471	0.058177	0.0240252	0.35547	0.0575051	0.0207084	0.0165475	0.157976	207645
Portunus trituberculatus	0.409504	0.0601716	0.00138901	0.668129	0.0304758	0.0527709	0.0300815	0.0517898	0.028345	0.05225	0.028675	0.384232	0.0708611	0.0120129	0.0139176	0.0928026	145427
Priapulus caudatus	0.478058	0.081094	0.00127467	0.573474	0.0224638	0.0534495	0.0274543	0.0530654	0.0269313	0.0533838	0.0271767	0.402097	0.0745286	0.0120909	0.0128022	0.233819	108263
Procambarus clarkii	0.438128	0.0530134	0.000964211	0.631698	0.049341	0.0554924	0.0223904	0.0549569	0.0219747	0.0555596	0.0227335	0.394826	0.0770985	0.012322	0.0147292	0.13487	150382
Pseudomyrmex gracilis	0.377475	0.0618817	0.00158904	0.609944	0.0283555	0.0556333	0.0308696	0.0545095	0.0302247	0.0553363	0.03077	0.303568	0.0890914	0.0187153	0.0213814	0.31214	56638
Rhagoletis pomonella	0.365561	0.0499521	0.00390825	0.663751	0.026497	0.0550329	0.0239089	0.0540309	0.0239092	0.054828	0.0237246	0.339089	0.0627742	0.0285674	0.0316615	0.266738	42986
Rhagoletis zephyria	0.373278	0.0614601	0.00316848	0.647227	0.0298742	0.0540679	0.0245283	0.0530551	0.0240912	0.0540695	0.0244716	0.347281	0.0709182	0.0284686	0.0342815	0.266557	41976
Rhipicephalus microplus	0.461127	0.0258916	0.000809641	0.642796	0.0189844	0.047804	0.0146083	0.0476067	0.0147299	0.0477687	0.0146814	0.429295	0.0438273	0.00845063	0.00646026	0.112152	118571
Rhipicephalus sanguineus	0.470716	0.0171173	0.00091421	0.622598	0.0183257	0.0457253	0.0156146	0.0453516	0.0156956	0.0457103	0.0155894	0.442863	0.0470983	0.0093291	0.00801319	0.104206	144387
Rhopalosiphum maidis	0.255483	0.0326109	0.00145855	0.668089	0.040256	0.0790212	0.0281883	0.0784865	0.0282144	0.0789889	0.0277809	0.232759	0.0635093	0.0237197	0.029882	0.507575	54849
Saccoglossus kowalevskii	0.365892	0.0488318	0.000225551	0.727514	0.026185	0.0583431	0.0236787	0.0578473	0.0234749	0.0579805	0.0236985	0.326824	0.0439834	0.0120881	0.0131947	0.332426	141875
Salpingoeca rosetta	0.557017	0.0229591	1.16e-05	0.261239	0.00607963	0.0160856	0.019504	0.0159042	0.0195522	0.0160677	0.0206551	0.52389	0.0375147	0.00654284	0.00387938	0.0996711	86354
Scaptodrosophila lebanonensis	0.386593	0.0456017	0.00178373	0.731211	0.0185508	0.054914	0.0243627	0.0537391	0.0234577	0.0548898	0.0243837	0.354653	0.0651032	0.0195021	0.0189868	0.210441	25228
Schistocerca americana	0.51618	0.0688009	0.000645475	0.665292	0.0266824	0.0535663	0.0153215	0.0531897	0.0150036	0.0534896	0.0151223	0.396544	0.0529651	0.01073	0.0111994	0.151309	119292
Schistocerca gregaria	0.502716	0.0702891	0.000810403	0.64418	0.0268333	0.0532648	0.0168925	0.0529909	0.0166744	0.0532846	0.0164435	0.397799	0.0574412	0.0122911	0.0143772	0.154412	133267
Schistocerca nitens	0.508747	0.0665046	0.000755499	0.652631	0.0277284	0.0530208	0.0164396	0.0527784	0.0158882	0.053021	0.0160338	0.398202	0.057031	0.0112602	0.0132212	0.148464	124421
Schistocerca piceifrons	0.475585	0.0859385	0.000618822	0.664098	0.0271349	0.0536908	0.0155459	0.0533054	0.0150961	0.0535122	0.0152499	0.395734	0.0529603	0.0109777	0.0111473	0.152637	117966
Schistosoma haematobium	0.372913	0.0306126	0.00135185	0.725809	0.060032	0.0670428	0.0172062	0.066737	0.0166048	0.0669033	0.0164497	0.335792	0.0401524	0.0335625	0.0340632	0.528839	59918
Schistosoma mansoni	0.368289	0.0363706	0.00190027	0.71608	0.0636489	0.0658431	0.0183021	0.066275	0.0172058	0.0673676	0.0223425	0.338073	0.0389922	0.035625	0.0348449	0.528074	49993
Sipha flava	0.310129	0.0524932	0.0018522	0.653103	0.0415314	0.0742892	0.0291294	0.0740849	0.0292101	0.0744753	0.0290983	0.249203	0.0812815	0.0220928	0.0313156	0.467997	52370
Sitophilus oryzae	0.325567	0.0201698	0.0018014	0.727119	0.0303535	0.0655353	0.0213403	0.0654157	0.021293	0.0658038	0.0213004	0.302575	0.0530745	0.0188546	0.0311491	0.486392	66615
Solenopsis invicta	0.380284	0.0765922	0.00270133	0.611343	0.0289657	0.0654652	0.029843	0.0644712	0.0298681	0.0652361	0.0298324	0.289833	0.0943542	0.0204338	0.0234695	0.337091	74778
Sphaeroforma arctica JP610	0.399294	0.0586334	0	0.354715	0.00770974	0.0422908	0.0212049	0.0417604	0.0209581	0.042097	0.0212266	0.399909	0.0525819	0.00739869	0.00522129	0.214273	45008
Spodoptera frugiperda	0.392613	0.107918	0.00213996	0.653597	0.0352193	0.0635403	0.0261875	0.06285	0.0258962	0.0637211	0.0259833	0.346777	0.0749303	0.0123098	0.0150797	0.156217	100002
Spodoptera litura	0.367265	0.0427604	0.00111236	0.689251	0.0359515	0.0645208	0.0245033	0.0638956	0.0242638	0.0640979	0.024242	0.339567	0.0642619	0.0084873	0.0104784	0.173383	89899
Stegodyphus dumicola	0.334886	0.0210834	0.000661918	0.695699	0.0289353	0.0664419	0.0163752	0.0661822	0.0161024	0.0665575	0.0162023	0.306073	0.0463476	0.0216069	0.0241285	0.453965	126904
Stomoxys calcitrans	0.39272	0.0323035	0.00292406	0.744202	0.0201531	0.0497112	0.021391	0.0492903	0.0205097	0.0498679	0.0209014	0.364085	0.0583675	0.0268039	0.030158	0.284523	34883
Strongylocentrotus purpuratus	0.397548	0.0708678	0.000527288	0.735513	0.0252693	0.060448	0.0237787	0.0603623	0.0236512	0.0608638	0.0235851	0.350523	0.0438135	0.0213349	0.0111587	0.271716	221890
Strongyloides ratti	0.210986	0.0459932	0.000217865	0.596296	0.0568627	0.0781355	0.0340054	0.0790476	0.0332115	0.0805531	0.0349363	0.160985	0.0563014	0.0346405	0.0694989	0.72244	4590
Styela clava	0.359004	0.0235465	0.000878439	0.615676	0.0373014	0.0615164	0.022955	0.06117	0.022654	0.0616625	0.0226383	0.320695	0.0464093	0.0161801	0.0256298	0.284427	154820
Stylophora pistillata	0.386248	0.0273354	0.00117028	0.635449	0.0385301	0.0569639	0.0231823	0.0565833	0.0230041	0.0567968	0.023084	0.360539	0.0429366	0.0243501	0.0332787	0.33407	168336
Teleopsis dalmanni	0.315821	0.0620312	0.00313725	0.701373	0.0298693	0.071852	0.0283264	0.0704385	0.0276905	0.072043	0.0283094	0.259962	0.0649739	0.0398693	0.0472549	0.402723	45900
Temnothorax curvispinosus	0.388968	0.0752584	0.00141904	0.620213	0.0283807	0.0612911	0.0307158	0.0601693	0.0302301	0.0609576	0.0303957	0.31174	0.0948961	0.0179017	0.0198665	0.314231	64128
Tetranychus urticae	0.327013	0.0236504	0.00319206	0.739174	0.0451888	0.0631075	0.030855	0.0618981	0.0306155	0.0632447	0.0308556	0.28875	0.0426717	0.0319206	0.0258057	0.321398	26002
Thrips palmi	0.521539	0.0775015	0.00116186	0.627961	0.022769	0.0386115	0.0267785	0.0379446	0.026218	0.0383209	0.0262921	0.468438	0.131798	0.0142545	0.0162314	0.117868	57666
Trachymyrmex cornetzi	0.350765	0.0976596	0.00138525	0.610052	0.0313878	0.0662153	0.0294281	0.0653905	0.0291404	0.0660577	0.0293202	0.280555	0.0833528	0.0186333	0.0230256	0.368764	59195
Trachymyrmex septentrionalis	0.326297	0.0910142	0.00172129	0.612797	0.0309311	0.0665118	0.0296619	0.0656652	0.0292405	0.0661846	0.0293346	0.275365	0.0854665	0.0188473	0.0229158	0.366878	57515
Trachymyrmex zeteki	0.34711	0.0780379	0.00152842	0.614011	0.0311258	0.0667712	0.0288991	0.0660328	0.0288548	0.0665309	0.0287858	0.280383	0.081339	0.0184309	0.022243	0.364501	55613
Tribolium castaneum	0.316597	0.0642625	0.00485854	0.673768	0.0259371	0.060456	0.0246778	0.0599749	0.0244046	0.0604838	0.0238966	0.328524	0.0684768	0.0223493	0.0301603	0.280263	26757
Tribolium madens	0.321192	0.050981	0.00293762	0.697555	0.025013	0.0620112	0.0248325	0.0615487	0.0239915	0.0624582	0.0240516	0.311559	0.0615406	0.0207793	0.026741	0.296872	23148
Trichinella spiralis	0.357394	0.066339	3.24e-05	0.501133	0.051972	0.0643294	0.0332175	0.0636468	0.0325939	0.06434	0.0331183	0.275906	0.0675551	0.0434881	0.0723723	0.389223	30882
Trichogramma pretiosum	0.382513	0.0654734	0.00192465	0.645548	0.0308891	0.0549371	0.0293809	0.0540208	0.0285793	0.0550844	0.0292163	0.343744	0.0925406	0.0188048	0.0189626	0.221083	31694
Trichoplax adhaerens	0.328271	0.040601	0	0.592848	0.0704626	0.0740188	0.0341864	0.0733807	0.0340576	0.0737545	0.0346039	0.288225	0.0407454	0.0269815	0.0235426	0.663294	60486
Trichoplusia ni	0.372063	0.044321	0.00122562	0.674997	0.036321	0.065577	0.0248432	0.0649825	0.0246519	0.0651073	0.0244729	0.328487	0.0592972	0.00866461	0.0124161	0.19368	93830
Vanessa atalanta	0.434781	0.0666923	0.000727702	0.645936	0.0409144	0.0702595	0.0263593	0.0697028	0.0260778	0.070243	0.026146	0.296127	0.0715649	0.0145289	0.020338	0.252098	79703
Vanessa cardui	0.353698	0.0532947	0.00078809	0.651935	0.0372126	0.0687722	0.0249501	0.0683106	0.0244471	0.0685578	0.0245422	0.306303	0.0719251	0.0142841	0.0190742	0.23772	81209
Vanessa tameamea	0.342925	0.0346049	0.0019869	0.626539	0.0418506	0.0698074	0.0263191	0.0690236	0.0263358	0.0695864	0.0262954	0.298996	0.0746801	0.0167629	0.0235158	0.248274	79521
Varroa destructor	0.358194	0.0577613	0.00205558	0.55348	0.0505168	0.0585648	0.023089	0.0580927	0.0229414	0.0582881	0.0227997	0.373948	0.0512295	0.0241043	0.0254479	0.273059	87080
Varroa jacobsoni	0.389834	0.0481166	0.00167806	0.561278	0.0491926	0.0588438	0.0225147	0.0583497	0.0224511	0.0584406	0.0223793	0.372806	0.0495517	0.0228033	0.0247917	0.276823	87005
Venturia canescens	0.475997	0.0747775	0.00126464	0.636162	0.0303988	0.051417	0.0268076	0.0510189	0.0266957	0.0511	0.0264565	0.338982	0.0679224	0.0214515	0.0206611	0.195356	63259
Vespa crabro	0.291685	0.0377833	0.00249278	0.594073	0.0372532	0.0601046	0.0393697	0.0585849	0.0360299	0.0596032	0.0374419	0.258219	0.0953134	0.0267479	0.0308234	0.389803	50546
Vespa mandarinia	0.279675	0.0739247	0.00315304	0.578713	0.0370106	0.0595189	0.0362943	0.0584863	0.0356547	0.0594945	0.0360024	0.261079	0.0957145	0.0289216	0.031962	0.379678	53282
Vespa velutina	0.304113	0.045687	0.00313998	0.584018	0.0367322	0.0590941	0.0364944	0.0582633	0.0350068	0.0590221	0.0360365	0.261263	0.0962871	0.028074	0.0311025	0.383301	53822
Vespula pensylvanica	0.365236	0.102661	0.00283104	0.599322	0.0347875	0.059002	0.0346923	0.0578501	0.0334153	0.0586555	0.0336754	0.276319	0.0953533	0.0244499	0.0258225	0.377558	46626
Vespula vulgaris	0.342081	0.0199391	0.00304198	0.588938	0.036563	0.0588888	0.034346	0.0581035	0.0338275	0.0588349	0.0332676	0.282302	0.0962812	0.025521	0.028563	0.36642	50625
Vollenhovia emeryi	0.418283	0.0858103	0.00141405	0.612551	0.0268332	0.0548044	0.0289561	0.0538673	0.0285528	0.0543347	0.0289352	0.356934	0.0994725	0.0166824	0.0201333	0.282271	59404
Wasmannia auropunctata	0.392179	0.124111	0.00160256	0.614519	0.0284135	0.0611554	0.0303544	0.0605539	0.0301012	0.0611325	0.0305676	0.307029	0.0976136	0.0172917	0.0208814	0.303526	62400
Xenia sp. Carnegie-2017	0.340038	0.0306018	0.00178771	0.520378	0.0443385	0.0605601	0.0279148	0.0598532	0.0273695	0.060839	0.0280759	0.3202	0.0457518	0.0354966	0.0493151	0.524468	124181
Zerene cesonia	0.364199	0.0656967	0.000602032	0.64442	0.0331118	0.0670622	0.0255939	0.0666262	0.0253839	0.0669053	0.0253653	0.30293	0.0647792	0.0112175	0.0159477	0.199359	81391
Zeugodacus cucurbitae	0.343776	0.0388338	0.00525519	0.690627	0.0268104	0.0577049	0.0266988	0.0569238	0.0263913	0.0577847	0.0263239	0.315301	0.0707256	0.0308186	0.0291559	0.250705	33681
Zootermopsis nevadensis	0.37866	0.0526215	0.0017482	0.643673	0.0321075	0.0599827	0.0211233	0.0595214	0.0211349	0.0599318	0.0210298	0.355222	0.050959	0.0162565	0.01905	0.200926	110971

## Sheet: Mammals
GC content (average and standard deviation), intron stop probability (average and standard deviation) and number of introns for all mammalian species as stored in the NCBI Genome RefSeq database.
organism	average_gc	standard_dev_gc	5_flank::0	5_flank::1	5_flank::2	rest_seq_ave::0	rest_seq_std::0	rest_seq_ave::1	rest_seq_std::1	rest_seq_ave::2	rest_seq_std::2	rest_seq_gc_ave	rest_seq_gc_std	3_flank::0	3_flank::1	3_flank::2	intron_num
Acinonyx jubatus	0.45295	0.087501	0.00127255	0.678807	0.013469	0.0450693	0.0213231	0.0447849	0.0213365	0.0450734	0.0212984	0.469118	0.112421	0.0202422	0.02411	0.260644	219245
Acomys russatus	0.416372	0.0413772	0.000665306	0.708635	0.0117704	0.0454889	0.0180197	0.0451407	0.0180717	0.0453972	0.0180187	0.464415	0.0778889	0.0184567	0.0197208	0.27863	180368
Ailuropoda melanoleuca	0.422736	0.0790339	0.00141722	0.681866	0.0125559	0.0449128	0.0214342	0.0445494	0.0214257	0.0448122	0.0213502	0.469295	0.111043	0.0201681	0.0228603	0.263432	210977
Antechinus flavipes	0.372126	0.0442856	0.000757237	0.722302	0.0142604	0.0535867	0.0220369	0.0532329	0.0219499	0.0535014	0.0219016	0.408376	0.111256	0.0209638	0.0233219	0.323894	196768
Aotus nancymaae	0.411267	0.0657134	0.00121927	0.693496	0.0133669	0.0471106	0.0209394	0.0467917	0.0209429	0.0470913	0.020891	0.453084	0.104252	0.0203062	0.0237934	0.278065	199299
Apodemus sylvaticus	0.375574	0.0260948	0.000880966	0.695058	0.013185	0.0465498	0.0190976	0.0462176	0.0190228	0.0465025	0.0190681	0.457543	0.0821652	0.0197455	0.0211973	0.275073	203186
Artibeus jamaicensis	0.41392	0.0758308	0.000749744	0.693276	0.0112726	0.0440955	0.0213318	0.0437736	0.0212872	0.0439042	0.0213255	0.473437	0.111161	0.0179411	0.020618	0.250288	189398
Arvicanthis niloticus	0.44696	0.0928081	0.000624448	0.710839	0.0127109	0.0481917	0.0185371	0.0478944	0.0184599	0.04807	0.0185587	0.447116	0.076887	0.0193115	0.0209526	0.28784	193771
Arvicola amphibius	0.409282	0.0417524	0.000694864	0.704672	0.0130645	0.0467511	0.0183125	0.0464716	0.0183492	0.046683	0.0182967	0.457163	0.0774517	0.019	0.0193236	0.278508	188526
Balaenoptera acutorostrata scammoni	0.409359	0.0915689	0.000961906	0.686312	0.0128715	0.0455874	0.0217225	0.0452566	0.0216644	0.0454879	0.0216836	0.46003	0.116532	0.0189671	0.0213001	0.265167	188168
Balaenoptera musculus	0.391448	0.0394848	0.00117323	0.682825	0.0131069	0.0459137	0.0218291	0.045545	0.0217924	0.0458936	0.0217603	0.464317	0.116355	0.0197586	0.0229409	0.260744	198597
Bison bison bison	0.451196	0.0984924	0.00109209	0.682047	0.0120183	0.0446011	0.0214192	0.0443546	0.021443	0.0444947	0.0214772	0.461085	0.116884	0.0189971	0.0218312	0.260344	187713
Bos indicus	0.420486	0.017368	0.000849463	0.695787	0.0117822	0.045071	0.0208574	0.0447333	0.0208141	0.0449893	0.0207974	0.463506	0.108925	0.0188702	0.0212807	0.263979	181291
Bos indicus x Bos taurus	0.435326	0.0620389	0.000874038	0.69327	0.0122846	0.0451859	0.0210868	0.0448018	0.021085	0.0451105	0.0210495	0.467331	0.110545	0.0192192	0.0218077	0.255718	208229
Bos mutus	0.409457	0.0824714	0.000602503	0.688241	0.0117073	0.0446577	0.0212704	0.0442999	0.0212837	0.044552	0.0213066	0.464113	0.114817	0.0180972	0.0202972	0.263659	180912
Bos taurus	0.483436	0.0545151	0.000999595	0.68574	0.0127091	0.0449797	0.0212124	0.0445846	0.021126	0.0449866	0.0211435	0.467795	0.110014	0.0199504	0.0224379	0.251889	217088
Bubalus bubalis	0.419731	0.0163012	0.00130314	0.678248	0.0133892	0.0451781	0.0212273	0.0447181	0.0211867	0.0450643	0.0211135	0.465967	0.109142	0.0202009	0.0231694	0.250464	226376
Callithrix jacchus	0.381216	0.0859853	0.00136635	0.668009	0.0141489	0.0465827	0.0211536	0.0461923	0.0211566	0.0466115	0.0211144	0.457208	0.103466	0.0209684	0.0260831	0.26537	245178
Callorhinus ursinus	0.446393	0.0742143	0.000922633	0.690138	0.0123541	0.0456158	0.0213617	0.0452594	0.0212721	0.0455275	0.0213549	0.467533	0.113422	0.0201595	0.0230012	0.271328	216771
Camelus bactrianus	0.420989	0.0939101	0.000909569	0.690292	0.012259	0.0469962	0.0215072	0.0467195	0.0215262	0.0469315	0.0214905	0.456418	0.110247	0.0190706	0.021865	0.259106	197896
Camelus ferus	0.44047	0.0664014	0.00103221	0.673176	0.0132572	0.0464273	0.0215625	0.0461779	0.0215606	0.0464248	0.0215093	0.461837	0.111587	0.0201909	0.0246878	0.249198	222823
Canis lupus dingo	0.47608	0.0810291	0.00165006	0.661569	0.0146781	0.0457974	0.0219292	0.0454712	0.0219467	0.0457694	0.021928	0.46304	0.117695	0.0225796	0.0283489	0.26381	255142
Canis lupus familiaris	0.450482	0.112753	0.00155323	0.670748	0.0144078	0.0459965	0.0216709	0.0456961	0.0216406	0.0459429	0.0216941	0.461936	0.116768	0.0218827	0.0270035	0.265469	247227
Capra hircus	0.54617	0.0656072	0.000727005	0.702368	0.0114529	0.045293	0.021062	0.0449413	0.0210105	0.0451688	0.0210431	0.46873	0.111399	0.0181854	0.0208579	0.26058	195322
Carlito syrichta	0.422281	0.0741591	0.000804491	0.684	0.01314	0.0468929	0.0208796	0.0465671	0.020934	0.0468793	0.0209284	0.455176	0.105228	0.0195189	0.0212306	0.281755	175266
Castor canadensis	0.392434	0.0539961	0.000837105	0.702136	0.0127854	0.0496643	0.0204658	0.0492936	0.0204904	0.0495762	0.0205045	0.439878	0.0954007	0.0195604	0.0212234	0.289867	179189
Cavia porcellus	0.415382	0.0435368	0.000924821	0.699091	0.0121803	0.0469303	0.0208109	0.0465626	0.0208093	0.0467564	0.0208489	0.453541	0.104683	0.0179815	0.0206456	0.270053	190307
Cebus imitator	0.424862	0.0589164	0.00150613	0.679069	0.0140167	0.0459739	0.0211897	0.0455181	0.0211641	0.0458744	0.0211028	0.455596	0.106343	0.0206242	0.0247102	0.273386	205826
Ceratotherium simum simum	0.414381	0.0693528	0.000990746	0.686035	0.0130296	0.0471504	0.0212476	0.0468486	0.0214219	0.0470941	0.0213468	0.455537	0.111454	0.0194936	0.0231192	0.27539	186728
Cercocebus atys	0.425064	0.0644195	0.00190889	0.671185	0.0144067	0.0461859	0.0212471	0.0457376	0.0211241	0.046142	0.0211254	0.458391	0.104423	0.0213579	0.0251037	0.267748	222119
Cervus elaphus	0.493903	0.101457	0.000958878	0.684899	0.0125933	0.0453019	0.0213367	0.0449454	0.021293	0.0452087	0.0213301	0.467568	0.112818	0.0197574	0.0224286	0.250377	219006
Chinchilla lanigera	0.419316	0.0686482	0.000883221	0.686898	0.0123457	0.0448028	0.021005	0.044424	0.0209743	0.0446564	0.0210233	0.464956	0.111498	0.0182856	0.0212264	0.257236	206064
Chlorocebus sabaeus	0.433502	0.0665147	0.00122794	0.683875	0.0132918	0.0465914	0.0210122	0.0462311	0.0208602	0.0465642	0.0209037	0.458256	0.104496	0.0197783	0.0238183	0.272261	213365
Choloepus didactylus	0.416	0.0527278	0.00111439	0.680194	0.0139792	0.04739	0.0221317	0.0470915	0.0219879	0.0473251	0.0219924	0.447777	0.116781	0.0208771	0.0238206	0.267984	212673
Chrysochloris asiatica	0.394505	0.0383213	0.00070138	0.695091	0.014016	0.0478147	0.0195677	0.0474913	0.0196279	0.0477063	0.0195988	0.43815	0.08754	0.0197024	0.0221196	0.299408	172517
Colobus angolensis palliatus	0.428684	0.0590027	0.00104201	0.677083	0.0134795	0.0451332	0.0213025	0.0447649	0.0211852	0.0451352	0.0211744	0.455899	0.103257	0.0197418	0.0229705	0.278089	194815
Condylura cristata	0.478435	0.128015	0.000582772	0.702993	0.0114855	0.0453369	0.0230743	0.0450673	0.0230425	0.0453004	0.0231525	0.468709	0.13016	0.0178595	0.0196503	0.276774	164730
Cricetulus griseus	0.411487	0.061386	0.000901226	0.696888	0.0134365	0.0478638	0.0186509	0.0474802	0.0186858	0.047702	0.0186493	0.444258	0.0762653	0.0194829	0.0208702	0.288769	183084
Dasypus novemcinctus	0.448881	0.102661	0.00147434	0.677622	0.0138898	0.0447374	0.0224027	0.044489	0.0223504	0.0447525	0.0224194	0.458985	0.127722	0.0201907	0.0242619	0.273151	193307
Delphinapterus leucas	0.418508	0.0731226	0.00103673	0.687701	0.0129666	0.0457792	0.0213896	0.0454597	0.0212809	0.0456807	0.0212697	0.464117	0.112317	0.0195441	0.0228676	0.261534	201595
Desmodus rotundus	0.427718	0.0872767	0.000741627	0.689299	0.0116973	0.0444621	0.0210889	0.0440939	0.0211372	0.0443401	0.0211142	0.46869	0.109084	0.0183156	0.0212668	0.25292	195516
Dipodomys ordii	0.511425	0.10481	0.000700928	0.702933	0.0120652	0.0462967	0.0209539	0.0460313	0.0209203	0.046165	0.0209831	0.458475	0.103877	0.0184424	0.0199305	0.288001	174055
Dipodomys spectabilis	0.418761	0.0682125	0.000796512	0.699635	0.012038	0.0469655	0.02082	0.0466179	0.020856	0.0468125	0.0207379	0.462513	0.106709	0.0189464	0.0203535	0.282549	188321
Dromiciops gliroides	0.412707	0.0309405	0.000786441	0.718051	0.0147184	0.0518109	0.0197995	0.051524	0.0197254	0.0516985	0.0197139	0.430161	0.0886967	0.0206715	0.0222643	0.315985	200905
Echinops telfairi	0.432807	0.065551	0.000716026	0.690128	0.0112947	0.0410532	0.020164	0.040854	0.0201741	0.0409789	0.0201636	0.484247	0.106822	0.0174791	0.0193443	0.252145	173178
Elephantulus edwardii	0.399523	0.050096	0.000647087	0.692266	0.0127144	0.0470058	0.019918	0.0467218	0.0199567	0.0469091	0.0199608	0.442296	0.0963184	0.0192494	0.0217386	0.279926	171538
Elephas maximus indicus	0.432911	0.0414858	0.000979084	0.68402	0.01352	0.0477005	0.0204214	0.0473319	0.0204109	0.0476549	0.0204068	0.453014	0.0999572	0.0197161	0.023618	0.270386	208358
Enhydra lutris kenyoni	0.442637	0.0809593	0.000673218	0.699962	0.0117107	0.0450712	0.021397	0.0446949	0.0213916	0.0449773	0.0213335	0.470678	0.113541	0.0190238	0.020316	0.272371	184190
Eptesicus fuscus	0.457091	0.0837379	0.00193011	0.66272	0.0135521	0.0432457	0.022275	0.0426989	0.0222311	0.043242	0.022304	0.474122	0.117407	0.0203539	0.0240026	0.25381	193771
Equus asinus	0.425008	0.0285697	0.00121689	0.680428	0.013594	0.0463018	0.0213411	0.0459926	0.0213757	0.0462142	0.0213131	0.461715	0.109353	0.0202502	0.024644	0.259164	244887
Equus caballus	0.51647	0.0883507	0.00110112	0.687224	0.0127309	0.046339	0.0215739	0.0459852	0.0214866	0.0462289	0.0214402	0.462476	0.110625	0.0196711	0.0233122	0.260659	227949
Equus przewalskii	0.431584	0.0869404	0.00103799	0.686387	0.012821	0.0469516	0.021341	0.0466326	0.0213182	0.0467517	0.0213292	0.455953	0.108489	0.0197374	0.0237485	0.271588	191717
Equus quagga	0.445958	0.078901	0.000773548	0.69615	0.0120308	0.0463321	0.0214479	0.046028	0.0214653	0.0462086	0.0214106	0.463102	0.111634	0.0189399	0.0215536	0.267383	208132
Erinaceus europaeus	0.436596	0.0627756	0.000573147	0.695872	0.0118234	0.0423062	0.0202817	0.0420373	0.020229	0.0421555	0.0202558	0.464828	0.105032	0.0178976	0.0197411	0.271034	169241
Eumetopias jubatus	0.439145	0.0714892	0.000868494	0.696938	0.0118378	0.0454704	0.0214009	0.0451495	0.021348	0.0453548	0.0214253	0.469119	0.114122	0.0192753	0.0219808	0.273665	189984
Felis catus	0.4762	0.0707788	0.00146815	0.670391	0.0135635	0.0448157	0.0212458	0.0444337	0.0212167	0.0448137	0.0212067	0.469749	0.111065	0.0211748	0.0251057	0.254443	251337
Fukomys damarensis	0.412119	0.086457	0.00121604	0.679875	0.0133474	0.0460291	0.0211518	0.0457095	0.0211375	0.0459892	0.0211237	0.454096	0.106837	0.0195633	0.0229207	0.264071	206407
Galeopterus variegatus	0.397537	0.0708845	0.000774666	0.689667	0.0132243	0.0468697	0.0215592	0.0465422	0.0216496	0.0467916	0.0215859	0.444203	0.107996	0.0193007	0.0223829	0.284742	182014
Globicephala melas	0.429864	0.0746994	0.00133922	0.674824	0.0140667	0.045671	0.0217452	0.0452773	0.0216339	0.0456846	0.0216077	0.465107	0.112858	0.0203424	0.0241988	0.260722	204597
Gorilla gorilla gorilla	0.394551	0.0611819	0.000893706	0.693093	0.0132345	0.0471262	0.0207317	0.0468354	0.0206703	0.0471488	0.0207043	0.454408	0.103703	0.020308	0.0231128	0.27848	210360
Gracilinanus agilis	0.396793	0.0644351	0.000392349	0.721646	0.014765	0.0532225	0.0207422	0.0528899	0.0207511	0.0530828	0.020728	0.413795	0.0950913	0.0199463	0.0219254	0.341817	173315
Grammomys surdaster	0.398459	0.0641641	0.000584851	0.714486	0.0127072	0.048268	0.0184446	0.04789	0.0184515	0.048085	0.0183923	0.447985	0.0762273	0.0188003	0.0197201	0.288294	188082
Halichoerus grypus	0.414899	0.0567483	0.00160978	0.661007	0.0143591	0.0451895	0.0215529	0.0448525	0.0215561	0.0451832	0.0215406	0.470018	0.114437	0.0220611	0.0268816	0.257957	224875
Heterocephalus glaber	0.39243	0.0586496	0.00129708	0.671765	0.0138646	0.0451971	0.0216476	0.0447666	0.0215773	0.0451363	0.0216058	0.458414	0.109694	0.0197817	0.0237646	0.257615	218182
Homo sapiens	0.42869	0.0645636	0.00239398	0.646316	0.0152184	0.0455817	0.0219098	0.0451475	0.0218257	0.0455764	0.0217408	0.461818	0.105137	0.0216367	0.0272186	0.250264	329995
Hyaena hyaena	0.410722	0.0644607	0.000781254	0.698038	0.0119333	0.045365	0.0213827	0.0450259	0.0213046	0.045283	0.0214004	0.472404	0.115658	0.019225	0.0205679	0.267025	195839
Hylobates moloch	0.424773	0.0681759	0.00114813	0.686029	0.0133193	0.0463293	0.0209426	0.0460363	0.0209087	0.0463375	0.0208883	0.458631	0.104804	0.0196775	0.0231749	0.275156	207293
Ictidomys tridecemlineatus	0.440137	0.0678272	0.00143707	0.685018	0.0136238	0.048062	0.0220657	0.0477439	0.0220086	0.0480155	0.0219814	0.440934	0.109634	0.0207618	0.0241843	0.279476	211542
Jaculus jaculus	0.503229	0.212314	0.000812483	0.696751	0.0129893	0.0464716	0.0185407	0.0461338	0.0185494	0.0464643	0.0185712	0.458257	0.0860918	0.0200412	0.0207392	0.275869	192004
Lagenorhynchus obliquidens	0.432091	0.0697617	0.00135963	0.674656	0.0140528	0.0456951	0.0217515	0.045257	0.0215939	0.0456814	0.0215615	0.464933	0.112813	0.0204975	0.0241739	0.261176	203732
Lemur catta	0.496235	0.0751276	0.000741305	0.693881	0.0127324	0.0473625	0.0223405	0.0469593	0.0223068	0.047217	0.0222695	0.45761	0.11725	0.0190535	0.0215479	0.272164	199648
Leopardus geoffroyi	0.438733	0.0393198	0.00119618	0.672588	0.0134998	0.0445232	0.0212701	0.0441787	0.0212968	0.0445779	0.0213001	0.472189	0.112569	0.0206856	0.0249095	0.256294	228226
Leptonychotes weddellii	0.414874	0.0595367	0.00118398	0.689371	0.0127332	0.0436828	0.0219921	0.0433512	0.0219988	0.043601	0.0220609	0.467877	0.115486	0.0200015	0.0229231	0.274211	182436
Lipotes vexillifer	0.455592	0.101033	0.00055446	0.692246	0.0124316	0.0455908	0.0213651	0.0452923	0.0213292	0.0454669	0.0212991	0.462737	0.114766	0.0184781	0.0204625	0.270506	171338
Lontra canadensis	0.423514	0.0722748	0.000999006	0.691731	0.0124119	0.0451552	0.0215829	0.0447469	0.0214955	0.0451296	0.0215496	0.470152	0.114103	0.0199044	0.0221345	0.265756	198197
Loxodonta africana	0.442312	0.0711567	0.00127035	0.691369	0.0136658	0.0482385	0.0201321	0.0478295	0.020148	0.0480778	0.0201995	0.446725	0.0968412	0.0197094	0.0237745	0.281834	184988
Lutra lutra	0.433965	0.0277475	0.0014085	0.67749	0.0131679	0.0446916	0.0214232	0.0442718	0.0213099	0.044655	0.0213972	0.472555	0.112429	0.0202806	0.0236498	0.260222	213702
Lynx canadensis	0.461454	0.0869531	0.00104419	0.690832	0.0125918	0.0451905	0.020971	0.0448674	0.0209555	0.0451554	0.0210541	0.469518	0.112253	0.0196247	0.0223171	0.268501	195366
Lynx rufus	0.459424	0.0677551	0.000822745	0.696792	0.0120652	0.0450904	0.0210933	0.0448267	0.0210831	0.0450181	0.021174	0.470533	0.11321	0.0191991	0.0205166	0.270251	192040
Macaca fascicularis	0.448873	0.0757191	0.00142594	0.676059	0.0136979	0.0462177	0.0212867	0.045853	0.021191	0.0463079	0.0211765	0.459817	0.105303	0.0207251	0.0241919	0.269092	224414
Macaca mulatta	0.419269	0.050057	0.00114023	0.68389	0.01351	0.0464965	0.0209598	0.0460929	0.0208617	0.0464842	0.0208918	0.458233	0.10383	0.0204247	0.0237331	0.267867	231533
Macaca nemestrina	0.43077	0.0574208	0.00180899	0.67575	0.0144472	0.0465357	0.0207528	0.0461791	0.0207466	0.0464885	0.0207093	0.454157	0.10225	0.0212216	0.0258698	0.267203	242677
Macaca thibetana thibetana	0.457409	0.0962008	0.00268783	0.620921	0.0152749	0.0454717	0.0223017	0.0448136	0.0221509	0.0456816	0.0219555	0.462816	0.104126	0.0213339	0.0258369	0.248466	242947
Mandrillus leucophaeus	0.418242	0.0614237	0.00108727	0.676498	0.0137823	0.0449851	0.0213805	0.0446378	0.0213054	0.044884	0.0213339	0.454765	0.102064	0.0196424	0.0230369	0.278735	195903
Manis javanica	0.407565	0.0804902	0.00139585	0.676711	0.0130629	0.0461215	0.0222586	0.0457664	0.0222658	0.0461418	0.0222471	0.458843	0.113491	0.0203041	0.0241153	0.262753	209908
Manis pentadactyla	0.402383	0.0592115	0.00140665	0.668394	0.0138034	0.0464852	0.0222597	0.0461816	0.0222828	0.0465284	0.0222269	0.458114	0.113742	0.0212385	0.024492	0.26235	209007
Marmota flaviventris	0.404181	0.0645191	0.000616996	0.706128	0.0122916	0.0490191	0.0215534	0.0487691	0.0215519	0.048862	0.0215557	0.442241	0.109196	0.0192127	0.0209564	0.288582	186387
Marmota marmota marmota	0.394485	0.0737525	0.00168383	0.672462	0.0140985	0.0485604	0.0219167	0.0481916	0.0218956	0.0484643	0.0218543	0.440423	0.107117	0.0213808	0.0254001	0.276662	210235
Marmota monax	0.398419	0.0480858	0.000792622	0.696445	0.0128101	0.0486092	0.0216766	0.0483522	0.0217531	0.0485141	0.0216825	0.444366	0.109699	0.0200339	0.0224165	0.280095	210693
Mastomys coucha	0.40654	0.0210393	0.000887024	0.694826	0.0139155	0.0470777	0.0187777	0.0467785	0.0187236	0.0469653	0.0187317	0.449786	0.0795039	0.0207582	0.0227951	0.279215	213072
Meles meles	0.52946	0.126116	0.000853873	0.69193	0.0119244	0.0441144	0.0215629	0.0438218	0.0214226	0.0441503	0.02154	0.47678	0.116063	0.0192618	0.0209596	0.26197	201435
Meriones unguiculatus	0.394423	0.044801	0.000578304	0.712717	0.0118499	0.0457429	0.018825	0.0454178	0.0188149	0.0455221	0.0188268	0.462825	0.0880997	0.0186771	0.0193839	0.276569	186753
Mesocricetus auratus	0.404975	0.0507442	0.000784252	0.704452	0.013037	0.0463848	0.0188487	0.0460718	0.0188098	0.0462432	0.0189088	0.45967	0.0833559	0.0193987	0.0209395	0.27173	216767
Microcebus murinus	0.425335	0.0864527	0.00120139	0.680407	0.0135681	0.0471179	0.0224742	0.0467287	0.0224044	0.0470193	0.0223673	0.458187	0.118966	0.020379	0.0243226	0.265266	223907
Microtus fortis	0.417015	0.0507273	0.000975624	0.697159	0.0129999	0.0459054	0.0188989	0.0455317	0.0189551	0.0458228	0.0188113	0.459546	0.0790372	0.0198846	0.0206842	0.271591	198847
Microtus ochrogaster	0.415256	0.0528648	0.000652799	0.710849	0.0121069	0.0455125	0.0185097	0.0451348	0.0184993	0.0453592	0.0184748	0.458054	0.0796985	0.0187995	0.0190957	0.279787	182292
Microtus oregoni	0.519697	0.110232	0.000482315	0.709605	0.0123748	0.0468039	0.0186254	0.0464781	0.0186216	0.0468069	0.0185026	0.456605	0.079212	0.0200138	0.0194534	0.280487	217700
Miniopterus natalensis	0.441465	0.0619512	0.000568631	0.701816	0.0120834	0.046558	0.0216054	0.0461602	0.0215625	0.0464273	0.0216119	0.455707	0.108573	0.0181223	0.020374	0.273233	175861
Mirounga angustirostris	0.432048	0.0959433	0.00100765	0.694582	0.0124051	0.0454951	0.0212906	0.0451415	0.0213294	0.0454482	0.0213862	0.468469	0.114442	0.0198555	0.0224347	0.27356	191534
Mirounga leonina	0.437214	0.0711135	0.000961481	0.693859	0.0124642	0.0456801	0.0212412	0.0452934	0.0212799	0.0456486	0.0213104	0.467619	0.114136	0.0200409	0.02275	0.273246	199692
Molossus molossus	0.445024	0.0554526	0.00104576	0.687327	0.012955	0.0453762	0.0208861	0.0450504	0.0209288	0.0452739	0.0208518	0.463342	0.106805	0.0201192	0.0224917	0.265671	192204
Monodelphis domestica	0.426201	0.0550873	0.00128607	0.711007	0.015844	0.0534817	0.0203342	0.0531844	0.0203117	0.053404	0.0201956	0.411492	0.0904761	0.0217625	0.0253408	0.324286	228604
Monodon monoceros	0.443313	0.0746779	0.000952276	0.691316	0.0127511	0.0458788	0.0213995	0.0455478	0.0212948	0.0458354	0.0213522	0.464045	0.113094	0.0193385	0.0219337	0.264387	191121
Mus caroli	0.403623	0.0396379	0.000772595	0.70601	0.0131493	0.0463399	0.0184946	0.0460096	0.018487	0.0462421	0.0184333	0.454987	0.0779729	0.0196077	0.0209408	0.27878	198034
Mus musculus	0.413299	0.039889	0.00137155	0.671357	0.0153536	0.0463762	0.0191244	0.0460224	0.0191648	0.0464071	0.0190439	0.456228	0.0777248	0.0212726	0.0250936	0.263164	258831
Mus pahari	0.398493	0.0375454	0.000594086	0.710489	0.0125023	0.0462043	0.0185145	0.0458806	0.0184849	0.0460853	0.0186102	0.45624	0.0800413	0.0191221	0.0198966	0.281591	188525
Mustela erminea	0.424705	0.0518414	0.00127532	0.672795	0.0130564	0.0445881	0.0216503	0.0442424	0.0216067	0.044591	0.021639	0.472744	0.11455	0.0206816	0.0245344	0.257102	224257
Mustela putorius furo	0.450345	0.0593277	0.00113273	0.68705	0.0123482	0.0445823	0.0216684	0.0442023	0.0216776	0.0445383	0.0216683	0.473262	0.114893	0.0197598	0.0226266	0.262556	214526
Myodes glareolus	0.412395	0.0366278	0.000872468	0.700404	0.0130972	0.0471855	0.0186046	0.0468017	0.018611	0.0470292	0.018496	0.453743	0.0777677	0.0198791	0.0206349	0.276212	197142
Myotis brandtii	0.443439	0.102997	0.00141108	0.667377	0.0132816	0.0445937	0.0218139	0.04426	0.0218442	0.0445613	0.0218726	0.464925	0.113419	0.0204503	0.0243848	0.258881	194178
Myotis davidii	0.410056	0.0883282	0.00183241	0.671261	0.0129046	0.0441577	0.0215377	0.0437881	0.0215449	0.0440462	0.0216038	0.466702	0.112686	0.0192902	0.0239435	0.262162	180091
Myotis lucifugus	0.447488	0.0734921	0.00138084	0.677742	0.0133034	0.0456614	0.0215778	0.0452918	0.0215721	0.0456955	0.0215647	0.463388	0.108016	0.0208362	0.0228995	0.265917	186118
Myotis myotis	0.484189	0.062333	0.00132672	0.669852	0.0129933	0.0443021	0.0222918	0.0437385	0.022149	0.0443029	0.0221389	0.476721	0.115884	0.0206604	0.0233763	0.251025	208031
Neogale vison	0.505572	0.0761086	0.000815046	0.701072	0.0115635	0.0447723	0.0213533	0.0444551	0.0212385	0.0447437	0.0214207	0.472591	0.114328	0.019393	0.0207531	0.266851	196308
Neomonachus schauinslandi	0.425988	0.0795818	0.000685856	0.698561	0.0118788	0.045621	0.0213613	0.0452913	0.0214308	0.0456015	0.0214053	0.46786	0.114257	0.0192377	0.0204407	0.277996	177880
Neophocaena asiaeorientalis asiaeorientalis	0.416487	0.0906006	0.000924739	0.690023	0.0125299	0.0459203	0.0214015	0.0455866	0.0213037	0.0457827	0.021309	0.462927	0.112091	0.0192086	0.0217882	0.268342	184917
Nomascus leucogenys	0.40102	0.0477383	0.000971711	0.687876	0.0133801	0.0464564	0.0208654	0.04618	0.02075	0.0464963	0.0207432	0.458693	0.104527	0.0194771	0.0227018	0.274318	209939
Ochotona curzoniae	0.462347	0.0771361	0.000750531	0.691218	0.0107902	0.0412435	0.0208084	0.0408734	0.0207112	0.0411736	0.0207691	0.48857	0.10859	0.0179151	0.0187324	0.244884	194529
Ochotona princeps	0.439679	0.0726852	0.000623175	0.692372	0.0108322	0.0399306	0.0208292	0.039648	0.0207553	0.0399101	0.0208078	0.48643	0.10795	0.0170884	0.0179682	0.249575	163678
Octodon degus	0.401598	0.0563392	0.00123722	0.67473	0.0128055	0.0440827	0.0204335	0.0437079	0.0204474	0.0439837	0.0203576	0.463028	0.100059	0.0193518	0.0227137	0.265544	191558
Odobenus rosmarus divergens	0.428818	0.0672399	0.000378063	0.703324	0.0118231	0.045643	0.0211993	0.0452268	0.0212184	0.0454692	0.021279	0.466283	0.113683	0.0186282	0.0200259	0.280093	174574
Odocoileus virginianus texanus	0.407154	0.0684528	0.000939173	0.690482	0.0129976	0.0460083	0.0211516	0.0457277	0.0211662	0.0458783	0.0212042	0.462873	0.110677	0.020253	0.0232555	0.255416	205500
Onychomys torridus	0.414223	0.0457221	0.000629958	0.70917	0.0127199	0.0467042	0.0185671	0.0463248	0.0184984	0.046569	0.0186277	0.457989	0.0815152	0.0191245	0.0197072	0.278594	190489
Orcinus orca	0.474627	0.0665107	0.00170272	0.663479	0.0141371	0.0454211	0.0219186	0.045074	0.0218113	0.0454863	0.0218891	0.465901	0.112653	0.0208053	0.0248366	0.254367	217300
Ornithorhynchus anatinus	0.529378	0.0685535	0.000622433	0.706206	0.0104181	0.0405762	0.0199201	0.0403238	0.0199441	0.0405345	0.0199899	0.515574	0.112891	0.0153363	0.015969	0.220418	196005
Orycteropus afer afer	0.394024	0.0410229	0.000437771	0.699917	0.0129892	0.0464668	0.0207265	0.0461527	0.0207069	0.0463394	0.0207124	0.444187	0.101462	0.018998	0.0207311	0.292737	166754
Oryctolagus cuniculus	0.467156	0.0886206	0.00145966	0.667041	0.0124964	0.0400031	0.0213903	0.0396384	0.0212182	0.0400663	0.0212878	0.497083	0.119096	0.0198034	0.0228709	0.235358	229506
Oryx dammah	0.461714	0.0795192	0.000889918	0.694394	0.0121909	0.0458616	0.0209877	0.0455186	0.0210069	0.0456867	0.0211157	0.463932	0.110872	0.0195074	0.022794	0.262738	197771
Otolemur garnettii	0.41594	0.0580987	0.000878453	0.701484	0.0126193	0.0475612	0.0197953	0.0473077	0.0197736	0.0475862	0.0197942	0.446023	0.0912944	0.0193879	0.0221922	0.296759	177585
Ovis aries	0.528698	0.106797	0.000966334	0.686856	0.0125435	0.0448545	0.021371	0.0445242	0.0212763	0.0447478	0.0213186	0.470606	0.111541	0.0191711	0.0224189	0.252774	212142
Panthera leo	0.436025	0.0385348	0.0011478	0.681929	0.013262	0.0452089	0.0211979	0.0449099	0.0212231	0.0451778	0.021218	0.468722	0.113206	0.0203516	0.0234447	0.261114	216936
Panthera pardus	0.440885	0.112359	0.00134752	0.672473	0.0133725	0.0436707	0.021671	0.0433265	0.0216984	0.0435995	0.0216426	0.471158	0.114002	0.0203466	0.0249335	0.25771	224116
Panthera tigris	0.432104	0.0450691	0.00112803	0.681737	0.0133498	0.0452525	0.0211886	0.0449529	0.02117	0.0452081	0.0212418	0.468388	0.112859	0.0202556	0.0235376	0.261986	225172
Panthera uncia	0.443834	0.0749242	0.00108688	0.690265	0.0127844	0.0454375	0.0212109	0.0451163	0.0212067	0.0453891	0.0211896	0.467474	0.113349	0.0197524	0.0223777	0.26959	201495
Papio anubis	0.440959	0.0717715	0.00159219	0.676394	0.0144359	0.0471832	0.020939	0.0468003	0.0208631	0.0471996	0.0208166	0.453553	0.101992	0.0216836	0.0255897	0.270894	235524
Perognathus longimembris pacificus	0.418776	0.0561115	0.000940123	0.679704	0.0131877	0.0454919	0.0210898	0.0451634	0.021095	0.0454298	0.0210686	0.470469	0.114208	0.0193894	0.0228434	0.273851	192528
Peromyscus californicus insignis	0.412813	0.0324483	0.000972856	0.698651	0.0128253	0.0460989	0.0187562	0.0457598	0.0187363	0.0460271	0.0187263	0.460996	0.0825719	0.0195872	0.0209164	0.270546	207636
Peromyscus leucopus	0.419548	0.045824	0.000826987	0.708435	0.0121473	0.0455643	0.0188627	0.0452916	0.018767	0.0454916	0.0188278	0.464857	0.0865438	0.0186592	0.0199517	0.269236	201938
Peromyscus maniculatus bairdii	0.427706	0.05179	0.000982145	0.690873	0.0131209	0.0449169	0.0190366	0.0445602	0.0190924	0.0448442	0.0190135	0.463494	0.0865483	0.0201362	0.0222499	0.263464	220945
Phacochoerus africanus	0.463965	0.0786995	0.000774975	0.693699	0.0120926	0.0436393	0.0207688	0.043436	0.0208368	0.04364	0.0208128	0.478116	0.111538	0.0186095	0.0206526	0.258525	198716
Phascolarctos cinereus	0.395155	0.0370193	0.00101678	0.712674	0.0150831	0.0522477	0.0195226	0.0520104	0.0195373	0.0522776	0.0195253	0.425767	0.0851056	0.0210561	0.0235456	0.312166	219319
Phoca vitulina	0.428051	0.0715183	0.000754514	0.700318	0.0118138	0.0455506	0.0215011	0.0451839	0.0214699	0.0454113	0.0215846	0.469262	0.116726	0.0197362	0.0216587	0.270638	193502
Phocoena sinus	0.436135	0.0523745	0.00131697	0.679291	0.012983	0.0453961	0.0216468	0.0450298	0.0214679	0.0453506	0.021512	0.467165	0.113242	0.0198503	0.0230898	0.260658	198183
Phodopus roborovskii	0.40086	0.0305464	0.000515097	0.713771	0.012302	0.0481085	0.018682	0.0476945	0.0186304	0.0478892	0.0186228	0.449396	0.0799852	0.0188723	0.0192285	0.290268	182490
Phyllostomus discolor	0.444163	0.0762126	0.00109206	0.674748	0.0123429	0.043447	0.0220721	0.0430528	0.0219936	0.0434541	0.0220052	0.480031	0.121402	0.018941	0.0233752	0.238324	196875
Phyllostomus hastatus	0.433308	0.0562206	0.000672029	0.694863	0.0109001	0.0432741	0.0221888	0.0428965	0.0220767	0.0430899	0.0220496	0.482253	0.122911	0.0177426	0.0200845	0.242155	196420
Physeter catodon	0.477665	0.06402	0.00133892	0.673084	0.0137263	0.0451751	0.0216926	0.0448035	0.0216032	0.045158	0.0216047	0.465197	0.114568	0.0206213	0.0237047	0.263127	204643
Piliocolobus tephrosceles	0.397174	0.0969308	0.00115375	0.686021	0.0132872	0.0464651	0.02095	0.0461679	0.0208861	0.0464186	0.020922	0.456847	0.104624	0.0197521	0.0226126	0.27681	209750
Pipistrellus kuhlii	0.51825	0.0813988	0.00167493	0.652886	0.0134094	0.0433298	0.0229455	0.0427271	0.0228308	0.0433703	0.0228724	0.481339	0.126781	0.0202191	0.0245689	0.237479	200009
Pongo abelii	0.408166	0.0382244	0.000992982	0.688585	0.0129183	0.0467025	0.0209916	0.0464036	0.020901	0.0467545	0.0209023	0.457316	0.105241	0.0197833	0.0223326	0.276388	209470
Prionailurus bengalensis	0.465716	0.062484	0.000811595	0.693929	0.0121391	0.0448354	0.0211607	0.0445326	0.0211691	0.044765	0.0211753	0.472062	0.113443	0.0193439	0.0217737	0.267119	200839
Prionailurus viverrinus	0.564814	0.116882	0.00120666	0.677425	0.0130614	0.0447287	0.0212433	0.0444042	0.0212891	0.0446915	0.0212425	0.471971	0.113052	0.0202369	0.0237095	0.260574	217128
Propithecus coquereli	0.377237	0.0607735	0.000803414	0.701529	0.0117774	0.04407	0.0220099	0.04376	0.0219976	0.0438999	0.0220321	0.45993	0.11631	0.017937	0.0197461	0.273506	168033
Pteropus alecto	0.439157	0.110883	0.00120706	0.688569	0.0131113	0.0484456	0.0227715	0.0481181	0.022785	0.0483913	0.0228897	0.446414	0.11894	0.018991	0.0224459	0.282215	186404
Pteropus giganteus	0.467075	0.114523	0.00126832	0.682371	0.0137165	0.0483033	0.0228114	0.0479519	0.0227828	0.0482514	0.0227953	0.449709	0.118463	0.0193921	0.0237896	0.274618	204207
Pteropus vampyrus	0.439893	0.105231	0.00203002	0.677587	0.013655	0.0475438	0.0230525	0.0471902	0.0230043	0.0474889	0.0231159	0.446475	0.117671	0.0198508	0.0245928	0.280338	189161
Puma concolor	0.429104	0.0940604	0.000509782	0.695355	0.0123342	0.0456614	0.0206834	0.0453945	0.0206596	0.0455475	0.0207894	0.456624	0.105859	0.0191417	0.0202794	0.288711	160853
Puma yagouaroundi	0.446541	0.087159	0.00127273	0.675759	0.0136091	0.0447359	0.0210844	0.0443501	0.0211517	0.044677	0.0211628	0.469868	0.111767	0.0205182	0.0249045	0.260445	220000
Rattus norvegicus	0.400699	0.0259497	0.00139562	0.677	0.0144327	0.046198	0.0189505	0.0458383	0.0189843	0.0461203	0.0188471	0.458754	0.0755929	0.021453	0.0246321	0.263904	237170
Rattus rattus	0.423125	0.0501985	0.000660311	0.713569	0.0122851	0.0466252	0.0180645	0.0462599	0.0181393	0.0464435	0.0180677	0.459317	0.0748485	0.0187773	0.0197982	0.28081	180218
Rhinolophus ferrumequinum	0.397941	0.0548783	0.000885776	0.69984	0.0119605	0.047242	0.021524	0.0468297	0.0215047	0.0471351	0.0215299	0.454852	0.111076	0.0191901	0.0208439	0.270848	195309
Rhinopithecus bieti	0.416484	0.0837993	0.00133262	0.685434	0.0136304	0.0455467	0.0206375	0.0452606	0.0205764	0.0454613	0.0205259	0.457821	0.102843	0.019574	0.0235236	0.274534	207111
Rhinopithecus roxellana	0.39934	0.121546	0.00113145	0.687254	0.0129859	0.0464301	0.0207803	0.0461728	0.0206857	0.0463705	0.0206679	0.458748	0.102579	0.0197418	0.0224648	0.275775	213000
Rousettus aegyptiacus	0.427861	0.0708877	0.000936325	0.688772	0.0127262	0.0476027	0.0232459	0.0472235	0.0231704	0.0475323	0.0231566	0.456396	0.125235	0.0191726	0.0232414	0.270225	203989
Saimiri boliviensis boliviensis	0.396113	0.0710298	0.000805695	0.697977	0.0124934	0.0464638	0.0206513	0.0461464	0.0206698	0.0464406	0.0206999	0.459291	0.106159	0.0190001	0.0220342	0.278699	196104
Sapajus apella	0.434689	0.0680951	0.00149968	0.659551	0.0152208	0.0469946	0.0210613	0.0465254	0.0210539	0.0469384	0.020952	0.454604	0.104792	0.022454	0.0290333	0.26809	218714
Sarcophilus harrisii	0.369915	0.044701	0.00105004	0.720646	0.0150391	0.0538277	0.0217481	0.0534585	0.0217236	0.0538028	0.0217454	0.407484	0.110055	0.0219232	0.023832	0.32301	203802
Sciurus carolinensis	0.395261	0.039154	0.00106506	0.690781	0.0133928	0.0481969	0.0220479	0.0477736	0.0219803	0.0481315	0.0220365	0.447894	0.113096	0.0205349	0.0229301	0.274241	207500
Sorex araneus	0.41945	0.0689654	0.000342768	0.686507	0.010283	0.0378334	0.0216681	0.0375371	0.0216057	0.0376923	0.0216411	0.503919	0.128185	0.0157165	0.0169353	0.24553	157541
Suncus etruscus	0.416501	0.0461405	0.000947828	0.691491	0.0128222	0.0440363	0.0202596	0.0435714	0.0202285	0.0439217	0.0202599	0.459453	0.0982047	0.0178616	0.0191214	0.28001	169862
Suricata suricatta	0.431616	0.0929049	0.000958645	0.683134	0.0124909	0.0450303	0.0211803	0.0447535	0.0211906	0.0449954	0.0212728	0.471358	0.11264	0.0193105	0.0220061	0.260552	210714
Sus scrofa	0.426862	0.0651017	0.00102022	0.687887	0.0127458	0.0439127	0.020709	0.0435846	0.0206704	0.0438668	0.0206819	0.475043	0.110552	0.0191188	0.0220376	0.254711	218581
Tachyglossus aculeatus	0.48103	0.0416293	0.00047639	0.704289	0.0105017	0.0434868	0.0192294	0.0432425	0.0192616	0.0433403	0.019284	0.492888	0.097226	0.0159591	0.0153345	0.222236	188921
Talpa occidentalis	0.42303	0.0690583	0.000645687	0.704807	0.0117118	0.045208	0.0224323	0.0449873	0.0223053	0.045152	0.0223002	0.470409	0.126527	0.0181041	0.0205726	0.266684	201336
Theropithecus gelada	0.426661	0.0634708	0.00114468	0.676826	0.0137654	0.0462771	0.0211419	0.0459015	0.0210657	0.0463186	0.0209934	0.459563	0.104401	0.0199612	0.0230397	0.273617	205298
Trachypithecus francoisi	0.428689	0.0585491	0.00151124	0.672556	0.013989	0.0463032	0.0207883	0.0459524	0.0207239	0.0463157	0.0206965	0.459941	0.102313	0.0204218	0.0250358	0.269897	224319
Trichechus manatus latirostris	0.400211	0.0506133	0.00106057	0.696375	0.0135071	0.0478253	0.0210263	0.0474499	0.0209797	0.047695	0.0209543	0.447263	0.104202	0.0196178	0.0230358	0.281831	181978
Trichosurus vulpecula	0.425264	0.0495519	0.000580131	0.726434	0.0138657	0.0522705	0.0188333	0.0519166	0.0188877	0.0520769	0.0190398	0.425341	0.0822903	0.0198029	0.0214387	0.325642	191336
Tupaia chinensis	0.424458	0.0901192	0.00135221	0.672125	0.0138959	0.0425334	0.0205275	0.0422175	0.0204903	0.0424574	0.0205282	0.468884	0.110538	0.0201062	0.0233171	0.26709	203370
Tursiops truncatus	0.473412	0.120654	0.00124963	0.678719	0.0137459	0.045625	0.0216977	0.0451918	0.0215801	0.0455686	0.0215648	0.465631	0.112873	0.020242	0.0233394	0.2609	205661
Urocitellus parryii	0.400631	0.0719189	0.000755287	0.7037	0.0126788	0.0482752	0.0218482	0.0479214	0.0217765	0.0481739	0.0217898	0.441926	0.111202	0.019121	0.0212313	0.288631	180064
Ursus americanus	0.492638	0.0885039	0.000745772	0.697952	0.0117522	0.0451685	0.021199	0.0448864	0.0211936	0.0450809	0.0211954	0.470278	0.11273	0.0196053	0.0214322	0.268203	199793
Ursus arctos	0.505681	0.0929515	0.000853138	0.693636	0.0121584	0.0452867	0.021264	0.0448644	0.0211967	0.0451992	0.0212063	0.469589	0.11245	0.0200024	0.0217526	0.267564	205125
Ursus maritimus	0.443107	0.0899429	0.000908653	0.691932	0.0118526	0.0449334	0.0212543	0.0446174	0.021205	0.0448661	0.0212413	0.47133	0.112294	0.019413	0.0218177	0.268499	199196
Vicugna pacos	0.418204	0.0935068	0.00132176	0.675308	0.0130189	0.0459855	0.0216527	0.0456866	0.0216706	0.045923	0.0216566	0.458234	0.112563	0.0195929	0.0232104	0.255622	201246
Vombatus ursinus	0.408049	0.0601745	0.000844995	0.720227	0.0144166	0.0528764	0.019617	0.0526007	0.0195893	0.0527676	0.0195494	0.423005	0.0871597	0.0205005	0.0223783	0.320192	213019
Vulpes lagopus	0.467239	0.0712699	0.00103138	0.689619	0.0126467	0.0455943	0.0218464	0.0452399	0.0217687	0.045548	0.0218199	0.466781	0.119942	0.0201119	0.0228082	0.272642	203611
Vulpes vulpes	0.432268	0.107842	0.000971982	0.695286	0.0124658	0.046001	0.0216715	0.0456769	0.0216192	0.0459277	0.0217083	0.460862	0.11694	0.0195299	0.0219413	0.281599	188275
Zalophus californianus	0.431826	0.048253	0.00127777	0.680646	0.0129689	0.0452554	0.0217056	0.0448167	0.0216764	0.045174	0.0217104	0.469599	0.114167	0.0208547	0.024301	0.264233	214436

## Sheet: Plants
GC content (average and standard deviation), intron stop probability (average and standard deviation) and number of introns for all plant species as stored in the NCBI Genome RefSeq database.
organism	average_gc	standard_dev_gc	5_flank::0	5_flank::1	5_flank::2	rest_seq_ave::0	rest_seq_std::0	rest_seq_ave::1	rest_seq_std::1	rest_seq_ave::2	rest_seq_std::2	rest_seq_gc_ave	rest_seq_gc_std	3_flank::0	3_flank::1	3_flank::2	intron_num
Abrus precatorius	0.441425	0.0858287	0.00101468	0.42485	0.0472511	0.0626284	0.0287751	0.0620068	0.0286014	0.0625082	0.0287936	0.307046	0.0477384	0.0277184	0.0164593	0.243056	102495
Aegilops tauschii subsp. strangulata	0.4447	0.0711964
Amborella trichopoda	0.3472	0.0460579
Ananas comosus	0.409275	0.0664837
Andrographis paniculata	0.356352	0.0777473
Arabidopsis lyrata subsp. lyrata	0.367138	0.0439614	0.00110478	0.462677	0.0516585	0.0585951	0.0322956	0.0581606	0.0324727	0.0582412	0.0324251	0.31842	0.0484381	0.0312933	0.0172639	0.270924	75128
Arabidopsis thaliana	0.373283	0.0305257
Arachis duranensis	0.385113	0.0466725
Arachis hypogaea	0.374273	0.0549218
Arachis ipaensis	0.387097	0.0425623	0.0022442	0.424607	0.0509989	0.0616375	0.0307227	0.0608485	0.0305291	0.0614392	0.0305796	0.308853	0.0594163	0.0308217	0.0247205	0.262962	145709
Asparagus officinalis	0.410631	0.0776994	0.00129664	0.466593	0.0420468	0.0599998	0.025136	0.0597839	0.0250527	0.0599567	0.02512	0.335131	0.0501031	0.0240442	0.0151275	0.23331	106429
Auxenochlorella protothecoides	0.609984	0.0613651	3.21e-05	0.384544	0.00349965	0.018394	0.018438	0.0177474	0.0182628	0.0182507	0.0185013	0.62271	0.0723978	0.00353175	0.00362807	0.0358312	31146
Bathycoccus prasinos	0.469684	0.0280222	0	0.242353	0.00470588	0.033053	0.0239769	0.0329734	0.0226148	0.0326208	0.0267009	0.410936	0.0507211	0.0282353	0.0152941	0.135294	850
Benincasa hispida	0.352436	0.0609723	0.00106224	0.444605	0.0448289	0.0600332	0.0274292	0.0596656	0.0273764	0.0598677	0.0273812	0.317879	0.0493455	0.0264996	0.0148262	0.270601	88492
Beta vulgaris subsp. vulgaris	0.364191	0.0171798
Brachypodium distachyon	0.451856	0.0420185
Brassica napus	0.40333	0.0671708
Brassica oleracea var. oleracea	0.374339	0.0878507
Brassica rapa	0.447526	0.0590487	0.00228204	0.441314	0.0512875	0.0600693	0.0328475	0.0589773	0.0327184	0.059695	0.0328571	0.319895	0.058276	0.0338379	0.0228841	0.252181	94214
Cajanus cajan	0.340393	0.0911322	0.00104527	0.43677	0.0461954	0.0622117	0.0288413	0.0616201	0.0287103	0.0620126	0.0289714	0.304211	0.057933	0.0261936	0.0140756	0.246302	112890
Camelina sativa	0.388408	0.0736572	0.00110324	0.436423	0.0508444	0.0559278	0.0336291	0.0551054	0.0336771	0.0556084	0.0337937	0.322413	0.0577575	0.0319359	0.0195348	0.263384	241108
Camellia sinensis	0.381406	0.0517117
Cannabis sativa	0.347245	0.0426569
Capsella rubella	0.367528	0.0474802	0.000753183	0.453175	0.0519554	0.0581041	0.0328728	0.0576531	0.0326785	0.0578733	0.0327926	0.317127	0.0483439	0.0314774	0.01657	0.272908	70368
Capsicum annuum	0.34981	0.0571073
Carica papaya	0.374759	0.0721356
Carya illinoinensis	0.362901	0.00223667	0.00132	0.435948	0.0414693	0.056672	0.0270549	0.0558411	0.0268255	0.0564197	0.0268516	0.333611	0.0477958	0.025879	0.0148196	0.230742	140152
Chenopodium quinoa	0.332942	0.0556587
Chlamydomonas reinhardtii	0.631113	0.0255505	7.71e-06	0.457543	0.00247433	0.021488	0.0182913	0.021211	0.0181542	0.0212116	0.018259	0.614447	0.0537251	0.0014106	0.000585823	0.0358817	129732
Chlorella variabilis	0.662766	0.0633802	1.51e-05	0.342506	0.00208082	0.0114926	0.0154307	0.0112271	0.0150549	0.0112138	0.0152265	0.682927	0.0640771	0.00191496	0.00235223	0.0137666	66320
Chondrus crispus	0.526406	0.0360262	0	0.312628	0.023614	0.0303636	0.0264121	0.0300527	0.0269792	0.0304489	0.0281498	0.497418	0.0772606	0.0420945	0.0631417	0.206879	1948
Cicer arietinum	0.338628	0.0462756	0.00105367	0.437273	0.0505192	0.0642823	0.0296291	0.0638999	0.0294609	0.0641619	0.0297525	0.289476	0.0567395	0.0275378	0.0151596	0.273204	105346
Citrus clementina	0.555328	0.121223	0.00134428	0.453021	0.0441876	0.0602033	0.029407	0.0595465	0.0293728	0.0598836	0.0294377	0.314761	0.0470612	0.0265169	0.0153508	0.236007	92243
Citrus sinensis	0.35474	0.0293142
Coccomyxa subellipsoidea C-169	0.527353	0.00740184	1.49e-05	0.336348	0.00494761	0.0364383	0.0224964	0.0363269	0.0227382	0.0363805	0.0225404	0.486682	0.0385615	0.00351265	0.00535119	0.0321819	66901
Coffea arabica	0.396462	0.0398531
Coffea eugenioides	0.384328	0.0299144	0.000776376	0.463412	0.0435706	0.0574765	0.0265741	0.0569402	0.0265619	0.057268	0.0264752	0.338802	0.0405425	0.0238619	0.011655	0.231089	106907
Cucumis melo	0.41567	0.0840783
Cucumis sativus	0.361386	0.0403296
Cucurbita maxima	0.37762	0.0584671	0.00133652	0.423525	0.0440872	0.0565719	0.0274839	0.0561454	0.0275986	0.0561875	0.027481	0.336294	0.0532731	0.0263422	0.0158938	0.245857	110735
Cucurbita moschata	0.370481	0.0523289	0.00114774	0.426879	0.0441022	0.0560309	0.0276889	0.0555729	0.0275583	0.0558132	0.0276841	0.338859	0.0549663	0.0261812	0.0150472	0.244243	110652
Cucurbita pepo subsp. pepo	0.364192	0.0829228
Cyanidioschyzon merolae strain 10D	0.549388	0.00445148	0	1	0	0.0387033	0.0215293	0.0392015	0.0223408	0.04431	0.0358855	0.535389	0.0331484	0	0	0.454545	22
Cynara cardunculus var. scolymus	0.368794	0.0441038	0.000564939	0.4426	0.0444159	0.0582026	0.0256543	0.0578576	0.0255133	0.0581632	0.0256184	0.335536	0.0456283	0.0250521	0.0113962	0.25056	102666
Daucus carota subsp. sativus	0.354116	0.0565857
Dendrobium catenatum	0.359933	0.0817637
Dioscorea cayenensis subsp. rotundata	0.371523	0.0531067
Diospyros lotus	0.354082	0.100486
Durio zibethinus	0.290264	0.108895	0.00156902	0.441545	0.0495461	0.0602653	0.029	0.0594385	0.0289568	0.0599673	0.028885	0.312967	0.0464608	0.0269	0.0190549	0.234743	172082
Elaeis guineensis	0.383995	0.0689989
Erigeron canadensis	0.372151	0.0276027
Erythranthe guttata	0.355451	0.0414458
Eucalyptus grandis	0.402251	0.0249451
Eutrema salsugineum	0.370663	0.0384191	0.000727263	0.460287	0.048335	0.0562874	0.0320158	0.0557035	0.0317816	0.0563053	0.0324551	0.324194	0.0502066	0.0303492	0.015762	0.256892	71501
Fragaria vesca subsp. vesca	0.40025	0.0554227
Galdieria sulphuraria	0.362035	0.0271616	0	0.495968	0.0645161	0.0472663	0.0354923	0.0468441	0.0313738	0.0501786	0.0348314	0.351338	0.0727543	0.0524194	0.0927419	0.532258	248
Glycine max	0.376861	0.0484862
Glycine soja	0.408174	0.0425592
Gossypium arboreum	0.3588	0.0764251
Gossypium hirsutum	0.368649	0.0422539
Gossypium raimondii	0.381199	0.0751548
Herrania umbratica	0.277769	0.0610468	0.000947261	0.460492	0.0457638	0.0589399	0.0282801	0.0587622	0.0280958	0.0587044	0.0280355	0.322184	0.0415117	0.0248748	0.0126342	0.226715	81287
Hevea brasiliensis	0.337864	0.0357421
Hibiscus syriacus	0.345283	0.0145307
Hordeum vulgare subsp. vulgare	0.480881	0.0755559
Impatiens glandulifera	0.337406	0.0536359	0.000563104	0.450104	0.050557	0.0650098	0.030304	0.0643966	0.0302852	0.0646946	0.0300855	0.298501	0.0488549	0.0277513	0.0144326	0.26226	81690
Ipomoea nil	0.494408	0.107276
Ipomoea triloba	0.359541	0.0114381
Jatropha curcas	0.345279	0.0326289
Juglans microcarpa x Juglans regia	0.435054	0.0963016	0.00179213	0.424734	0.0416361	0.0567082	0.0267158	0.0559092	0.0264252	0.0563823	0.0263337	0.335427	0.047502	0.0254992	0.0175968	0.222873	129455
Juglans regia	0.429874	0.137414
Lactuca sativa	0.393758	0.0623456
Lolium perenne	0.425208	0.0386982	0.00136463	0.433898	0.0356537	0.0507597	0.0268042	0.0501887	0.0267523	0.0506312	0.0266488	0.385951	0.0723118	0.0208505	0.0129051	0.199535	144361
Lolium rigidum	0.442472	0.0265354	0.000809726	0.446652	0.0347009	0.0519737	0.0264001	0.0514458	0.0262939	0.0516135	0.0262654	0.379994	0.0661177	0.0187117	0.00966391	0.190597	170428
Lupinus angustifolius	0.37086	0.0656113	0.00187439	0.423352	0.0500612	0.0623624	0.0280247	0.0615495	0.0280405	0.0620871	0.0277356	0.311301	0.0452487	0.0277669	0.0192296	0.243924	146181
Macadamia integrifolia	0.38989	0.0378835
Malus sylvestris	0.401517	0.0390794
Mangifera indica	0.360682	0.0716088	0.00126133	0.445338	0.0471169	0.0619213	0.0286227	0.0611139	0.0287322	0.0617678	0.0285458	0.30845	0.0427153	0.0267267	0.0156285	0.238122	133986
Manihot esculenta	0.386702	0.0682032
Medicago truncatula	0.359875	0.0382918
Mercurialis annua	0.518591	0.0696648	0.00153677	0.454585	0.0495744	0.0641887	0.0297355	0.0635889	0.0298014	0.0641636	0.0296077	0.307543	0.0517261	0.025921	0.0149271	0.246034	93052
Micromonas commoda	0.610474	0.094478	0.000286862	0.349111	0.0114745	0.0181063	0.0200492	0.0168391	0.0189213	0.0160775	0.0185253	0.638404	0.078608	0.00458979	0.0140562	0.0338497	3486
Micromonas pusilla CCMP1545	0.654265	0.0571438	0.000272109	0.116327	0.0062585	0.0146709	0.0185102	0.0174932	0.017938	0.0199734	0.0191969	0.61986	0.0874008	0.0117007	0.0491156	0.052381	7350
Momordica charantia	0.364232	0.0453681	0.00102192	0.444038	0.041254	0.0580757	0.0275913	0.0574374	0.0274087	0.0578173	0.0274925	0.324309	0.0498786	0.0253412	0.0117764	0.246052	82198
Monoraphidium neglectum	0.65527	0.0315206	0	0.341358	0.00237264	0.0170127	0.0155615	0.016852	0.0154213	0.0170212	0.0156165	0.638379	0.060502	0.00344562	0.0014659	0.0319022	66171
Morus notabilis	0.359751	0.104821	0.000521492	0.453587	0.041797	0.0572861	0.0284346	0.0565544	0.0282427	0.0567558	0.0282645	0.313186	0.0501798	0.0242771	0.0132814	0.241495	90126
Musa acuminata subsp. malaccensis	0.394218	0.0539109	0.00106599	0.437541	0.037686	0.0557498	0.0257187	0.0554335	0.0257891	0.0558126	0.025765	0.349179	0.0536428	0.0205495	0.0118065	0.208782	111633
Nelumbo nucifera	0.412063	0.057728
Nicotiana attenuata	0.415107	0.044691	0.000671035	0.456768	0.0458706	0.0588882	0.0261109	0.0584597	0.0261528	0.0588414	0.0260686	0.338717	0.0489628	0.0263775	0.0136858	0.234813	120709
Nicotiana sylvestris	0.400315	0.0653926
Nicotiana tabacum	0.39433	0.0420779
Nicotiana tomentosiformis	0.403889	0.063314
Nymphaea colorata	0.401766	0.0658518
Olea europaea var. sylvestris	0.382474	0.0569561	0.00153966	0.445525	0.0468931	0.0592077	0.0273445	0.0587564	0.0273437	0.0591516	0.0274794	0.32206	0.0453659	0.0282978	0.0185356	0.247274	150683
Oryza brachyantha	0.439295	0.0467377
Oryza glaberrima	0.434944	0.0375288
Oryza sativa Japonica Group	0.462388	0.0636743
Ostreococcus lucimarinus CCE9901	0.604418	0.0221748	0	0.114821	0.00895766	0.0235062	0.0235121	0.0205208	0.0220612	0.0219785	0.0227517	0.647117	0.0802295	0.00895766	0.031759	0.175081	1228
Ostreococcus tauri	0.576702	0.0614285	0	0.0560272	0	0.0293737	0.0239952	0.0291583	0.023439	0.0290881	0.0235675	0.621178	0.0799735	0	0.00254669	0.257216	1178
Panicum hallii	0.471127	0.0217202	0.000899043	0.449807	0.0343434	0.051194	0.027443	0.050701	0.0271642	0.0509134	0.0274368	0.386364	0.0769337	0.0185203	0.00969908	0.178423	94545
Panicum virgatum	0.45781	0.022937
Papaver somniferum	0.369069	0.053979
Phalaenopsis equestris	0.342356	0.0661983
Phaseolus vulgaris	0.376054	0.09858	0.000222564	0.445265	0.045403	0.0620624	0.0279757	0.0618267	0.0281231	0.0619294	0.028197	0.307634	0.0422216	0.0249695	0.0115733	0.23951	94355
Phoenix dactylifera	0.408887	0.0285405
Physcomitrium patens	0.356151	0.0655614	0.000738884	0.435913	0.0329455	0.0512422	0.0275804	0.0509376	0.0275904	0.051077	0.0277826	0.389788	0.0557742	0.0172406	0.00832331	0.138577	138046
Pistacia vera	0.355122	0.0292791	0.00156561	0.440658	0.0467204	0.0615208	0.0285636	0.0611052	0.0287211	0.0614676	0.0285899	0.311496	0.0465233	0.0281035	0.0185083	0.234695	129023
Pisum sativum	0.333979	0.0715525	0.00135333	0.437	0.051883	0.0624049	0.0313036	0.0614917	0.0313298	0.0622325	0.0313315	0.309623	0.0584787	0.0300223	0.0184069	0.275746	120444
Populus alba	0.360005	0.0506343
Populus euphratica	0.308742	0.0620118
Populus trichocarpa	0.380671	0.0656931
Potentilla anserina	0.374693	0.0656003	0.00135021	0.446843	0.0434717	0.0596287	0.0297192	0.0585299	0.0298023	0.0594479	0.0297135	0.333044	0.0421745	0.0233195	0.0144864	0.23028	79247
Prosopis alba	0.344995	0.0233786	0.00120436	0.433166	0.0429761	0.0590055	0.0279788	0.0585613	0.0280546	0.0590262	0.0280146	0.333081	0.0452079	0.0273138	0.016004	0.221048	178518
Prunus avium	0.380664	0.0406142	0.000823053	0.448118	0.0404387	0.0568316	0.0291402	0.0561832	0.0287527	0.0566367	0.0292108	0.325529	0.0462262	0.0245528	0.0122962	0.224674	100844
Prunus dulcis	0.384436	0.0277539
Prunus mume	0.376432	0.0624101
Prunus persica	0.388566	0.0429665
Punica granatum	0.483614	0.0757379
Pyrus x bretschneideri	0.383927	0.0331366	0.00120243	0.449115	0.0416801	0.0570659	0.0287402	0.0565511	0.0286339	0.0566335	0.0285485	0.33003	0.0453036	0.0246878	0.0136698	0.226133	158013
Quercus lobata	0.34796	0.0418631	0.00124403	0.447089	0.0429653	0.0607391	0.0268883	0.0603844	0.0268687	0.0607172	0.0268372	0.31444	0.0482001	0.0264488	0.0170061	0.256905	151122
Quercus robur	0.543356	0.0785519
Quercus suber	0.348329	0.0569795	0.00101903	0.443144	0.0435041	0.0600637	0.0270768	0.0595842	0.0271487	0.0602377	0.0271969	0.31847	0.0554382	0.0259433	0.0158926	0.254045	143274
Raphanus sativus	0.349113	0.0603734
Rhodamnia argentea	0.434523	0.046477	0.00235866	0.418654	0.0378026	0.0524157	0.0261519	0.0510061	0.0262662	0.0518863	0.0260228	0.380886	0.0478733	0.0246197	0.020716	0.187605	109384
Ricinus communis	0.348339	0.0482945	0.00139208	0.450488	0.0455326	0.060305	0.0288566	0.0598083	0.0286605	0.0601285	0.0289119	0.314988	0.0439094	0.0254866	0.0137352	0.23228	86202
Rosa chinensis	0.379637	0.0109576	0.00133631	0.455422	0.0417725	0.058556	0.0291765	0.0578413	0.0291586	0.058348	0.0292363	0.330547	0.0442569	0.0252348	0.0145148	0.237693	135448
Salvia hispanica	0.365962	0.0489158
Salvia splendens	0.390752	0.0506338
Selaginella moellendorffii	0.461262	0.0590639	0.00354116	0.429119	0.0211308	0.036838	0.0275105	0.0350771	0.0270665	0.0361474	0.0273611	0.428748	0.071185	0.0171833	0.0163126	0.155579	17226
Sesamum indicum	0.365562	0.0839386
Setaria italica	0.468982	0.0503592
Setaria viridis	0.459245	0.0434151
Solanum lycopersicum	0.37645	0.0789926
Solanum pennellii	0.345274	0.00221337	0.00132472	0.468239	0.0486442	0.0610795	0.0273504	0.0606186	0.0267692	0.061002	0.0269346	0.324976	0.0494031	0.0277544	0.015591	0.247798	107947
Solanum stenotomum	0.35431	0.075838
Solanum tuberosum	0.345664	0.0689342
Solanum verrucosum	0.383216	0.0699299
Sorghum bicolor	0.440799	0.0580068
Spinacia oleracea	0.391949	0.0628591
Tarenaya hassleriana	0.401162	0.0871795	0.000935308	0.443024	0.0397408	0.0486444	0.0294985	0.0484393	0.0296517	0.0484972	0.0298294	0.354707	0.0650983	0.0279326	0.0138542	0.204472	102640
Telopea speciosissima	0.405855	0.0269954	0.00265436	0.420018	0.0442176	0.055171	0.0247307	0.0541473	0.0248163	0.0547252	0.0245989	0.359032	0.0510833	0.0266335	0.0216269	0.204704	122440
Theobroma cacao	0.332337	0.0404383
Trifolium pratense	0.465923	0.0743601	0.00117892	0.447981	0.0503076							0.297447	0.0499696	0.0275581	0.0168907	0.274766	139959
Tripterygium wilfordii	0.401235	0.0514103	0.00129067	0.443587	0.0427438	0.0568935	0.0271479	0.0564638	0.0270919	0.0567213	0.0271255	0.335041	0.0416355	0.0250769	0.0138557	0.23134	131715
Triticum aestivum	0.456023	0.0698087
Triticum dicoccoides	0.457915	0.0682689	0.000955937	0.435247	0.0353547	0.0503247	0.0266085	0.0498168	0.0265029	0.050091	0.0266189	0.388853	0.0723641	0.0199097	0.0107327	0.196458	266754
Triticum urartu	0.449075	0.0329791
Vigna angularis	0.422688	0.0942741
Vigna radiata var. radiata	0.352068	0.060349
Vigna umbellata	0.337464	0.0507376	0.00102595	0.43376	0.0466087	0.0608322	0.0285347	0.0602786	0.0285926	0.0604951	0.0286855	0.312644	0.0461168	0.0277005	0.0153789	0.232664	97471
Vigna unguiculata	0.36579	0.0644304
Vitis riparia	0.347206	0.0238253
Vitis vinifera	0.361372	0.0582996
Volvox carteri f. nagariensis	0.530246	0.0688382	0.000149244	0.43688	0.00829371	0.0282939	0.0196029	0.0279491	0.0194846	0.0281885	0.0193764	0.550631	0.0607851	0.00692919	0.00670533	0.0861992	93806
Zea mays	0.446738	0.0431488
Zingiber officinale	0.392116	0.0256731
Ziziphus jujuba var. spinosa	0.351639	0.0377028	0.00109579	0.441499	0.0442913	0.0584031	0.0290272	0.0580015	0.0290395	0.058211	0.0290785	0.298761	0.0499018	0.0287381	0.0172676	0.240818	113160

## Sheet: Protozoa
GC content (average and standard deviation), intron stop probability (average and standard deviation) and number of introns for all protozoan species as stored in the NCBI Genome RefSeq database.
organism	average_gc	standard_dev_gc	5_flank::0	5_flank::1	5_flank::2	rest_seq_ave::0	rest_seq_std::0	rest_seq_ave::1	rest_seq_std::1	rest_seq_ave::2	rest_seq_std::2	rest_seq_gc_ave	rest_seq_gc_std	3_flank::0	3_flank::1	3_flank::2	intron_num
Acanthamoeba castellanii str. Neff	0.577067	0.0230406	0	0.0936556	0.00336566	0.0209604	0.0265239	0.0209254	0.0270859	0.0207646	0.0272646	0.534834	0.105563	0.0126146	0.00567128	0.124556	37734
Acytostelium subglobosum LB1	0.421486	0.059705	0.00708564	0.353358	0.00770179	0.0447065	0.0409479	0.0426804	0.0369719	0.0456373	0.0412239	0.393921	0.0727904	0.0243376	0.0157116	0.415896	3246
Aphanomyces astaci	0.486618	0.0406972	0	0.207328	0.00783046	0.0418179	0.0269932	0.0410916	0.0271631	0.0418461	0.0281314	0.382017	0.0897507	0.00984195	0.00797414	0.770115	13920
Aphanomyces invadans	0.51232	0.0430265	0	0.219784	0.00636132	0.0234627	0.0231989	0.0230362	0.0223913	0.0239167	0.0231951	0.531738	0.0599536	0.00922392	0.00763359	0.684478	3144
Aureococcus anophagefferens	0.679898	0.0733763	0.000106247	0.163302	0.009881	0.0183517	0.0197058	0.0182296	0.0193299	0.0179942	0.0193012	0.632995	0.117007	0.0118997	0.0152996	0.175733	9412
Babesia bigemina	0.478112	0.0459304	0	0.528317	0.0517799	0.0427134	0.029892	0.0415704	0.0276495	0.0420228	0.0306995	0.467476	0.0663506	0.00809062	0.0161812	0.122168	1236
Babesia bovis T2Bo	0.389759	0.0855882	0	0.597574	0.0396913	0.0595672	0.0339125	0.0568731	0.0314005	0.0548539	0.0320075	0.355308	0.0692267	0.00110254	0.00110254	0.296582	907
Babesia microti strain RI	0.323758	0.0820057	0	0.628998	0.0501066	0.0713139	0.0329127	0.0685032	0.0321079	0.0712422	0.0328876	0.24598	0.0479706	0.00533049	0.0149254	0.682303	938
Babesia ovata	0.459806	0.0531899	0	0.518072	0.0453242	0.0411281	0.0270416	0.0412597	0.0281743	0.042164	0.0299224	0.46294	0.0672959	0.00344234	0.0172117	0.200229	1743
Babesia sp. Xinjiang	0.442471	0.047453	0	0.516416	0.0526676	0.0511832	0.0294169	0.0498138	0.0291478	0.0507603	0.0293192	0.394749	0.0562883	0.0184679	0.0307798	0.28591	1462
Besnoitia besnoiti	0.409963	0.0830262	0	0.713607	0.00752138	0.0240406	0.016148	0.0238935	0.0161625	0.0238862	0.0161664	0.549195	0.0576582	0.00216404	0.00290299	0.0834741	37892
Bigelowiella natans	0.288969	0.00913055															0
Blastocystis hominis	0.437442	0.0435612	0	0.351485	0.029703	0.0482727	0.0354436	0.0481224	0.0359259	0.0463803	0.0364184	0.433733	0.0845422	0.0544554	0.108911	0.435644	202
Blastocystis sp. subtype 4	0.381763	0.0323562	0	0.405286	0.0352423	0.0581043	0.0446084	0.0637272	0.047355	0.0584845	0.0412995	0.372476	0.0448555	0.0484581	0.061674	0.599119	227
Cavenderia fasciculata	0.332216	0.0146273	0	0.36706	0.026951	0.0604284	0.0446996	0.0581068	0.0414714	0.0593394	0.0412592	0.280682	0.0901274	0.0667877	0.0395644	0.670417	11020
Cryptomonas paramecium	0.292021	0.0517653	0	1	0	0.0909091	0	0.0606061	0	0.0625	0	0.133333	0	0	0	1	1
Cryptosporidium hominis TU502	0.301086	0.0611417	0	0	0	0.0952381	0	0.146341	0	0.0487805	0	0.0775862	0	0	0	0	2
Cryptosporidium muris RN66	0.335883	0.119837	0	0.741325	0.022082	0.0817288	0.0438428	0.0757317	0.0437985	0.0799373	0.0435956	0.20164	0.05864	0.0347003	0.0252366	0.719243	317
Cryptosporidium parvum Iowa II	0.301883	0.00865168	0.0263158	0.815789	0	0.0760758	0.0389773	0.0688492	0.0353024	0.0820846	0.04462	0.250202	0.0594234	0.0263158	0.0526316	0.710526	38
Cryptosporidium ubiquitum	0.300712	0.0325778	0	0.806061	0.0181818	0.0761364	0.0394965	0.072512	0.0395547	0.0736765	0.0436636	0.24824	0.0618525	0.0393939	0.0272727	0.687879	330
Cyclospora cayetanensis	0.502543	0.031811	0.000470264	0.431733	0.0198765	0.0290564	0.0225742	0.0285292	0.0224911	0.0287599	0.0227036	0.515211	0.0622224	0.0140139	0.0164592	0.146879	31897
Dictyostelium discoideum AX4	0.268751	0.0482506	0.000215308	0.622349	0.0158252	0.0770126	0.0806258	0.0728475	0.079006	0.0752777	0.0823673	0.0926641	0.0703735	0.0648078	0.0333728	0.637959	9289
Dictyostelium purpureum	0.240012	0.0205553	0.000591833	0.557112	0.0258434	0.0776774	0.0602277	0.07635	0.0535031	0.0835815	0.0611877	0.175309	0.0838537	0.0743736	0.0327481	0.619254	5069
Eimeria acervulina	0.463283	0.0739801	0	0.517104	0.0288986	0.039713	0.0312998	0.039884	0.0309981	0.0396852	0.0313145	0.468661	0.090938	0.0093198	0.00960878	0.144926	27683
Eimeria maxima	0.436913	0.0849417	0	0.540207	0.0329062	0.0411539	0.0324551	0.0412165	0.0317367	0.0415078	0.0325163	0.460975	0.0825247	0.00862314	0.00955867	0.169087	24585
Eimeria mitis	0.466128	0.0976903	0	0.393848	0.0193063	0.0272443	0.0296739	0.0275857	0.0299575	0.0276569	0.0300217	0.398487	0.204322	0.00952442	0.00765815	0.105959	31078
Eimeria necatrix	0.495256	0.0558492	0.000337838	0.528604	0.0207583	0.0393859	0.0309991	0.0394162	0.0309976	0.0390964	0.0309958	0.497027	0.0963432	0.00803303	0.00619369	0.10289	26640
Eimeria tenella	0.550252	0.0678278	0	0.523937	0.0198016	0.0379301	0.0300963	0.0377976	0.030012	0.0373419	0.0298679	0.484087	0.117109	0.00784187	0.00630215	0.0979697	27927
Emiliania huxleyi CCMP1516	0.644341	0.0412648	0.000294484	0.115784	0.00788179	0.0140401	0.0197809	0.0134429	0.0199219	0.014082	0.0208274	0.68393	0.0808582	0.00571646	0.0153998	0.184122	57728
Entamoeba dispar SAW760	0.243789	0.0621154	0	0.157252	0.0732824	0.0621633	0.04896	0.0657831	0.0518132	0.0664807	0.0524771	0.217088	0.0757508	0.0946565	0.0778626	0.528244	655
Entamoeba histolytica HM-1ï€ºIMSS	0.227399	0.0512984	0	0.0670927	0.0479233	0.070708	0.0500786	0.0691431	0.0505955	0.0645421	0.0454861	0.221181	0.065984	0.0479233	0.0798722	0.616613	313
Entamoeba invadens IP1	0.269436	0.0539379	0	0.0252149	0.0223496	0.0810166	0.0492131	0.0800248	0.0473684	0.0794507	0.049149	0.221745	0.0852267	0.0636103	0.0595989	0.399427	1745
Entamoeba nuttalli P19	0.242663	0.0522562	0	0.0847458	0.0338983	0.0733223	0.0426627	0.0762796	0.0463358	0.0736119	0.0452132	0.20977	0.0538337	0.0338983	0.0338983	0.757062	177
Giardia intestinalis	0.572202	0.121742	0	0	0	0.03246	0.00689242	0.0419064	0.0115116	0.0374553	0.00628466	0.51232	0.0531798	0	0	0	3
Gregarina niphandrodes	0.505428	0.0575113	0	0.669216	0.0108349	0.0278484	0.0278475	0.0265043	0.0268802	0.0275216	0.0279279	0.535735	0.0678333	0.00764818	0.0184831	0.597196	1569
Guillardia theta	0.280959	0.0285045	0	0	0	0.075	0	0.15	0	0.0769231	0	0.225225	0	0	0	0	1
Guillardia theta CCMP2712	0.539284	0.0377814	0.000238083	0.522142	0.0203428	0.0266983	0.0373537	0.0266494	0.0385796	0.0267365	0.0380852	0.5354	0.0717841	0.0135178	0.00732765	0.0942014	37802
Hemiselmis andersenii	0.260719	0.0159715															0
Heterostelium album PN500	0.320284	0.0202625	7.48e-05	0.493755	0.0323835	0.0678427	0.0415476	0.066864	0.0418395	0.067872	0.0407756	0.252924	0.0947717	0.0777055	0.0553437	0.570339	13371
Ichthyophthirius multifiliis	0.147845	0.0368337	0	0.576578	0.0401122	0.0872928	0.0482046	0.0861641	0.0476788	0.0892563	0.0513531	0.108868	0.0707633	0.106592	0.104208	0.519635	7130
Leishmania braziliensis MHOM_BR_75_M2904	0.592565	0.0358559	0	0	0	0.0216535	0	0.0203546	0	0.0190414	0	0.567514	0	0	0	0	1
Leishmania donovani	0.601221	0.0136625															0
Leishmania infantum JPCM5	0.607799	0.0434163	0	0	0	0.00265018	0.00459024	0.0130443	0.010921	0.00265957	0.00460652	0.463229	0.269841	0	0	0	4
Leishmania major strain Friedlin	0.603106	0.013934	0	0	0	0.0194715	0.00128971	0.0146697	0.000828911	0.0129062	0.00596174	0.57795	0.0103512	0	0	0	2
Leishmania mexicana MHOM_GT_2001_U1103	0.613345	0.0682963	0	0	0	0.000245459	0.00127544	0.000369458	0.00191976	0.000985222	0.00511936	0.0204436	0.106228	0	0.0357143	0	28
Leishmania panamensis	0.583043	0.0148229	0	0	0	0.0150018	0.000766925	0.0165149	0.00583878	0.0179656	0.00373069	0.558972	0.00687571	0	0	0	2
Leptomonas pyrrhocoris	0.564099	0.0340918															0
Naegleria fowleri	0.377608	0.0560921	0	0.666497	0.0100391	0.0627177	0.0397737	0.0595451	0.0386057	0.0586701	0.0386201	0.304835	0.0532249	0.0304577	0.0202484	0.401906	5877
Naegleria gruberi	0.322262	0.0466084	0.000608458	0.489808	0.0374201	0.0666058	0.0518153	0.0620483	0.0473436	0.0709475	0.0540346	0.266502	0.0806401	0.0459385	0.0325525	0.472163	3287
Naegleria lovaniensis	0.368029	0.0189392	0	0.622892	0.010117	0.0614457	0.0393588	0.0588322	0.0388017	0.0591549	0.0394525	0.303408	0.0542247	0.0234081	0.0230113	0.408451	5041
Nannochloropsis gaditana CCMP526	0.545603	0.0431956	0	0.546492	0.00581145	0.0270851	0.0232218	0.0257197	0.0226431	0.026016	0.0231504	0.51876	0.0705117	0.0077486	0.0131296	0.187473	4646
Neospora caninum Liverpool	0.548226	0.00240642	0.000145218	0.713224	0.00627342	0.021068	0.0150958	0.0210703	0.0150827	0.0211787	0.0149603	0.524935	0.0564093	0.00345619	0.00255584	0.104818	34431
Paramecium tetraurelia strain d4-2	0.274748	0															0
Perkinsus marinus ATCC 50983	0.472476	0.0402981	0.00011184	0.772219	0.00641217	0.0472638	0.0347703	0.046643	0.0314304	0.0524995	0.0587558	0.431941	0.0610744	0.00659857	0.0179317	0.347003	26824
Phaeodactylum tricornutum CCAP 1055_1	0.481794	0.0240432	0	0.406344	0.0181269	0.0316495	0.0281851	0.0296115	0.0260975	0.0312534	0.0276048	0.46688	0.0539762	0.0148036	0.0175227	0.315106	3310
Phytophthora infestans T30-4	0.521094	0.0381567	0	0.363593	0.0174487	0.0394562	0.0297875	0.0373429	0.029195	0.0393215	0.0290719	0.477444	0.0604706	0.0348974	0.0366659	0.298161	8482
Phytophthora parasitica INRA-310	0.484415	0.0452134	0.000460299	0.357192	0.0140391	0.0355066	0.0293703	0.0351995	0.0295503	0.0352246	0.0289583	0.455743	0.0904731	0.0296893	0.0225547	0.327043	4345
Phytophthora sojae	0.545566	0.0356439	0.000106633	0.252826	0.0245255	0.0325184	0.0270592	0.0285657	0.02572	0.0317199	0.0272438	0.529098	0.0703863	0.0286842	0.0469183	0.161762	9378
Plasmodium berghei ANKA	0.216541	0.03027	0	0.630518	0.0595693	0.057423	0.035656	0.056652	0.0356526	0.0562218	0.0359749	0.193035	0.0434429	0.0369635	0.0355888	0.551856	6547
Plasmodium chabaudi chabaudi	0.23538	0.0308315	0	0.655718	0.0501553	0.0547823	0.0357235	0.0530808	0.034655	0.0547063	0.036077	0.217717	0.0539225	0.0326971	0.0291463	0.561622	6759
Plasmodium coatneyi	0.398022	0.00494335	0.000106519	0.683106	0.042075	0.0340009	0.0264354	0.0335206	0.0264433	0.0334588	0.0268794	0.420503	0.0817273	0.0207712	0.0181082	0.272795	9388
Plasmodium cynomolgi strain B	0.267122	0.0682441	0.00193517	0.603169	0.0454765	0.0301097	0.0284498	0.0305011	0.0287302	0.0306238	0.029081	0.464996	0.106192	0.0301161	0.0287857	0.196057	8268
Plasmodium falciparum 3D7	0.191945	0.0144133	0	0.670553	0.0458099	0.0497943	0.0344547	0.050024	0.034353	0.0499716	0.0339427	0.115031	0.0366474	0.0426553	0.0399122	0.692223	7291
Plasmodium fragile	0.431066	0.0527548	0	0.68791	0.045045	0.0285349	0.0241982	0.0287311	0.024534	0.028952	0.0244995	0.450039	0.087929	0.021021	0.0193527	0.243799	8991
Plasmodium gaboni	0.180211	0.06193	0.00161394	0.679632	0.0485797	0.0515872	0.0353937	0.0511623	0.0349644	0.0504109	0.0345958	0.111134	0.0360662	0.0479342	0.0453518	0.690123	6196
Plasmodium gallinaceum	0.203818	0.0505955	0.000171145	0.622283	0.0727366	0.0648206	0.0383657	0.0663804	0.0402073	0.0644983	0.0385889	0.100551	0.0304638	0.0557933	0.0609276	0.685264	5843
Plasmodium gonderi	0.201945	0.0253043	0	0.580968	0.0786022	0.0473704	0.0331088	0.046059	0.0318642	0.0466315	0.0327913	0.274646	0.0843349	0.0310753	0.0325806	0.405914	9300
Plasmodium inui San Antonio 1	0.388386	0.051954	0	0.65435	0.0442872	0.0287753	0.0243604	0.0290169	0.0252123	0.0285541	0.0249065	0.467156	0.0818549	0.0224057	0.0227987	0.196934	7632
Plasmodium knowlesi strain H	0.401919	0.0790789	0.000109769	0.727552	0.0414929	0.032787	0.0264273	0.0324068	0.0261605	0.0324999	0.0266281	0.384953	0.0916613	0.019539	0.0136114	0.289791	9110
Plasmodium malariae	0.202828	0.0289826	0.000112045	0.563922	0.0672269	0.0468735	0.0336662	0.0499005	0.0380384	0.0485441	0.0355154	0.240164	0.0739353	0.034958	0.0397759	0.496471	8925
Plasmodium reichenowi	0.170887	0.0534748	0	0.66524	0.0482463	0.0494832	0.0342166	0.0497089	0.034527	0.0491289	0.0353765	0.116458	0.0375725	0.0444591	0.0434711	0.679895	6073
Plasmodium relictum	0.196704	0.0261817	0	0.617788	0.0745192	0.0661639	0.0380579	0.0677236	0.0388422	0.0669021	0.0384399	0.11151	0.0302269	0.060466	0.0569527	0.67696	5408
Plasmodium sp. gorilla clade G2	0.203184	0.0360162	0.000142959	0.681201	0.0473195	0.0508403	0.0343501	0.050567	0.0345369	0.0504838	0.0359997	0.110107	0.0380521	0.0443174	0.0416011	0.701644	6995
Plasmodium vinckei vinckei	0.228786	0.0313525	0	0.653373	0.0556431	0.0561764	0.035898	0.0547388	0.0351595	0.0570104	0.0364731	0.20457	0.0451968	0.03657	0.0297919	0.560214	6344
Plasmodium vivax	0.320859	0.120443	0	0.659457	0.0393975	0.0282932	0.0264399	0.0280729	0.0270249	0.0286227	0.0271615	0.486732	0.118273	0.0153212	0.0166087	0.197374	7767
Plasmodium yoelii	0.218407	0.030532	0	0.570763	0.0507584	0.060446	0.0419326	0.0539672	0.0378985	0.0550999	0.0373138	0.189026	0.0582721	0.0303356	0.0308133	0.608862	8373
Plasmopara halstedii	0.468158	0.0626902	0	0.352239	0.0307036	0.0492619	0.0323823	0.0479098	0.0298383	0.0497156	0.0336007	0.411932	0.05783	0.0362473	0.0353945	0.394456	2345
Saprolegnia diclina VS20	0.574516	0.0258657	0	0.132061	0.0114504	0.0163609	0.0196407	0.015902	0.0191557	0.0173453	0.0203952	0.554149	0.0879328	0.0160305	0.0160305	0.441985	1310
Saprolegnia parasitica CBS 223.65	0.574134	0.0260334	0	0.145951	0.0122411	0.0191298	0.0214277	0.0183003	0.0202819	0.0186147	0.0204787	0.561948	0.0880513	0.0164783	0.0386064	0.417137	2124
Tetrahymena thermophila SB210	0.210918	0.0352199	0	0.837936	0.00815656	0.0853521	0.0370195	0.0860076	0.0370245	0.0878969	0.0360898	0.151067	0.0392695	0.0847954	0.0503353	0.466867	36535
Thalassiosira pseudonana CCMP1335	0.461903	0.0326523	0.000587717	0.582721	0.0292389	0.03683	0.030982	0.0345939	0.0300291	0.0375082	0.0306553	0.435846	0.0479722	0.0211578	0.0180723	0.216867	6806
Thecamonas trahens ATCC 50062	0.635232	0.0198625	0	0.125301	0.00759963	0.0163213	0.0195686	0.0153711	0.0189998	0.0161377	0.0209467	0.63507	0.0587319	0.00778499	0.0218721	0.190918	5395
Theileria annulata	0.329406	0.0224189	0	0.348119	0.0471645	0.0844063	0.0442793	0.0880497	0.046152	0.0854955	0.0466959	0.244148	0.0838899	0.0140371	0.0258282	0.857945	1781
Theileria equi strain WA	0.37901	0.0405547	0	0.527201	0.0801187	0.0497805	0.0328652	0.0493616	0.0325523	0.0491876	0.0335586	0.392091	0.0573233	0.0118694	0.0049456	0.511375	1011
Theileria orientalis strain Shintoku	0.361675	0.0836663	0	0.498368	0.0564901	0.0785574	0.0577626	0.0771103	0.0569578	0.0789176	0.0583349	0.334733	0.094858	0.022596	0.037409	0.598544	3983
Theileria parva strain Muguga	0.333521	0.0563884	0	0.31015	0.037604	0.0725295	0.0434867	0.0744762	0.0434644	0.0723116	0.0439315	0.256691	0.0641908	0.00732113	0.0126456	0.855574	3005
Toxoplasma gondii ME49	0.48529	0.0731981	0	0.707011	0.00754489	0.0261023	0.0161661	0.0259854	0.0160505	0.0260352	0.0161074	0.489504	0.0507649	0.0030495	0.00212939	0.10087	38039
Trypanosoma brucei brucei TREU927	0.458368	0.0150806	0	0	0	0.0332105	0.000803099	0.0262661	0.00774754	0.0309764	0.00143098	0.44802	0.0245826	0.5	0	0	2
Trypanosoma brucei gambiense DAL972	0.468286	0.00753153	0.153846	0.0769231	0.0769231	0.0109778	0.0170307	0.00968843	0.0165342	0.0156944	0.029825	0.234151	0.256116	0.0769231	0	0.0769231	13
Trypanosoma conorhini	0.568897	0.0583184															0
Trypanosoma cruzi strain CL Brener	0.52984	0.0596333	0	0	0	0.0249286	0.00337686	0.029126	0.00062542	0.0142694	0.0034326	0.445985	0.0450996	0	0	0.333333	3
Trypanosoma grayi	0.535469	0.069341															0
Trypanosoma rangeli	0.528738	0.0465714															0
Trypanosoma theileri	0.401248	0.0512927															0

## Sheet: Vertebrates
GC content (average and standard deviation), intron stop probability (average and standard deviation) and number of introns for all non-mammalian vertebrate species as stored in the NCBI Genome RefSeq database.
organism	average_gc	standard_dev_gc	5_flank::0	5_flank::1	5_flank::2	rest_seq_ave::0	rest_seq_std::0	rest_seq_ave::1	rest_seq_std::1	rest_seq_ave::2	rest_seq_std::2	rest_seq_gc_ave	rest_seq_gc_std	3_flank::0	3_flank::1	3_flank::2	intron_num
Acanthisitta chloris	0.463477	0.0860924	0.000386644	0.715301	0.0133349	0.0488621	0.0201558	0.0485432	0.0201354	0.0484989	0.0202051	0.43159	0.0811896	0.0187995	0.0183699	0.248552	116386
Acanthochromis polyacanthus	0.403148	0.0294592	0.00084839	0.640305	0.0202553	0.0538807	0.0234687	0.0535648	0.0234806	0.0538121	0.0236919	0.383206	0.0550521	0.0184923	0.0153329	0.164994	226311
Acanthopagrus latus	0.425683	0.0221472	0.0010313	0.649873	0.0187029	0.0525266	0.024511	0.0521559	0.0246145	0.0523972	0.0244677	0.392101	0.0567427	0.0185846	0.0156132	0.159687	236594
Accipiter gentilis	0.535844	0.0728586	0.00109997	0.679441	0.014969	0.0462807	0.0232461	0.0459779	0.0231256	0.0463431	0.0231819	0.453858	0.117127	0.0221966	0.022949	0.249767	192732
Acipenser ruthenus	0.433	0.0572844	0.000745246	0.695653	0.0147493	0.0546179	0.0220663	0.0542731	0.021901	0.0545134	0.0219193	0.382466	0.0648703	0.0207604	0.0200124	0.225182	366322
Alligator mississippiensis	0.529185	0.0919703	0.000963595	0.700837	0.0153983	0.0455533	0.0198839	0.045115	0.0197507	0.0453851	0.0197821	0.462708	0.101578	0.0199994	0.0217676	0.269522	207556
Alligator sinensis	0.480911	0.0850378	0.00115922	0.685393	0.0168769	0.0456183	0.0200962	0.0452142	0.020024	0.0454965	0.0200524	0.461668	0.0985524	0.0208563	0.0225951	0.269967	205310
Alosa alosa	0.400161	0.0948989	0.000796813	0.653395	0.0170198	0.0503218	0.0244221	0.0499648	0.0242814	0.0500429	0.0243794	0.404812	0.058325	0.0176184	0.0149539	0.225797	237195
Alosa sapidissima	0.412058	0.0713311	0.00118875	0.635673	0.0181894	0.0502134	0.0249068	0.0496718	0.0246137	0.0500264	0.024731	0.406886	0.0607742	0.0192157	0.0182743	0.221643	270872
Amblyraja radiata	0.469924	0.0365745	0.00112295	0.670888	0.0215862	0.0491107	0.016361	0.0487221	0.0160776	0.0491164	0.0161401	0.433055	0.063836	0.0223161	0.0210758	0.231466	195912
Amphiprion ocellaris	0.386732	0.0323432	0.000550668	0.662154	0.0196102	0.0552528	0.0232014	0.0547878	0.0233373	0.0551356	0.023387	0.373613	0.0521899	0.0167339	0.0134072	0.175363	219733
Anabas testudineus	0.417084	0.0204536	0.00076685	0.654656	0.0225473	0.0568921	0.0263958	0.0564211	0.0261841	0.0566769	0.0263631	0.367303	0.0543239	0.0168941	0.0164312	0.208419	213862
Anarrhichthys ocellatus	0.418056	0.0505027	0.000457615	0.655808	0.0178317	0.0517418	0.0246723	0.051386	0.0246786	0.0514044	0.0245547	0.391673	0.0538924	0.0161335	0.0124471	0.176029	196672
Anas platyrhynchos	0.533743	0.0642483	0.00134208	0.692048	0.0143873	0.0470235	0.0229173	0.0467107	0.0228639	0.0468963	0.0229709	0.44324	0.115342	0.0222595	0.0231158	0.244274	199690
Anguilla anguilla	0.446337	0.0257189	0.000703278	0.661959	0.0127678	0.0484958	0.0232226	0.048277	0.0231166	0.0486403	0.0231821	0.43249	0.0738515	0.0157186	0.0141163	0.138448	275851
Anolis carolinensis	0.423131	0.0343118	0.000971221	0.716672	0.01564	0.0528431	0.0179853	0.0525422	0.0181057	0.0527517	0.0178855	0.392526	0.0547571	0.0218636	0.0199268	0.300364	179156
Anser cygnoides	0.462571	0.0927971	0.00148537	0.677909	0.0156981	0.0475413	0.0227637	0.0471717	0.0226544	0.0474381	0.022737	0.440459	0.114912	0.022718	0.0253632	0.249354	196584
Antrostomus carolinensis	0.448885	0.0861156	0.000257902	0.710848	0.0153318	0.0521233	0.0203298	0.0518864	0.0203064	0.0519308	0.0203797	0.411165	0.0819115	0.0216015	0.0217349	0.293145	112446
Apaloderma vittatum	0.450166	0.0777752	0.000314378	0.710224	0.0149913	0.0509996	0.019901	0.0506912	0.0198426	0.0506975	0.0197949	0.419712	0.0786584	0.0218538	0.021243	0.287808	111331
Aptenodytes forsteri	0.481818	0.119627	0.000434411	0.701872	0.0151772	0.048584	0.0217769	0.0483923	0.0216936	0.0484029	0.0217269	0.434032	0.103724	0.0210689	0.0216662	0.281498	147326
Apteryx mantelli mantelli	0.434763	0.090186	0.000808377	0.691245	0.0164094	0.0483723	0.0225007	0.0480597	0.0224131	0.0482086	0.0225117	0.426342	0.106837	0.0215525	0.0237612	0.285936	157105
Apteryx rowi	0.500514	0.102356	0.00133207	0.682245	0.0168728	0.0490545	0.0228556	0.0486334	0.0227407	0.0488996	0.0228876	0.43753	0.116716	0.0222865	0.0252523	0.272595	175667
Apus apus	0.500187	0.056784	0.000831365	0.69572	0.0144887	0.0471571	0.0221266	0.0468384	0.0221735	0.0471325	0.0221566	0.44439	0.106656	0.021254	0.0220673	0.248114	165992
Aquila chrysaetos chrysaetos	0.536859	0.0933326	0.0012958	0.677158	0.015514	0.0468092	0.0229734	0.0465024	0.0228627	0.046731	0.0229252	0.451362	0.118361	0.0225875	0.0246354	0.250658	196790
Archocentrus centrarchus	0.419234	0.020563	0.000639954	0.652825	0.0218396	0.0537963	0.0236125	0.0534351	0.0235824	0.053816	0.0237532	0.380066	0.0558538	0.0179773	0.0175221	0.197025	221891
Astatotilapia calliptera	0.418088	0.0176679	0.000678328	0.65544	0.0222317	0.0541506	0.0240305	0.0536163	0.0240123	0.054116	0.0241735	0.380441	0.0586095	0.019549	0.0186956	0.197726	228503
Astyanax mexicanus	0.438106	0.0758239	0.000985813	0.633862	0.0223527	0.0604732	0.0248922	0.0600042	0.0248457	0.0603207	0.0243446	0.355849	0.0620173	0.0219974	0.0209772	0.2359	261713
Athene cunicularia	0.525465	0.0775523	0.00107269	0.691818	0.0165285	0.0506687	0.0210354	0.0502624	0.0209292	0.0505467	0.0210518	0.42389	0.0931239	0.0224872	0.0244691	0.275812	152887
Austrofundulus limnaeus	0.408096	0.0712072	0.000618645	0.649541	0.0205868	0.0519722	0.0252339	0.0516826	0.0252904	0.0519122	0.0252755	0.365312	0.0603144	0.0210829	0.0155948	0.166887	163260
Aythya fuligula	0.513973	0.0725508	0.000376733	0.711988	0.0134808	0.0477819	0.022737	0.0474984	0.0226998	0.0476258	0.0227592	0.440518	0.117723	0.020984	0.0207705	0.260712	159264
Balearica regulorum gibbericeps	0.454389	0.0853655	0.000257542	0.71339	0.0156328	0.051939	0.0202673	0.0515953	0.0202438	0.0515517	0.0202438	0.415554	0.08505	0.0219683	0.0216936	0.298929	116486
Betta splendens	0.451059	0.027102	0.00095307	0.636114	0.0191764	0.0517447	0.0274421	0.0512942	0.0277261	0.0514681	0.0274288	0.410236	0.0787502	0.0191271	0.0170567	0.185202	182568
Boleophthalmus pectinirostris	0.410006	0.0675086	0.000547093	0.610101	0.0167816	0.0564917	0.0251553	0.0560476	0.0247782	0.0562183	0.0245384	0.361946	0.0659316	0.0141322	0.0124848	0.219366	162678
Brienomyrus brachyistius	0.427596	0.0607446	0.000998886	0.626122	0.0171763	0.048906	0.0237608	0.0484618	0.0236043	0.0488411	0.0236556	0.433972	0.0738121	0.0182172	0.0209881	0.174874	261291
Buceros rhinoceros silvestris	0.484279	0.0966239	0.000479294	0.696084	0.0144921	0.0473588	0.0209591	0.0470848	0.0209662	0.0472045	0.0210312	0.437066	0.0975837	0.0211412	0.0202698	0.272631	114752
Bufo bufo	0.450763	0.0335701	0.000784278	0.695522	0.0162916	0.0485596	0.0176147	0.0480767	0.017227	0.0486495	0.017345	0.435048	0.0563545	0.0194134	0.0245061	0.299044	196359
Bufo gargarizans	0.464949	0.0283821	0.000591976	0.718383	0.0158762	0.04903	0.0170547	0.0484578	0.0167622	0.0488963	0.0168565	0.432187	0.0555825	0.0180246	0.021602	0.30596	195954
Calidris pugnax	0.491832	0.0942143	0.000663652	0.703283	0.0132495	0.0464513	0.0219094	0.0461672	0.021868	0.0462509	0.0219186	0.445138	0.103831	0.0207788	0.0204029	0.249369	170270
Callorhinchus milii	0.476365	0.0464915	0.000555707	0.69156	0.0187884	0.0496654	0.0199484	0.0491975	0.0197658	0.0495137	0.0198973	0.425238	0.0755771	0.020889	0.0165712	0.224833	179951
Calypte anna	0.49255	0.0548838	0.000637053	0.708217	0.0130885	0.0475114	0.0219276	0.0471124	0.0218529	0.0473545	0.0218374	0.436734	0.102288	0.0200254	0.0208748	0.248773	155403
Camarhynchus parvulus	0.509955	0.0716483	0.000422562	0.696973	0.010011	0.044919	0.0225521	0.0446501	0.0225671	0.0448282	0.0225504	0.450358	0.110552	0.0181764	0.0170206	0.209622	160923
Carassius auratus	0.376284	0.0273127	0.000825921	0.627106	0.0233231	0.0597572	0.0252206	0.0593565	0.0251825	0.0597562	0.0251918	0.339221	0.062165	0.023581	0.0201299	0.243012	461303
Carassius gibelio	0.376852	0.00755939	0.00127394	0.613234	0.0244536	0.0591625	0.0255069	0.0587599	0.0253534	0.0593223	0.0253022	0.342884	0.0640742	0.0247632	0.0226468	0.240339	394052
Carcharodon carcharias	0.510792	0.0738445	0.00110191	0.689189	0.0220964	0.0513002	0.0168855	0.0510495	0.0168459	0.0513164	0.0166973	0.425494	0.0626208	0.0227129	0.0210479	0.26189	206006
Caretta caretta	0.482106	0.0603522	0.00131244	0.686628	0.0161975	0.0467302	0.0202949	0.0463272	0.0202696	0.0466901	0.0202821	0.463204	0.104564	0.0215662	0.0227368	0.262196	218676
Cariama cristata	0.450585	0.0843851	0.000206272	0.710626	0.0157626	0.0520412	0.020301	0.0517101	0.0203009	0.0517327	0.0202588	0.414911	0.0845682	0.0219766	0.0217102	0.300247	116351
Catharus ustulatus	0.481174	0.0646073	0.000609519	0.693723	0.0104916	0.0450358	0.0224178	0.0446551	0.0222945	0.0448911	0.0224196	0.448691	0.106609	0.0189064	0.0177494	0.209934	177189
Centrocercus urophasianus	0.48316	0.0816457	0.000851513	0.702604	0.0130151	0.0485946	0.021204	0.0482059	0.0212835	0.0484363	0.0212776	0.432321	0.0957903	0.0218721	0.0225931	0.255566	160890
Chaetura pelagica	0.445172	0.0868479	0.000315122	0.701176	0.0141145	0.0482532	0.0216571	0.0479733	0.0217153	0.0480615	0.0218254	0.429746	0.0979974	0.0200579	0.0200506	0.261867	136455
Chanos chanos	0.429738	0.0312927	0.000385617	0.636926	0.0231915	0.0502592	0.0249912	0.050027	0.0248313	0.0501017	0.0249397	0.392007	0.052644	0.0189179	0.0168447	0.246287	220426
Charadrius vociferus	0.456136	0.0985617	0.000384322	0.700634	0.0151238	0.048903	0.0212982	0.0485857	0.0212321	0.0486817	0.0212553	0.430743	0.0972116	0.0209527	0.0211093	0.282804	140507
Cheilinus undulatus	0.401219	0.021137	0.000456132	0.680847	0.018711	0.0574047	0.0225715	0.0570187	0.0224821	0.0572511	0.0225034	0.3707	0.0480471	0.0200122	0.0156669	0.191009	208273
Chelmon rostratus	0.430065	0.0195375	0.000307629	0.656154	0.0190877	0.0519284	0.0236948	0.0516579	0.0236606	0.0517907	0.0237461	0.397018	0.0511113	0.0148541	0.0115776	0.167795	204792
Chelonia mydas	0.517368	0.0819002	0.00158757	0.674912	0.0171332	0.0468043	0.0201658	0.0464627	0.0201459	0.0469057	0.0200346	0.462508	0.10303	0.0229905	0.0246156	0.258815	239360
Chelonoidis abingdonii	0.455257	0.0712197	0.00143568	0.680882	0.0172669	0.0473883	0.0196455	0.047042	0.0194924	0.0473339	0.0195188	0.454667	0.0957521	0.0225117	0.0245275	0.273568	206870
Chiloscyllium plagiosum	0.448515	0.0526359	0.00119901	0.682989	0.0223025	0.0528202	0.0166303	0.0524519	0.0164153	0.0528015	0.0163263	0.407067	0.0527421	0.0238447	0.0220559	0.266484	206838
Chiroxiphia lanceolata	0.534065	0.081274	0.0011236	0.679547	0.0132009	0.045686	0.0224833	0.0453237	0.0223357	0.0455883	0.0224093	0.449845	0.109863	0.0202082	0.0213816	0.218477	180669
Chlamydotis macqueenii	0.450266	0.0880282	0.000342843	0.712896	0.0154099	0.0520914	0.0201731	0.0518179	0.0202382	0.0518977	0.0203379	0.413565	0.0844331	0.021951	0.0219961	0.29886	110838
Chrysemys picta bellii	0.496767	0.0831994	0.00137743	0.690047	0.0167466	0.045602	0.020595	0.045268	0.0204596	0.0456923	0.0204787	0.461293	0.103649	0.0221204	0.0231671	0.267325	220701
Clupea harengus	0.435467	0.0325695	0.000511033	0.655468	0.0178143	0.0485569	0.0250692	0.0483054	0.0249728	0.0485906	0.0250946	0.41135	0.0590219	0.0178502	0.0152392	0.217532	250473
Colius striatus	0.450772	0.0862884	0.000318442	0.715266	0.0145078	0.0510174	0.0202062	0.0506147	0.0202434	0.0507324	0.0202109	0.42193	0.0838559	0.0213262	0.0208205	0.2802	106770
Colossoma macropomum	0.397245	0.037385	0.000560151	0.655797	0.0208408	0.0582426	0.0222471	0.0579608	0.0221352	0.0580971	0.0222256	0.369671	0.0488132	0.0192438	0.0158709	0.244623	251718
Columba livia	0.473995	0.111418	0.0015841	0.668265	0.0150463	0.0477965	0.021181	0.0473998	0.0210948	0.0475768	0.0211752	0.432742	0.0942336	0.021801	0.0235367	0.243402	191276
Corapipo altera	0.533339	0.0949584	0.00105264	0.685045	0.0131551	0.0462168	0.0223241	0.0459595	0.0222391	0.0461023	0.0222726	0.445853	0.108366	0.0201082	0.0213714	0.223922	175749
Coregonus clupeaformis	0.447652	0.0335963	0.000599641	0.662728	0.0208151	0.0513157	0.0255829	0.0509975	0.0256192	0.0511372	0.0255057	0.410623	0.0570591	0.0147833	0.0122454	0.221914	423587
Corvus brachyrhynchos	0.481086	0.093993	0.00157242	0.679402	0.0127074	0.0463022	0.0219761	0.0460405	0.0220284	0.0461896	0.0220472	0.43589	0.0985271	0.0206792	0.0223004	0.228562	164078
Corvus cornix cornix	0.498204	0.0767981	0.000877309	0.696385	0.0118737	0.0463131	0.0218088	0.0460145	0.021811	0.0462446	0.0217981	0.444327	0.104231	0.020136	0.0207429	0.227836	166418
Corvus hawaiiensis	0.592593	0.0878275	0.000873461	0.685274	0.0114736	0.0443884	0.0225865	0.0441133	0.0226081	0.0444013	0.0225755	0.455449	0.11047	0.019173	0.0201705	0.215389	185469
Corvus kubaryi	0.485521	0.0831206	0.00100146	0.688575	0.0119037	0.0457245	0.022132	0.0454209	0.0221245	0.0457201	0.0221462	0.447041	0.105489	0.0198983	0.0211501	0.22316	175744
Corvus moneduloides	0.529066	0.0774279	0.000979036	0.682754	0.0115023	0.0444859	0.0226591	0.0441475	0.0226257	0.0444052	0.0225602	0.455498	0.111032	0.0196518	0.0205871	0.215005	182833
Cottoperca gobio	0.413821	0.0211598	0.000432376	0.654205	0.0197686	0.0537205	0.0253603	0.0533841	0.0253186	0.0535096	0.0251994	0.379106	0.056453	0.0168526	0.0137254	0.180602	198901
Coturnix japonica	0.472667	0.0889241	0.00107124	0.692707	0.0131762	0.0484214	0.0221913	0.0480579	0.0221379	0.0482868	0.0221461	0.434614	0.0954699	0.0218194	0.0231838	0.251115	177365
Crocodylus porosus	0.483373	0.0590849	0.00103192	0.687232	0.0174241	0.0481989	0.0188331	0.0477737	0.018754	0.0480995	0.0187423	0.445303	0.0897067	0.0228447	0.0251932	0.294466	168617
Crotalus tigris	0.41265	0.048919	0.000960656	0.707851	0.0176532	0.0522263	0.0203505	0.0518241	0.0202972	0.0521794	0.020279	0.403335	0.0817588	0.0231604	0.0223471	0.305246	210273
Ctenopharyngodon idella	0.380107	0.0177809	0.00164269	0.606407	0.0258642	0.0592311	0.0254655	0.0590063	0.0251244	0.0595142	0.024972	0.345606	0.061551	0.0259134	0.0224433	0.242716	243503
Cuculus canorus	0.467876	0.101464	0.000305576	0.701438	0.0144544	0.0485637	0.0212118	0.0482074	0.0212254	0.0483621	0.0213895	0.433206	0.0931557	0.0205162	0.020566	0.272908	140718
Cyanistes caeruleus	0.43683	0.0868221	0.0009894	0.689623	0.012434	0.047657	0.0221681	0.0473172	0.0220867	0.0474369	0.0220862	0.427602	0.0941667	0.0208179	0.0208005	0.228933	172832
Cyclopterus lumpus	0.437021	0.0342238	0.000601792	0.642265	0.0170848	0.0500885	0.0259396	0.0497296	0.0262604	0.0499326	0.0259952	0.396523	0.0679274	0.0165595	0.0125866	0.171674	196081
Cygnus atratus	0.530073	0.102449	0.0009995	0.691916	0.0145974	0.047334	0.0230427	0.0469784	0.0229442	0.047145	0.0229877	0.446885	0.12159	0.0213963	0.0224306	0.255913	172086
Cygnus olor	0.529656	0.11434	0.00116883	0.680391	0.0157611	0.0470171	0.0229	0.0467642	0.0228585	0.0469248	0.0228525	0.447766	0.120635	0.0224034	0.0243291	0.246597	194212
Cynoglossus semilaevis	0.406956	0.0688664	0.00135986	0.644558	0.0197126	0.0533198	0.0264935	0.0527594	0.0262808	0.0531287	0.0266075	0.375111	0.0693016	0.0207972	0.018234	0.169805	185313
Cyprinodon tularosa	0.404148	0.0302644	0.000671527	0.66674	0.0232026	0.0568742	0.022574	0.0564445	0.0224962	0.0566927	0.0226167	0.365657	0.0618366	0.0225311	0.0208173	0.202978	186143
Cyprinodon variegatus	0.389835	0.0414276	0.000705113	0.666921	0.0228295	0.0546454	0.0234142	0.0542851	0.0234297	0.0544649	0.0234202	0.361426	0.0591626	0.0224365	0.0201997	0.205587	173022
Cyprinus carpio	0.397493	0.0554564	0.00204787	0.612714	0.0248839	0.0598266	0.0250384	0.0594121	0.0250197	0.0598173	0.0249802	0.336391	0.0624991	0.0199361	0.0178857	0.249413	407252
Danio rerio	0.370444	0.0353754	0.00116399	0.620654	0.0225524	0.0607735	0.023091	0.0604511	0.022683	0.0608987	0.0232446	0.343783	0.0611142	0.0233358	0.0192917	0.234257	268043
Denticeps clupeoides	0.431395	0.0439736	0.000658495	0.61924	0.0160882	0.0501228	0.02464	0.0496739	0.0244401	0.0499339	0.0245858	0.404749	0.0723523	0.021451	0.0190016	0.200232	200457
Dermochelys coriacea	0.464608	0.035123	0.00199209	0.66777	0.0178547	0.048085	0.0200634	0.0477793	0.0200288	0.0481305	0.0199081	0.453789	0.100238	0.0236741	0.0264247	0.265384	229407
Dicentrarchus labrax	0.415812	0.0408848	0.00131103	0.638507	0.0223839	0.0545675	0.0255712	0.0543687	0.0254825	0.0547235	0.0255267	0.377479	0.0574577	0.0179691	0.0171984	0.183159	238743
Dromaius novaehollandiae	0.532379	0.107962	0.00086467	0.705977	0.0156523	0.0493219	0.0220707	0.0488943	0.0220416	0.0491252	0.0221173	0.43615	0.114805	0.0213932	0.0231814	0.277894	170007
Dryobates pubescens	0.441452	0.0891483	0.000318193	0.705286	0.0129867	0.0436182	0.0208157	0.043325	0.0207363	0.0433874	0.0207857	0.466678	0.0978122	0.0192322	0.0174266	0.23345	135138
Echeneis naucrates	0.417331	0.0166737	0.000767392	0.651324	0.0206833	0.0528008	0.0250153	0.0522766	0.0247277	0.0524827	0.0249261	0.380749	0.0571189	0.0184744	0.0152493	0.186004	192861
Egretta garzetta	0.519512	0.108604	0.000885942	0.685585	0.015712	0.0483717	0.0215806	0.0480282	0.0215365	0.0481059	0.0214952	0.433638	0.0977562	0.0215781	0.0231956	0.275306	148994
Electrophorus electricus	0.385005	0.0484405	0.00069437	0.625627	0.020307	0.0506903	0.0261452	0.0502843	0.0259976	0.0504208	0.0260852	0.404608	0.0716674	0.0186315	0.0181029	0.244772	223224
Empidonax traillii	0.477773	0.0759434	0.00102653	0.686699	0.0125404	0.0452265	0.0222811	0.0448908	0.0222498	0.0450395	0.0222357	0.449057	0.107382	0.0198282	0.0205546	0.217366	166581
Epinephelus fuscoguttatus	0.414825	0.00556511	0.00102583	0.65064	0.0191734	0.0534691	0.0236022	0.0532209	0.0234438	0.0535509	0.0235393	0.390485	0.0522802	0.0164741	0.0148875	0.166671	230058
Epinephelus lanceolatus	0.414594	0.0350285	0.00060562	0.661346	0.0184624	0.0535531	0.0233141	0.0531668	0.0233539	0.0534795	0.0233736	0.388272	0.0502959	0.0159404	0.0127542	0.170306	221261
Epinephelus moara	0.409572	0.0526556	0.000825277	0.654009	0.0188952	0.0531832	0.0235119	0.0528123	0.0233357	0.0532083	0.0233453	0.390243	0.0518597	0.0160204	0.0134584	0.16725	220532
Erpetoichthys calabaricus	0.395038	0.031587	0.00125745	0.687829	0.0203097	0.055688	0.0185856	0.0553253	0.0183262	0.0558225	0.0182489	0.379295	0.0597036	0.024806	0.0301454	0.304236	209949
Esox lucius	0.434006	0.0231969	0.000655134	0.642253	0.0219932	0.0511888	0.024854	0.0507338	0.0247842	0.0510617	0.0249384	0.409466	0.0646008	0.017765	0.0164668	0.222372	248804
Etheostoma cragini	0.417593	0.0728816	0.00168582	0.616764	0.0244305	0.0537804	0.023765	0.0533402	0.0237735	0.0536307	0.0236376	0.380186	0.055226	0.0191774	0.0214966	0.202131	214732
Etheostoma spectabile	0.4209	0.0357596	0.00162169	0.612477	0.0243297	0.0536332	0.0235451	0.0532123	0.0235213	0.0535932	0.0233847	0.381072	0.0553191	0.0192429	0.022208	0.200763	230007
Eurypyga helias	0.468529	0.0893352	0.000287266	0.710473	0.0147988	0.048383	0.0198007	0.0480929	0.0198018	0.0481918	0.019744	0.438449	0.0851821	0.0211187	0.0202754	0.278722	107914
Falco cherrug	0.463726	0.101406	0.00112568	0.68406	0.0159652	0.0481021	0.021805	0.0478014	0.0218235	0.0480038	0.0218429	0.43639	0.101448	0.0216844	0.0231732	0.266289	165234
Falco naumanni	0.535093	0.118386	0.000994624	0.691009	0.0148088	0.0468813	0.0224122	0.0464996	0.0222557	0.0468307	0.0224133	0.451718	0.114482	0.0212794	0.0222354	0.25732	180973
Falco peregrinus	0.471346	0.103573	0.00116706	0.684031	0.0159618	0.047982	0.0219056	0.047626	0.0218845	0.0478648	0.0219527	0.438879	0.102266	0.0215578	0.0231797	0.265079	167086
Falco rusticolus	0.510713	0.085086	0.00106958	0.688986	0.0149575	0.0469091	0.0223606	0.0465499	0.0222886	0.0467892	0.0223729	0.45156	0.114005	0.0216409	0.0226496	0.256909	180445
Ficedula albicollis	0.481005	0.141137	0.000617606	0.68646	0.0113525	0.0455436	0.0228221	0.0451968	0.0227901	0.0453044	0.0229832	0.453793	0.126258	0.019375	0.0192731	0.220307	157058
Fulmarus glacialis	0.455	0.0900416	0.000330979	0.708904	0.0162789	0.0523137	0.0202792	0.0520061	0.0202464	0.0519917	0.0202324	0.41264	0.085487	0.0216965	0.0222627	0.302967	114811
Fundulus heteroclitus	0.412354	0.0235286	0.000803499	0.649912	0.0195077	0.0521282	0.0224586	0.0518919	0.022466	0.0522348	0.0226099	0.393114	0.0661679	0.0210142	0.0180376	0.165585	219042
Gadus morhua	0.467929	0.0303693	0.000737751	0.619222	0.0136484	0.0468593	0.0254344	0.0465318	0.0251961	0.0469494	0.0255892	0.434435	0.0745266	0.0185682	0.0128163	0.171004	233141
Gallus gallus	0.521629	0.091188	0.00116795	0.671915	0.0137021	0.0457183	0.0230348	0.0452215	0.0229279	0.0455762	0.0228868	0.453209	0.110757	0.0224522	0.0244795	0.232133	210625
Gambusia affinis	0.396184	0.0188656	0.000765465	0.651853	0.0204737	0.0555189	0.0234255	0.0552056	0.023277	0.0555581	0.0232472	0.365838	0.0619206	0.0220742	0.0180232	0.169237	201185
Gasterosteus aculeatus aculeatus	0.451503	0.0374424	0.00109642	0.642908	0.0153702	0.0478646	0.024841	0.0475269	0.0248155	0.0476779	0.0247262	0.418741	0.0691729	0.0175427	0.0148575	0.153037	197005
Gavia stellata	0.453639	0.0865298	0.000351526	0.708576	0.0162603	0.0530773	0.0197517	0.0527291	0.0197118	0.052748	0.0196693	0.40836	0.0787241	0.0225607	0.0225066	0.308045	110945
Gavialis gangeticus	0.478575	0.0568907	0.000843748	0.690944	0.0174313	0.0447423	0.0205126	0.0443647	0.0203939	0.0446228	0.0204314	0.443632	0.0886455	0.0228362	0.0249639	0.296333	163556
Gekko japonicus	0.456875	0.0656667	0.000499527	0.715828	0.0136753	0.0452962	0.0158424	0.0450905	0.0157271	0.0451524	0.0157783	0.4544	0.0663141	0.0193758	0.0178596	0.273235	170161
Geospiza fortis	0.435431	0.079671	0.000574414	0.694425	0.0112763	0.0469737	0.0217779	0.0466884	0.0218217	0.0468497	0.0217616	0.432167	0.0968504	0.0192702	0.018477	0.225369	146236
Geotrypetes seraphini	0.419336	0.052404	0.00106736	0.701495	0.0176355	0.0492052	0.0151589	0.0489033	0.0150243	0.0493601	0.0150364	0.428176	0.0478557	0.0232559	0.025607	0.31176	207990
Girardinichthys multiradiatus	0.40735	0.0204274	0.000873226	0.649968	0.0233883	0.0548924	0.0224575	0.0546072	0.0223467	0.054818	0.0222212	0.374956	0.0544642	0.0215097	0.020188	0.198897	211858
Gopherus evgoodei	0.518495	0.0709903	0.00123643	0.686822	0.0167147	0.0473225	0.0198045	0.0469523	0.0196672	0.0473437	0.0196942	0.459614	0.100072	0.0223748	0.0235013	0.268749	218371
Gopherus flavomarginatus	0.601738	0.0906415	0.00151133	0.675281	0.0165491	0.0467865	0.0204505	0.0463297	0.0203267	0.0468743	0.0202798	0.462924	0.101637	0.0224122	0.0238924	0.26082	224967
Gouania willdenowi	0.386639	0.0219355	0.000765896	0.638867	0.0217473	0.0574675	0.023529	0.0572404	0.0231882	0.0576479	0.0234253	0.360348	0.0574926	0.022435	0.016485	0.185305	191932
Gymnodraco acuticeps	0.422291	0.019808	0.000670029	0.653519	0.0181852	0.0547996	0.0236848	0.0542945	0.0234525	0.0546122	0.0236704	0.374888	0.0562452	0.0184305	0.0154248	0.178945	211931
Gymnogyps californianus	0.498238	0.0761745	0.000506671	0.705536	0.0148936	0.0489781	0.0217564	0.0487372	0.0217514	0.0488861	0.0218073	0.438788	0.10853	0.0210988	0.0217181	0.278932	159867
Haliaeetus albicilla	0.456852	0.0800048	0.000548758	0.701443	0.0166921	0.0534725	0.019508	0.0531781	0.0194982	0.0532324	0.019563	0.405322	0.0742151	0.0227202	0.0234901	0.305494	122094
Haliaeetus leucocephalus	0.503524	0.10255	0.000644836	0.693786	0.0152526	0.048508	0.0223312	0.0481834	0.0223341	0.0482771	0.0224036	0.43902	0.10856	0.0211774	0.022084	0.272178	156629
Haplochromis burtoni	0.40761	0.0355622	0.000652738	0.659044	0.02146	0.0537434	0.0242225	0.0533888	0.0241117	0.0535348	0.0241219	0.379358	0.0572894	0.018726	0.0179834	0.198333	211417
Hippocampus comes	0.453994	0.0965743	0.00134362	0.609659	0.0180603	0.0448725	0.022419	0.0444376	0.0223798	0.044731	0.0223873	0.413521	0.0685423	0.0176531	0.0164375	0.18229	171924
Hippocampus zosterae	0.542221	0.0669037	0.00143322	0.593965	0.0191057	0.0448553	0.0227076	0.0443308	0.0226391	0.0449358	0.0227542	0.422266	0.0718501	0.0181637	0.0171062	0.1811	173037
Hippoglossus hippoglossus	0.428063	0.0225016	0.00145429	0.630465	0.018068	0.0516797	0.0251262	0.0512044	0.0248185	0.0515367	0.0249949	0.3935	0.0613937	0.0177621	0.0154042	0.151048	212475
Hippoglossus stenolepis	0.43307	0.0440183	0.00068103	0.652787	0.016836	0.0518909	0.0248544	0.0517181	0.0248172	0.0518964	0.0247058	0.390893	0.0587116	0.0165539	0.012531	0.15491	205571
Hirundo rustica	0.500993	0.0704391	0.000761008	0.691417	0.0114678	0.045008	0.0222351	0.0446524	0.0221886	0.0448187	0.0221456	0.451671	0.109282	0.0198213	0.0201316	0.217256	170826
Hypomesus transpacificus	0.45592	0.0374971	0.000523208	0.643745	0.0183571	0.0455614	0.0274215	0.0451613	0.0273167	0.0452562	0.027365	0.434908	0.0777393	0.0139223	0.0127962	0.181463	200685
Ictalurus punctatus	0.395064	0.0518844	0.00135569	0.619322	0.0212663	0.0545029	0.0256893	0.0540776	0.0252735	0.0544603	0.0255827	0.37363	0.0601964	0.0220213	0.020464	0.255418	233092
Kryptolebias marmoratus	0.432324	0.044626	0.000643514	0.652328	0.0190944	0.0528721	0.0241414	0.0525753	0.02393	0.0528237	0.0241121	0.381166	0.0649774	0.0199542	0.0158083	0.162429	189584
Labeo rohita	0.384927	0.0404964	0.00102273	0.631617	0.0247375	0.0610334	0.0247397	0.0605858	0.0247282	0.0609676	0.0247252	0.333197	0.0608807	0.0223303	0.0203161	0.255092	223911
Labrus bergylta	0.41158	0.038427	0.000416489	0.676035	0.0179731	0.05401	0.0244575	0.0537423	0.0242221	0.0537991	0.0243612	0.377658	0.0531473	0.0199869	0.0157946	0.177722	218493
Lacerta agilis	0.442922	0.0175135	0.000857357	0.717526	0.014866	0.0472395	0.0170808	0.0469625	0.0169018	0.0472206	0.0170058	0.436108	0.0612437	0.0196223	0.0197754	0.270246	195951
Lagopus leucura	0.53017	0.0933982	0.000744718	0.701987	0.0127323	0.0480647	0.0215448	0.0477162	0.0216155	0.047952	0.0216205	0.435927	0.0985819	0.0212305	0.021825	0.251679	166506
Lagopus muta	0.507726	0.0851485	0.001037	0.684364	0.0146314	0.0472827	0.0222536	0.0468496	0.0223281	0.0471617	0.0222814	0.441197	0.101914	0.022976	0.0249311	0.240421	185150
Larimichthys crocea	0.417633	0.0591467	0.000781356	0.65412	0.0201609	0.0531471	0.0255088	0.0527877	0.0255302	0.0531243	0.0253607	0.386768	0.0582337	0.0171705	0.0140258	0.176533	207332
Lates calcarifer	0.412713	0.0428244	0.00105725	0.649433	0.0210779	0.0547129	0.0253779	0.0543118	0.0253721	0.054616	0.0251861	0.379399	0.0538153	0.0161566	0.0161776	0.177828	238354
Latimeria chalumnae	0.41998	0.0419063	0.00120906	0.694421	0.0212269	0.0475459	0.017102	0.0472977	0.017017	0.0475434	0.0170827	0.407481	0.0545331	0.0277072	0.0294728	0.335583	197674
Lepidothrix coronata	0.47904	0.109363	0.00095828	0.687455	0.0130303	0.0463868	0.0222604	0.0460126	0.0221538	0.04616	0.0221404	0.444079	0.106912	0.0199836	0.0216606	0.226563	171140
Lepisosteus oculatus	0.443931	0.0742884	0.00108703	0.673042	0.014283	0.0515023	0.0210707	0.0512731	0.0208937	0.051335	0.0208731	0.404762	0.0792952	0.0199811	0.0188738	0.188723	197787
Leptosomus discolor	0.495819	0.106075	0.00032502	0.709603	0.0147542	0.0499833	0.020165	0.0498238	0.0202845	0.0498566	0.0202461	0.42854	0.0885323	0.0214427	0.0214	0.290089	116916
Lonchura striata domestica	0.518141	0.0936179	0.000611749	0.695491	0.0109373	0.0458934	0.0228258	0.0455896	0.022785	0.0457496	0.0228259	0.441404	0.110518	0.0186058	0.0188345	0.222053	161831
Manacus candei	0.53848	0.0980392	0.00104912	0.665893	0.0124336	0.0443448	0.0233864	0.0439012	0.0232758	0.0441734	0.0232228	0.457823	0.114301	0.0194554	0.0223015	0.208161	192543
Manacus vitellinus	0.496886	0.0821945	0.000615715	0.69924	0.0132081	0.0480258	0.0215568	0.0476259	0.0215077	0.0476955	0.0214806	0.431519	0.0948613	0.020259	0.0211329	0.239692	151044
Mastacembelus armatus	0.424122	0.0232992	0.000613646	0.644033	0.0227667	0.0552311	0.0251508	0.0548178	0.0251434	0.0550323	0.0252489	0.372868	0.0550555	0.0165494	0.0169442	0.204939	210219
Mauremys mutica	0.504159	0.0494503	0.000919369	0.702189	0.015545	0.0457901	0.0199991	0.0454523	0.0199168	0.0456989	0.0199644	0.472729	0.108603	0.0206276	0.0215991	0.258475	249084
Mauremys reevesii	0.491838	0.0354719	0.00144745	0.684471	0.0168173	0.0463002	0.0200938	0.0459616	0.0199966	0.0463374	0.0200492	0.467543	0.104533	0.0222713	0.0243231	0.255329	268058
Megalobrama amblycephala	0.386651	0.0215081	0.00104216	0.624583	0.0250587	0.0597187	0.0248542	0.0596064	0.0247397	0.0598181	0.0246395	0.342398	0.060221	0.0248597	0.0208237	0.247465	256198
Megalops cyprinoides	0.429296	0.0177824	0.00023947	0.681018	0.0114946	0.0495882	0.0220033	0.0494031	0.021983	0.0494875	0.0218132	0.425618	0.0625603	0.0142046	0.0111434	0.146448	250553
Melanotaenia boesemani	0.42157	0.033448	0.000876604	0.640224	0.0238595	0.0560063	0.0250215	0.0555045	0.0247788	0.0558969	0.0247066	0.365939	0.0605472	0.0214488	0.020782	0.19704	214464
Meleagris gallopavo	0.472623	0.0921379	0.000859878	0.695697	0.0137267	0.0494765	0.0218185	0.0489911	0.0217362	0.0492392	0.0217575	0.424165	0.0920603	0.0219363	0.0228778	0.262169	159325
Melopsittacus undulatus	0.424932	0.075976	0.000550397	0.70546	0.0134429	0.0478395	0.0224225	0.0474535	0.0222195	0.0476269	0.0223549	0.444783	0.10272	0.0189229	0.0196647	0.256958	167152
Merops nubicus	0.460773	0.0850445	0.000224188	0.712208	0.0143387	0.0501818	0.0201014	0.0499598	0.0200882	0.0500398	0.0201562	0.42422	0.0858455	0.0211858	0.020616	0.275051	107053
Mesitornis unicolor	0.447892	0.083327	0.00037673	0.710794	0.0136674	0.0504541	0.0207751	0.0501094	0.0207441	0.0500614	0.0208958	0.423011	0.0873324	0.0212196	0.0203785	0.277974	114140
Microcaecilia unicolor	0.446147	0.0200708	0.000874916	0.704115	0.0177675	0.0490702	0.0141246	0.0488945	0.0140019	0.0491845	0.0141105	0.433078	0.0455182	0.0227574	0.0251658	0.311119	208020
Micropterus dolomieu	0.435229	0.0727954	0.000924624	0.640931	0.0221484	0.0548449	0.024259	0.0543261	0.0242574	0.0546279	0.0240886	0.381114	0.0557842	0.0181175	0.0174017	0.191427	234690
Micropterus salmoides	0.414846	0.032212	0.000865867	0.653921	0.0206252	0.0552046	0.0241323	0.0547763	0.0239145	0.0550036	0.0239758	0.379203	0.0541105	0.0165113	0.0152185	0.192741	250616
Molothrus ater	0.479772	0.115919	0.000416248	0.701489	0.0101369	0.0454044	0.0223364	0.0450058	0.0222947	0.0452523	0.0225031	0.448793	0.109058	0.0184006	0.0175253	0.213235	163364
Monopterus albus	0.410262	0.053905	0.000838063	0.637246	0.0228972	0.0541601	0.0238528	0.0537866	0.0238038	0.0540581	0.0239575	0.381336	0.0507735	0.017217	0.0171288	0.205443	204042
Morone saxatilis	0.404228	0.0386348	0.000668435	0.65181	0.0215824	0.0548653	0.0243457	0.0545131	0.0244841	0.0547204	0.0245032	0.373314	0.0521358	0.0149302	0.0135452	0.193376	187004
Motacilla alba alba	0.544922	0.0357527	0.000902585	0.690978	0.0114017	0.045276	0.0223451	0.0448787	0.0223698	0.045058	0.0222581	0.450052	0.109581	0.020282	0.0198569	0.213045	171729
Mugil cephalus	0.419021	0.00308511	0.000750968	0.655752	0.0193141	0.053227	0.0253453	0.0529547	0.0256371	0.0532514	0.0256732	0.390661	0.0600593	0.0171937	0.0144107	0.169488	203737
Myiozetetes cayanensis	0.51912	0.0691878	0.000777605	0.686781	0.011618	0.0446275	0.022557	0.0443782	0.0225848	0.0444806	0.0225579	0.456043	0.110778	0.0188238	0.0195553	0.209677	173610
Myripristis murdjan	0.439712	0.0267857	0.000520072	0.640587	0.0194662	0.051304	0.0231355	0.0509456	0.0229695	0.051167	0.023082	0.39316	0.0531782	0.0137798	0.0123141	0.171766	232660
Myxocyprinus asiaticus	0.422011	0.0733557	0.00135405	0.620999	0.0258449	0.0572569	0.0229195	0.0569163	0.0228817	0.0572797	0.0227689	0.3559	0.0530908	0.0241517	0.0220752	0.267003	406928
Nanorana parkeri	0.449149	0.0763123	0.000995449	0.694202	0.0163479	0.0498396	0.0162241	0.0495465	0.0161192	0.0497666	0.0161729	0.418332	0.0553379	0.0187536	0.0210289	0.297207	168768
Nematolebias whitei	0.428406	0.0643088	0.000470466	0.638409	0.0198994	0.0535225	0.0230388	0.053098	0.0229949	0.053366	0.0229473	0.379111	0.0604115	0.019874	0.0159323	0.177868	157291
Neolamprologus brichardi	0.406379	0.0384798	0.00104736	0.651559	0.0222591	0.0518368	0.0250442	0.0513999	0.02494	0.0516371	0.0250734	0.377607	0.0573737	0.0183548	0.0179919	0.201037	192865
Neopelma chrysocephalum	0.542537	0.109485	0.00108965	0.683547	0.012968	0.045966	0.022515	0.0456404	0.0224557	0.0458354	0.0224198	0.447652	0.109832	0.0199202	0.0213901	0.22238	176203
Nestor notabilis	0.449343	0.0836675	0.000330114	0.712005	0.0147028	0.0508618	0.0203804	0.0505133	0.0203297	0.0506233	0.0203875	0.420628	0.0827634	0.0211188	0.0204586	0.28207	118141
Nipponia nippon	0.44456	0.122093	0.000366541	0.697984	0.0145233	0.047587	0.0221396	0.047308	0.0220709	0.0474227	0.0221261	0.441172	0.11118	0.0205332	0.0211418	0.275072	144595
Notechis scutatus	0.429118	0.0652631	0.000769617	0.712152	0.0171767	0.0523403	0.0200406	0.0520841	0.0200744	0.052248	0.0199827	0.399185	0.0829899	0.0232937	0.0221764	0.318051	175412
Nothobranchius furzeri	0.428351	0.0405245	0.000720484	0.656881	0.0200482	0.0513119	0.0239515	0.0508357	0.0235375	0.0511102	0.0237619	0.401945	0.0612645	0.0205494	0.0164709	0.182282	159615
Nothoprocta perdicaria	0.534094	0.118846	0.000458734	0.717853	0.0136899	0.047685	0.0225727	0.0474694	0.0226114	0.0474819	0.0226211	0.44022	0.115798	0.0193323	0.0206234	0.263136	152594
Notolabrus celidotus	0.435221	0.0299052	0.000609438	0.673444	0.0178882	0.054785	0.0250577	0.054371	0.0246333	0.0546649	0.024573	0.383344	0.0540381	0.0195751	0.0156114	0.163178	205107
Notothenia coriiceps	0.406954	0.030698	0.00108302	0.642116	0.018379	0.0547073	0.0239668	0.0541462	0.0238939	0.0545246	0.0240095	0.371279	0.0558733	0.0186059	0.0156747	0.181805	154198
Numida meleagris	0.544219	0.0873136	0.00115612	0.684271	0.0140571	0.0476721	0.0221494	0.0473527	0.0221691	0.0475549	0.0221686	0.440572	0.104105	0.022204	0.023695	0.249679	185102
Oncorhynchus gorbuscha	0.457241	0.0505969	0.000644888	0.65486	0.0211706	0.0506788	0.0260407	0.0502662	0.0258272	0.0505383	0.0260262	0.415288	0.0595363	0.0151428	0.0125464	0.218251	415576
Oncorhynchus keta	0.450236	0.0541276	0.0010451	0.610897	0.0258845	0.0518245	0.0281934	0.0514245	0.0284918	0.0518057	0.0283942	0.418971	0.0625585	0.0205353	0.0225968	0.21412	452587
Oncorhynchus kisutch	0.436926	0.0478021	0.000677497	0.658967	0.0209927	0.0514878	0.0258189	0.0511086	0.0256339	0.051281	0.0256588	0.411639	0.0574627	0.0151227	0.0126619	0.219891	413286
Oncorhynchus mykiss	0.429748	0.073493	0.000743877	0.65498	0.0213119	0.0513102	0.0260491	0.0508942	0.0258569	0.0511569	0.0258662	0.412449	0.0583017	0.0160227	0.0138873	0.217268	426146
Oncorhynchus nerka	0.436558	0.0371685	0.00060797	0.658908	0.0209779	0.0513756	0.0248856	0.0509436	0.0247984	0.051118	0.0248396	0.408578	0.054943	0.0147754	0.0126446	0.220103	342122
Oncorhynchus tshawytscha	0.435922	0.0632565	0.000709821	0.655647	0.0213521	0.0512313	0.0255914	0.050806	0.0255346	0.0510867	0.0254857	0.411737	0.0579249	0.0153661	0.0132991	0.2192	400101
Onychostruthus taczanowskii	0.522615	0.138426	0.000678536	0.692206	0.0110994	0.0453087	0.0224164	0.0450529	0.0224069	0.0452647	0.0224874	0.448388	0.108994	0.0191609	0.0186815	0.215289	160640
Opisthocomus hoazin	0.509127	0.0963882	0.00045724	0.693047	0.015127	0.0487156	0.0207577	0.048445	0.0207079	0.0484724	0.0207386	0.432416	0.0916447	0.0216884	0.0215665	0.283702	131222
Oreochromis aureus	0.399903	0.0367053	0.00074925	0.661082	0.0216827	0.0547656	0.0240915	0.0544832	0.024168	0.0547602	0.0241112	0.375874	0.0570662	0.0194267	0.0181559	0.19738	241575
Oreochromis niloticus	0.417597	0.0449183	0.00133388	0.647171	0.0222009	0.0543667	0.024486	0.0542197	0.024474	0.0546579	0.0243982	0.377739	0.0589225	0.0214903	0.0202856	0.194602	263142
Oryzias latipes	0.410099	0.00772231	0.00074111	0.646434	0.0190652	0.0519708	0.0226583	0.0517215	0.0227531	0.0519682	0.0227233	0.385387	0.0693629	0.0225727	0.0187936	0.174664	176762
Oryzias melastigma	0.375938	0.0477911	0.00073811	0.651705	0.0186155	0.0552408	0.0231993	0.0548683	0.0231429	0.0552279	0.0229135	0.370223	0.0703456	0.0224397	0.0169998	0.161716	172061
Oxyura jamaicensis	0.51496	0.112944	0.00148272	0.674798	0.0152601	0.0471925	0.0228198	0.0469432	0.0227848	0.0471512	0.0227972	0.444288	0.117887	0.0229767	0.0246704	0.248176	184796
Pangasianodon hypophthalmus	0.40379	0.0478527	0.00103846	0.631354	0.0214793	0.057319	0.0255875	0.0570233	0.0253149	0.0572669	0.0255332	0.363508	0.0558853	0.0209734	0.0196154	0.254756	225333
Pantherophis guttatus	0.432699	0.0588638	0.000720907	0.716577	0.0170276	0.0521365	0.0196636	0.0518691	0.0195902	0.0520653	0.0195533	0.402395	0.078601	0.0228913	0.0223989	0.310503	196974
Paralichthys olivaceus	0.444597	0.0349851	0.000471143	0.65673	0.0175608	0.0526106	0.0248903	0.0521457	0.0249408	0.0522494	0.0248798	0.383151	0.0545898	0.0164418	0.0134329	0.163326	186780
Parambassis ranga	0.440634	0.0263562	0.000842074	0.653857	0.019769	0.052709	0.0262769	0.0523384	0.0258694	0.0524794	0.0259698	0.391624	0.0611866	0.0173953	0.0152873	0.189732	176944
Paramormyrops kingsleyae	0.439584	0.0484382	0.000815051	0.640833	0.0157647	0.048806	0.023491	0.0483867	0.0233562	0.0486742	0.0234063	0.431117	0.0745734	0.0175806	0.0176144	0.17369	236795
Parus major	0.534364	0.099462	0.00113225	0.689252	0.0120873	0.0468148	0.0225126	0.0464208	0.0225312	0.0467052	0.022399	0.436978	0.103993	0.0211334	0.0208963	0.223552	168690
Passer montanus	0.494067	0.134434	0.000841795	0.68551	0.01122	0.0451394	0.0227029	0.0447516	0.0226715	0.0449582	0.0226323	0.449704	0.110876	0.0192848	0.0193142	0.208194	169875
Pelecanus crispus	0.459064	0.0867929	0.0002666	0.712187	0.0155517	0.0517546	0.0201845	0.0514887	0.0199834	0.0516093	0.0200505	0.416669	0.0836162	0.021879	0.0222167	0.298681	112528
Pelodiscus sinensis	0.496371	0.0972241	0.00132734	0.690986	0.0172817	0.0469058	0.0193034	0.0466255	0.0191968	0.0468804	0.0192841	0.453184	0.0931272	0.0223235	0.0243434	0.289624	190606
Perca flavescens	0.421762	0.0481795	0.000658086	0.649318	0.0216216	0.0534401	0.0238094	0.0531876	0.0237857	0.0533566	0.0237602	0.380066	0.054917	0.0164521	0.0161794	0.19811	230973
Perca fluviatilis	0.417402	0.0415395	0.00119599	0.644536	0.0218731	0.053307	0.0240098	0.0529707	0.0237183	0.0532233	0.0237171	0.381566	0.0557087	0.0172371	0.0168302	0.195	243313
Periophthalmus magnuspinnatus	0.416664	0.0451992	0.000673867	0.606259	0.018254	0.057322	0.0240529	0.056973	0.0239822	0.0573726	0.0239482	0.367632	0.0647195	0.0152723	0.0139842	0.222197	167689
Petromyzon marinus	0.481591	0.0716058	0.000842986	0.568594	0.0080884	0.0419413	0.0236203	0.0419364	0.0239285	0.0422508	0.0242789	0.484694	0.0805795	0.0114977	0.00886736	0.112992	187429
Phaethon lepturus	0.462437	0.0845638	0.000309789	0.708049	0.0156444	0.0520751	0.0202857	0.051758	0.0203014	0.0518997	0.0203136	0.414472	0.0857768	0.0219778	0.022279	0.302303	116208
Phalacrocorax carbo	0.463566	0.0829947	0.000491875	0.70523	0.0160406	0.0523286	0.0194385	0.0520851	0.0194814	0.0521477	0.0194489	0.412329	0.076371	0.0225625	0.0228175	0.301228	109784
Phasianus colchicus	0.503758	0.0979078	0.000574831	0.705205	0.0130212	0.0489125	0.0220624	0.0485305	0.0220089	0.0487342	0.0221204	0.430891	0.101679	0.0208126	0.0209376	0.262398	160047
Pimephales promelas	0.396204	0.0267708	0.000891367	0.62181	0.0238693	0.0592568	0.0244612	0.0588663	0.024372	0.0593387	0.0243226	0.348009	0.0611766	0.023158	0.0203653	0.24542	227740
Pipra filicauda	0.488374	0.0809177	0.00062596	0.694748	0.0122461	0.0456776	0.0224302	0.0453417	0.022396	0.0455325	0.0223647	0.449896	0.110511	0.0192227	0.0200592	0.22328	175730
Plectropomus leopardus	0.396854	0.0751522	0.000450848	0.666133	0.0183697	0.0548456	0.022819	0.0544607	0.0227345	0.0546767	0.0227723	0.368865	0.0515997	0.0156933	0.0126285	0.175874	208496
Podarcis muralis	0.447322	0.0347417	0.00107877	0.708754	0.0148274	0.046616	0.0174393	0.0463095	0.0173564	0.0466141	0.0173717	0.441761	0.064205	0.0207629	0.0207859	0.2616	217840
Poecilia formosa	0.395968	0.0423887	0.00119631	0.637259	0.0205109	0.0540258	0.0234367	0.0537349	0.0233287	0.0541065	0.0232884	0.370732	0.0635649	0.0215383	0.0185686	0.162867	213155
Poecilia latipinna	0.399404	0.0635678	0.000954108	0.643546	0.0199468	0.0527977	0.0243216	0.0524855	0.0241866	0.0528454	0.0242053	0.36925	0.0626862	0.0213631	0.0181877	0.163312	201235
Poecilia mexicana	0.400347	0.0617629	0.000976931	0.64468	0.0200296	0.0530579	0.0241833	0.0527678	0.0240172	0.0531551	0.0240921	0.3696	0.0623334	0.0211453	0.0182741	0.163812	201652
Poecilia reticulata	0.392824	0.047521	0.000976819	0.649942	0.0197097	0.0535851	0.0234415	0.0532707	0.0233035	0.0535667	0.0233877	0.370631	0.0629661	0.0206235	0.0170471	0.164715	190414
Pogona vitticeps	0.431066	0.0459822	0.000901901	0.709264	0.0145773	0.0473263	0.018305	0.0470593	0.0182132	0.0472926	0.0182965	0.429265	0.0729107	0.0220459	0.020617	0.28079	197361
Polyodon spathula	0.418755	0.0549249	0.000885307	0.694408	0.0150471	0.0547782	0.0218539	0.054428	0.0218049	0.0546698	0.0217688	0.379643	0.0650122	0.0210678	0.0207653	0.231346	317404
Polypterus senegalus	0.400457	0.0368092	0.000791276	0.707919	0.0199018	0.0563961	0.0173768	0.0561503	0.0172495	0.0563069	0.0172079	0.375974	0.0588328	0.0242658	0.0280303	0.308545	208524
Pristis pectinata	0.481414	0.0559755	0.000827378	0.693772	0.0204517	0.0518243	0.0171418	0.051574	0.0169626	0.0518772	0.016973	0.418748	0.0715965	0.0213825	0.0201363	0.248162	193382
Protobothrops mucrosquamatus	0.421173	0.0640213	0.000436298	0.722668	0.0164083	0.052204	0.0204191	0.0518965	0.0203832	0.0520239	0.0204257	0.400314	0.0802745	0.0208951	0.0198515	0.32342	169609
Pseudochaenichthys georgianus	0.439699	0.0273602	0.000589183	0.655024	0.0169194	0.0536044	0.0235789	0.0531861	0.0234628	0.0534782	0.0235992	0.381877	0.0579848	0.0177344	0.0134186	0.174123	203672
Pseudonaja textilis	0.442858	0.0692109	0.00073971	0.712697	0.0172873	0.0523174	0.0200736	0.0520249	0.0201056	0.0521908	0.0200485	0.401507	0.0851682	0.0229365	0.0219776	0.313927	182504
Pseudopodoces humilis	0.485139	0.119964	0.000417773	0.698318	0.0105815	0.0456349	0.023086	0.045237	0.0229912	0.0454196	0.0230472	0.445677	0.110353	0.0190555	0.0180578	0.219986	160374
Pterocles gutturalis	0.456877	0.0905264	0.000279194	0.708603	0.0151845	0.0515491	0.0204728	0.0511198	0.0204492	0.0512278	0.0204247	0.415183	0.0839898	0.0214979	0.021624	0.293775	111034
Pundamilia nyererei	0.406626	0.0400317	0.000507167	0.66049	0.0216238	0.0530684	0.0242217	0.0526368	0.0240386	0.0528759	0.024213	0.380316	0.0554396	0.0178328	0.0168082	0.19945	195202
Pungitius pungitius	0.40823	0.0501384	0.000585264	0.646198	0.0151809	0.0482232	0.0253235	0.0479015	0.025296	0.0481384	0.0252384	0.416805	0.0728309	0.0180559	0.014416	0.157046	194784
Puntigrus tetrazona	0.398319	0.0473982	0.00110082	0.613655	0.0226169	0.0581258	0.0255101	0.0575332	0.0254649	0.0579331	0.0254966	0.346326	0.068176	0.0229128	0.0206763	0.237795	229828
Pygocentrus nattereri	0.414112	0.0297211	0.000593969	0.649909	0.0209802	0.0563333	0.0228666	0.0561465	0.0226117	0.0562622	0.0227365	0.379996	0.0555399	0.0202866	0.016663	0.245162	250855
Pygoscelis adeliae	0.550156	0.115224	0.000487868	0.701389	0.0157911	0.0501614	0.0206665	0.0498486	0.0205988	0.0499216	0.0206376	0.424432	0.0911266	0.0215379	0.0224491	0.290726	139382
Pyrgilauda ruficollis	0.496321	0.131068	0.000765392	0.692064	0.0112382	0.0456958	0.0224087	0.0452854	0.022338	0.0454756	0.0223395	0.446746	0.108187	0.0193339	0.0189294	0.217956	160702
Python bivittatus	0.43082	0.0795861	0.000491812	0.707724	0.0169116	0.0513468	0.0192621	0.05108	0.0191688	0.0512599	0.0191705	0.40434	0.0781639	0.0218242	0.0217851	0.314525	178930
Rana temporaria	0.483285	0.045536	0.000879764	0.715695	0.01621	0.0472632	0.0157253	0.0469532	0.0156217	0.0473662	0.015821	0.428341	0.0578202	0.018441	0.0207352	0.306007	205737
Rhinatrema bivittatum	0.452955	0.0297676	0.000837968	0.709391	0.0163112	0.0467608	0.0156793	0.046416	0.0156091	0.0468659	0.0156581	0.443287	0.0580648	0.0225758	0.023956	0.28732	223159
Rhincodon typus	0.430905	0.0388786	0.00103976	0.686641	0.0219356	0.0532367	0.0166684	0.0528769	0.0165432	0.0531731	0.0165511	0.406846	0.0535379	0.0228056	0.0207261	0.268495	188506
Salarias fasciatus	0.470598	0.0456181	0.000833447	0.632117	0.0127088	0.0459594	0.023967	0.0457664	0.0239233	0.046079	0.0240212	0.42627	0.0795426	0.0178055	0.0110015	0.108106	197973
Salmo salar	0.437603	0.0519037	0.000650645	0.658772	0.0211879	0.0512993	0.0257184	0.0508446	0.0255674	0.0512185	0.025691	0.411592	0.0582656	0.0157878	0.0130378	0.217762	441101
Salmo trutta	0.444836	0.0255058	0.00071092	0.657027	0.0212619	0.0515613	0.0257224	0.0511246	0.0255469	0.0514778	0.0256101	0.410351	0.0573289	0.0157411	0.0132916	0.216751	426208
Salvelinus namaycush	0.444763	0.029752	0.0005439	0.656868	0.0208725	0.0514814	0.0254372	0.0510198	0.0253844	0.051314	0.0255483	0.410158	0.056046	0.0138791	0.011375	0.219484	362199
Salvelinus sp. IW2-2015	0.435157	0.0341065	0.0011951	0.649897	0.021644	0.0511344	0.0248181	0.0506361	0.0246509	0.0508439	0.0247674	0.407046	0.05451	0.0147288	0.0134104	0.217987	340557
Sander lucioperca	0.420454	0.0561534	0.00185159	0.617479	0.0235512	0.0528996	0.0241146	0.0525331	0.0240654	0.0529377	0.0239374	0.3851	0.0582897	0.0187498	0.0202485	0.191566	252216
Scatophagus argus	0.421341	0.0214357	0.000795649	0.646845	0.0207411	0.052702	0.0245586	0.0521322	0.0242485	0.0524804	0.0244151	0.388712	0.0551436	0.0171517	0.0153976	0.175789	221203
Sceloporus undulatus	0.431567	0.0566675	0.00104701	0.698121	0.0169073	0.0500558	0.0182219	0.0496403	0.0182156	0.0500189	0.0181101	0.411685	0.0592546	0.0232137	0.0218564	0.28773	206301
Scleropages formosus	0.445466	0.0244239	0.000491099	0.64381	0.0151443	0.0480175	0.0228573	0.0476011	0.0227752	0.0478939	0.0228323	0.42362	0.0718497	0.0167352	0.0145651	0.171024	238241
Scophthalmus maximus	0.439633	0.0122569	0.000822065	0.642924	0.0165198	0.0486907	0.0249537	0.0481973	0.0248115	0.0484199	0.0249147	0.403492	0.0655875	0.0166584	0.0134532	0.151024	216528
Scyliorhinus canicula	0.487267	0.042795	0.0013276	0.691276	0.0213773	0.0462923	0.0158253	0.0460796	0.0154625	0.046388	0.0155789	0.452838	0.0608705	0.023177	0.0191474	0.244864	213919
Sebastes umbrosus	0.431501	0.0264169	0.00127593	0.639808	0.0207648	0.0544496	0.0252834	0.0541155	0.0251269	0.0543827	0.0249259	0.384233	0.0598988	0.0177265	0.0154776	0.170808	234339
Serinus canaria	0.526851	0.0747508	0.00100592	0.689124	0.0110952	0.0455019	0.0223959	0.0450764	0.022245	0.0453545	0.0222904	0.448171	0.106657	0.019793	0.0193834	0.214061	166018
Seriola dumerili	0.384284	0.0903001	0.000382655	0.662018	0.0191671	0.0541287	0.0249578	0.0537015	0.025	0.0540297	0.0251068	0.379587	0.0530105	0.015576	0.0119849	0.176546	203839
Seriola lalandi dorsalis	0.39964	0.0752863	0.000508166	0.662984	0.0186576	0.0539931	0.0252862	0.0535164	0.0251807	0.0536601	0.0250446	0.379246	0.0538002	0.0157671	0.0124943	0.176492	214497
Silurus meridionalis	0.387385	0.0329868	0.000941988	0.61981	0.0205092	0.0546992	0.0263578	0.0544065	0.0262472	0.054583	0.0263314	0.358712	0.0625026	0.0231487	0.0208263	0.269595	214440
Simochromis diagramma	0.420779	0.0212911	0.00107409	0.642375	0.0226458	0.0539506	0.0241952	0.0535962	0.0240184	0.0540652	0.0241385	0.381155	0.0589054	0.020335	0.0205832	0.19474	233686
Siniperca chuatsi	0.437998	0.0557103	0.000987246	0.64538	0.0216646	0.0548496	0.0242025	0.0544634	0.0240875	0.0546454	0.0240698	0.377787	0.0555785	0.0171165	0.0161377	0.18953	237023
Sinocyclocheilus anshuiensis	0.380137	0.0803253	0.000980583	0.614266	0.0249142	0.0586823	0.0247366	0.0582695	0.0246861	0.0586655	0.024673	0.341066	0.0588056	0.0228768	0.0203188	0.247336	380386
Sinocyclocheilus grahami	0.372464	0.0485227	0.00118388	0.610233	0.025072	0.0584261	0.0248275	0.0579814	0.0247883	0.0583667	0.024799	0.343675	0.0586884	0.0231362	0.0210501	0.249883	365747
Sinocyclocheilus rhinocerous	0.36986	0.0768742	0.00107303	0.614787	0.0248228	0.0587129	0.0248628	0.0583504	0.0248945	0.058668	0.0247876	0.340903	0.058237	0.0229682	0.0201836	0.248082	377435
Solea senegalensis	0.402775	0.0503405	0.000609203	0.657514	0.0176174	0.0538508	0.0250494	0.0533366	0.024731	0.0537085	0.0247951	0.378971	0.0567759	0.0180829	0.0141107	0.174069	201903
Sparus aurata	0.430678	0.0249846	0.000837726	0.657941	0.017643	0.0530618	0.024525	0.0526405	0.0242429	0.0529786	0.0244519	0.389542	0.056422	0.0185019	0.0148971	0.162752	236354
Sphaeramia orbicularis	0.415104	0.0326688	0.00089081	0.632025	0.0211016	0.0566051	0.02357	0.05621	0.0234482	0.0564918	0.0234254	0.364156	0.0563823	0.0186409	0.0165461	0.196794	226760
Sphaerodactylus townsendi	0.481432	0.0658532	0.000897685	0.701277	0.0149755	0.0462955	0.0168723	0.0459766	0.0168835	0.0462893	0.0169109	0.445666	0.0703445	0.0210164	0.0200025	0.267727	189376
Stegastes partitus	0.415955	0.0389888	0.000616372	0.653074	0.0181142	0.0515906	0.022875	0.0512338	0.022884	0.0514912	0.0228698	0.39128	0.053543	0.0155316	0.0113443	0.159554	196310
Stegostoma fasciatum	0.480247	0.0651495	0.00104025	0.687968	0.0217467	0.0519678	0.0171584	0.0516254	0.0169788	0.0519454	0.0168841	0.412328	0.0574815	0.0228363	0.0214559	0.263628	202835
Strigops habroptila	0.53233	0.0819518	0.00116031	0.682591	0.0147787	0.0471272	0.0222877	0.0466831	0.0222076	0.0470686	0.0221895	0.447605	0.106701	0.0213131	0.0229231	0.248074	180124
Struthio camelus australis	0.498847	0.105945	0.000900472	0.699001	0.0170836	0.0517041	0.0203005	0.051401	0.0202079	0.0515555	0.0202813	0.419217	0.0856952	0.0224738	0.0256381	0.296706	157695
Sturnus vulgaris	0.448819	0.0937	0.000903649	0.694535	0.0117987	0.0467844	0.0221588	0.0464151	0.0221532	0.0465536	0.0222095	0.437228	0.101687	0.0198675	0.0198226	0.224406	156034
Syngnathus acus	0.461748	0.0220342	0.00147372	0.611891	0.0200759	0.0473644	0.0254881	0.0468354	0.0254623	0.0472677	0.0252692	0.405952	0.0763716	0.0183519	0.0174274	0.18801	143854
Syngnathus scovelli	0.597128	0.0636565	0.0011363	0.627999	0.0196161	0.0484691	0.0267512	0.0477485	0.0260215	0.0480394	0.0258827	0.402757	0.0771254	0.0197224	0.0186392	0.19539	150489
Tachysurus fulvidraco	0.407058	0.051309	0.00150564	0.61796	0.0225547	0.0549815	0.0280129	0.054643	0.0277444	0.0551427	0.0279583	0.365895	0.0655783	0.0238636	0.0228627	0.263223	233787
Taeniopygia guttata	0.499174	0.0548915	0.000850033	0.684354	0.0112004	0.0451477	0.0231308	0.04483	0.0230258	0.0450725	0.0231016	0.447388	0.111913	0.0188507	0.0194341	0.212936	179993
Takifugu rubripes	0.463568	0.0338333	0.000960199	0.636215	0.0180304	0.0485338	0.0264934	0.0481088	0.0265659	0.048408	0.0264171	0.423117	0.0742496	0.0204013	0.0162345	0.168877	168715
Tauraco erythrolophus	0.454547	0.0853896	0.000352819	0.706171	0.0153261	0.050629	0.0204692	0.050251	0.0204808	0.0503753	0.0205029	0.422198	0.0882282	0.0214015	0.0207216	0.288175	116207
Terrapene carolina triunguis	0.498359	0.0771095	0.000464499	0.716413	0.0154143	0.047865	0.0192808	0.0475896	0.0191756	0.0477928	0.0192818	0.45602	0.100547	0.021059	0.0207207	0.288686	198063
Thalassophryne amazonica	0.426933	0.0214307	0.00136623	0.599563	0.0236535	0.0512601	0.0194392	0.0510336	0.0193837	0.0512176	0.0194738	0.396481	0.0502262	0.0208328	0.0224313	0.204694	215190
Thamnophis elegans	0.452985	0.0298634	0.000839032	0.72154	0.0165394	0.0515968	0.0198374	0.0512738	0.0197392	0.0514896	0.0197505	0.40907	0.0819974	0.022429	0.0208003	0.313633	182353
Thamnophis sirtalis	0.41164	0.0480245	0.00119965	0.712223	0.017689	0.0501632	0.0214603	0.0498028	0.0212654	0.0500764	0.0213035	0.396911	0.0836817	0.023863	0.0223577	0.330231	130872
Thunnus albacares	0.426137	0.0490701	0.00105254	0.648373	0.0215791	0.0555569	0.0247129	0.0552183	0.0246988	0.0555929	0.0247629	0.37097	0.0534151	0.0177007	0.0159478	0.184838	244171
Thunnus maccoyii	0.460413	0.0808028	0.000935454	0.651499	0.0217513	0.0557307	0.0245457	0.0553372	0.0247757	0.055673	0.0246679	0.370663	0.0526398	0.0179729	0.0157807	0.183931	245870
Tinamus guttatus	0.414976	0.0763785	0.000622953	0.698286	0.015332	0.0492406	0.021905	0.0490187	0.0218634	0.0490724	0.0220107	0.42593	0.101155	0.0210485	0.0230639	0.278775	136447
Toxotes jaculatrix	0.423083	0.0289465	0.000639852	0.653368	0.0202744	0.0525666	0.0251171	0.0521595	0.0250081	0.0523371	0.0250255	0.38521	0.0557493	0.0157721	0.0135163	0.180583	214112
Trachemys scripta elegans	0.497989	0.0652226	0.000917643	0.707108	0.0162202	0.048206	0.019153	0.0479124	0.0190268	0.0482402	0.0190861	0.451934	0.0947074	0.0220183	0.0224233	0.283131	195065
Trematomus bernacchii	0.426847	0.0232367	0.000733988	0.65682	0.0173248	0.0549198	0.0241649	0.054573	0.0238973	0.054821	0.0240682	0.372948	0.056603	0.0173606	0.0141785	0.171315	223437
Tympanuchus pallidicinctus	0.477631	0.0969022	0.00120373	0.679576	0.0152638	0.0473254	0.0222883	0.0469143	0.0222502	0.0473732	0.0224319	0.440157	0.101161	0.0228489	0.0254708	0.241824	181934
Tyto alba	0.460682	0.0645855	0.000785251	0.693741	0.014599	0.0469183	0.0229714	0.0467188	0.0229235	0.0468614	0.022916	0.449927	0.120467	0.0213843	0.0226727	0.25514	180834
Varanus komodoensis	0.488348	0.0698126	0.000674517	0.692525	0.0147557	0.0446367	0.0194673	0.0442716	0.0193693	0.0445932	0.0194275	0.455777	0.0952585	0.0207061	0.0205754	0.264944	191248
Xenopus laevis	0.408841	0.0397248	0.000980357	0.713217	0.0171074	0.0549351	0.0186449	0.0545242	0.0184819	0.0548175	0.018369	0.381043	0.0510004	0.0220595	0.0254034	0.308176	337632
Xenopus tropicalis	0.475653	0.0740685	0.000720313	0.712228	0.0163573	0.0538228	0.0198055	0.0533377	0.0196574	0.053841	0.0196276	0.394748	0.0654134	0.0209702	0.0254876	0.310488	209631
Xiphias gladius	0.385416	0.0727989	0.000580886	0.645564	0.0222053	0.0531165	0.0235231	0.052744	0.0236778	0.0529035	0.0236508	0.383635	0.0556451	0.016587	0.0156658	0.190653	220353
Xiphophorus couchianus	0.387346	0.041517	0.00111633	0.644699	0.0214869	0.0556425	0.0232033	0.0554796	0.0231215	0.0558609	0.0230754	0.366798	0.063119	0.0217635	0.0184698	0.171564	198865
Xiphophorus hellerii	0.400968	0.044415	0.00106762	0.644579	0.0212098	0.0557405	0.0233867	0.0554754	0.0231464	0.0558995	0.0232531	0.366566	0.0638788	0.0215788	0.0179725	0.170963	203255
Xiphophorus maculatus	0.40459	0.0614898	0.000612622	0.657555	0.0203761	0.0560765	0.0230759	0.0557917	0.023091	0.0560466	0.0229883	0.364484	0.0610835	0.0207416	0.0166695	0.17277	194247
Xyrauchen texanus	0.399363	0.0482105	0.000825671	0.625116	0.0259208	0.0574606	0.0231709	0.0570785	0.0230553	0.0573514	0.0231562	0.356513	0.0544396	0.0231667	0.0214515	0.27456	375452
Zonotrichia albicollis	0.475928	0.0881113	0.000681829	0.702594	0.0112468	0.0477518	0.0211663	0.0474647	0.0212411	0.0475804	0.0211991	0.42722	0.0919432	0.0204211	0.0189764	0.225638	148131
Zootoca vivipara	0.448027	0.0523254	0.000767943	0.714855	0.0145166	0.046614	0.0172222	0.0464067	0.0171326	0.0465984	0.0171679	0.438872	0.0620862	0.0207245	0.0200359	0.26874	201838

[truncated: 1 more sheets: Viruses]
