# Supplementary material for: Statistical analysis of synonymous and stop codons in pseudo-random and real sequences as a function of GC content
Source: Sci Rep. 2023 Dec 27;13:22996. doi: 10.1038/s41598-023-49626-9 (PMC10752896; doi:10.1038/s41598-023-49626-9)
Supplement: Supplementary file 4 — Supplementary Information 4. [file 41598_2023_49626_MOESM4_ESM.xlsx]

## Sheet: AFM
Frequencies of all amino acids (including stop) as encoded by the alternative flatworm mitochondrial code in random sequences as a function of GC content between 0 % and 100 %.
amino_acid	frequency_function	max_GC_content	max_probability
Methionine	g*(1/2 - g/2)**2/2	0.3333	0.0185185
Threonine	g**2*(1/2 - g/2)/2 + g*(1/2 - g/2)**2	0.5	0.0625
Asparagine	g*(1/2 - g/2)**2/2 + 2*(1/2 - g/2)**3	0	0.25
Lysine	g*(1/2 - g/2)**2/2	0.3333	0.0185185
Serine	g**2*(1/2 - g/2) + 2*g*(1/2 - g/2)**2	0.5	0.125
Arginine	g**3/4 + g**2*(1/2 - g/2)/2	1	0.25
Valine	g**2*(1/2 - g/2)/2 + g*(1/2 - g/2)**2	0.5	0.0625
Alanine	g**3/4 + g**2*(1/2 - g/2)/2	1	0.25
Aspartic_acid	g**2*(1/2 - g/2)/4 + g*(1/2 - g/2)**2/2	0.5	0.03125
Glutamic_acid	g**2*(1/2 - g/2)/4 + g*(1/2 - g/2)**2/2	0.5	0.03125
Glycine	g**3/4 + g**2*(1/2 - g/2)/2	1	0.25
Phenylalanine	g*(1/2 - g/2)**2/2 + (1/2 - g/2)**3	0	0.125
Leucine	g**2*(1/2 - g/2)/2 + 3*g*(1/2 - g/2)**2/2 + (1/2 - g/2)**3	0	0.125
Tyrosine	g*(1/2 - g/2)**2/2 + 2*(1/2 - g/2)**3	0	0.25
Cysteine	g**2*(1/2 - g/2)/4 + g*(1/2 - g/2)**2/2	0.5	0.03125
Tryptophane	g**2*(1/2 - g/2)/4 + g*(1/2 - g/2)**2/2	0.5	0.03125
Proline	g**3/4 + g**2*(1/2 - g/2)/2	1	0.25
Histidine	g**2*(1/2 - g/2)/4 + g*(1/2 - g/2)**2/2	0.5	0.03125
Glutamine	g**2*(1/2 - g/2)/4 + g*(1/2 - g/2)**2/2	0.5	0.03125
Isoleucine	g*(1/2 - g/2)**2/2 + 2*(1/2 - g/2)**3	0	0.25
Stop	g*(1/2 - g/2)**2/2	0.3333	0.0185185

## Sheet: AY
Frequencies of all amino acids (including stop) as encoded by the alternative yeast code in random sequences as a function of GC content between 0 % and 100 %.
amino_acid	frequency_function	max_GC_content	max_probability
Methionine	g*(1/2 - g/2)**2/2	0.3333	0.0185185
Threonine	g**2*(1/2 - g/2)/2 + g*(1/2 - g/2)**2	0.5	0.0625
Asparagine	g*(1/2 - g/2)**2/2 + (1/2 - g/2)**3	0	0.125
Lysine	g*(1/2 - g/2)**2/2 + (1/2 - g/2)**3	0	0.125
Serine	g**2*(1/2 - g/2) + 3*g*(1/2 - g/2)**2/2	0.5352	0.109927
Arginine	g**3/4 + 3*g**2*(1/2 - g/2)/4 + g*(1/2 - g/2)**2/2	1	0.25
Valine	g**2*(1/2 - g/2)/2 + g*(1/2 - g/2)**2	0.5	0.0625
Alanine	g**3/4 + g**2*(1/2 - g/2)/2	1	0.25
Aspartic_acid	g**2*(1/2 - g/2)/4 + g*(1/2 - g/2)**2/2	0.5	0.03125
Glutamic_acid	g**2*(1/2 - g/2)/4 + g*(1/2 - g/2)**2/2	0.5	0.03125
Glycine	g**3/4 + g**2*(1/2 - g/2)/2	1	0.25
Phenylalanine	g*(1/2 - g/2)**2/2 + (1/2 - g/2)**3	0	0.125
Leucine	g**2*(1/2 - g/2)/4 + 3*g*(1/2 - g/2)**2/2 + (1/2 - g/2)**3	0	0.125
Tyrosine	g*(1/2 - g/2)**2/2 + (1/2 - g/2)**3	0	0.125
Cysteine	g**2*(1/2 - g/2)/4 + g*(1/2 - g/2)**2/2	0.5	0.03125
Tryptophane	g**2*(1/2 - g/2)/4	0.6667	0.0185185
Proline	g**3/4 + g**2*(1/2 - g/2)/2	1	0.25
Histidine	g**2*(1/2 - g/2)/4 + g*(1/2 - g/2)**2/2	0.5	0.03125
Glutamine	g**2*(1/2 - g/2)/4 + g*(1/2 - g/2)**2/2	0.5	0.03125
Isoleucine	g*(1/2 - g/2)**2/2 + 2*(1/2 - g/2)**3	0	0.25
Stop	g*(1/2 - g/2)**2 + (1/2 - g/2)**3	0	0.125

## Sheet: AM
Frequencies of all amino acids (including stop) as encoded by the ascidian mitochondrial code in random sequences as a function of GC content between 0 % and 100 %.
amino_acid	frequency_function	max_GC_content	max_probability
Methionine	g*(1/2 - g/2)**2/2 + (1/2 - g/2)**3	0	0.125
Threonine	g**2*(1/2 - g/2)/2 + g*(1/2 - g/2)**2	0.5	0.0625
Asparagine	g*(1/2 - g/2)**2/2 + (1/2 - g/2)**3	0	0.125
Lysine	g*(1/2 - g/2)**2/2 + (1/2 - g/2)**3	0	0.125
Serine	0.833333333333333*g**2*(1/2 - g/2) + 1.66666666666667*g*(1/2 - g/2)**2	0.5	0.104167
Arginine	g**3/4 + 0.583333333333333*g**2*(1/2 - g/2) + 0.166666666666667*g*(1/2 - g/2)**2	1	0.25
Valine	g**2*(1/2 - g/2)/2 + g*(1/2 - g/2)**2	0.5	0.0625
Alanine	g**3/4 + g**2*(1/2 - g/2)/2	1	0.25
Aspartic_acid	g**2*(1/2 - g/2)/4 + g*(1/2 - g/2)**2/2	0.5	0.03125
Glutamic_acid	g**2*(1/2 - g/2)/4 + g*(1/2 - g/2)**2/2	0.5	0.03125
Glycine	g**3/4 + 0.583333333333333*g**2*(1/2 - g/2) + 0.166666666666667*g*(1/2 - g/2)**2	1	0.25
Phenylalanine	g*(1/2 - g/2)**2/2 + (1/2 - g/2)**3	0	0.125
Leucine	g**2*(1/2 - g/2)/2 + 3*g*(1/2 - g/2)**2/2 + (1/2 - g/2)**3	0	0.125
Tyrosine	g*(1/2 - g/2)**2/2 + (1/2 - g/2)**3	0	0.125
Cysteine	g**2*(1/2 - g/2)/4 + g*(1/2 - g/2)**2/2	0.5	0.03125
Tryptophane	g**2*(1/2 - g/2)/4 + g*(1/2 - g/2)**2/2	0.5	0.03125
Proline	g**3/4 + g**2*(1/2 - g/2)/2	1	0.25
Histidine	g**2*(1/2 - g/2)/4 + g*(1/2 - g/2)**2/2	0.5	0.03125
Glutamine	g**2*(1/2 - g/2)/4 + g*(1/2 - g/2)**2/2	0.5	0.03125
Isoleucine	g*(1/2 - g/2)**2/2 + (1/2 - g/2)**3	0	0.125
Stop	g*(1/2 - g/2)**2/2 + (1/2 - g/2)**3	0	0.125

## Sheet: BAPP
Frequencies of all amino acids (including stop) as encoded by the bacterial-archaeal-plant plastid code in random sequences as a function of GC content between 0 % and 100 %.
amino_acid	frequency_function	max_GC_content	max_probability
Methionine	g*(1/2 - g/2)**2/2	0.3333	0.0185185
Threonine	g**2*(1/2 - g/2)/2 + g*(1/2 - g/2)**2	0.5	0.0625
Asparagine	g*(1/2 - g/2)**2/2 + (1/2 - g/2)**3	0	0.125
Lysine	g*(1/2 - g/2)**2/2 + (1/2 - g/2)**3	0	0.125
Serine	3*g**2*(1/2 - g/2)/4 + 3*g*(1/2 - g/2)**2/2	0.5	0.09375
Arginine	g**3/4 + 3*g**2*(1/2 - g/2)/4 + g*(1/2 - g/2)**2/2	1	0.25
Valine	g**2*(1/2 - g/2)/2 + g*(1/2 - g/2)**2	0.5	0.0625
Alanine	g**3/4 + g**2*(1/2 - g/2)/2	1	0.25
Aspartic_acid	g**2*(1/2 - g/2)/4 + g*(1/2 - g/2)**2/2	0.5	0.03125
Glutamic_acid	g**2*(1/2 - g/2)/4 + g*(1/2 - g/2)**2/2	0.5	0.03125
Glycine	g**3/4 + g**2*(1/2 - g/2)/2	1	0.25
Phenylalanine	g*(1/2 - g/2)**2/2 + (1/2 - g/2)**3	0	0.125
Leucine	g**2*(1/2 - g/2)/2 + 3*g*(1/2 - g/2)**2/2 + (1/2 - g/2)**3	0	0.125
Tyrosine	g*(1/2 - g/2)**2/2 + (1/2 - g/2)**3	0	0.125
Cysteine	g**2*(1/2 - g/2)/4 + g*(1/2 - g/2)**2/2	0.5	0.03125
Tryptophane	g**2*(1/2 - g/2)/4	0.6667	0.0185185
Proline	g**3/4 + g**2*(1/2 - g/2)/2	1	0.25
Histidine	g**2*(1/2 - g/2)/4 + g*(1/2 - g/2)**2/2	0.5	0.03125
Glutamine	g**2*(1/2 - g/2)/4 + g*(1/2 - g/2)**2/2	0.5	0.03125
Isoleucine	g*(1/2 - g/2)**2/2 + 2*(1/2 - g/2)**3	0	0.25
Stop	g*(1/2 - g/2)**2 + (1/2 - g/2)**3	0	0.125

## Sheet: BN
Frequencies of all amino acids (including stop) as encoded by the blastocrithidia nuclear code in random sequences as a function of GC content between 0 % and 100 %.
amino_acid	frequency_function	max_GC_content	max_probability
Methionine	g*(1/2 - g/2)**2/2	0.3333	0.0185185
Threonine	g**2*(1/2 - g/2)/2 + g*(1/2 - g/2)**2	0.5	0.0625
Asparagine	g*(1/2 - g/2)**2/2 + (1/2 - g/2)**3	0	0.125
Lysine	g*(1/2 - g/2)**2/2 + (1/2 - g/2)**3	0	0.125
Serine	3*g**2*(1/2 - g/2)/4 + 3*g*(1/2 - g/2)**2/2	0.5	0.09375
Arginine	g**3/4 + 3*g**2*(1/2 - g/2)/4 + g*(1/2 - g/2)**2/2	1	0.25
Valine	g**2*(1/2 - g/2)/2 + g*(1/2 - g/2)**2	0.5	0.0625
Alanine	g**3/4 + g**2*(1/2 - g/2)/2	1	0.25
Aspartic_acid	g**2*(1/2 - g/2)/4 + g*(1/2 - g/2)**2/2	0.5	0.03125
Glutamic_acid	g**2*(1/2 - g/2)/4 + 0.75*g*(1/2 - g/2)**2 + 0.5*(1/2 - g/2)**3	0	0.0625
Glycine	g**3/4 + g**2*(1/2 - g/2)/2	1	0.25
Phenylalanine	g*(1/2 - g/2)**2/2 + (1/2 - g/2)**3	0	0.125
Leucine	g**2*(1/2 - g/2)/2 + 3*g*(1/2 - g/2)**2/2 + (1/2 - g/2)**3	0	0.125
Tyrosine	g*(1/2 - g/2)**2/2 + (1/2 - g/2)**3	0	0.125
Cysteine	g**2*(1/2 - g/2)/4 + g*(1/2 - g/2)**2/2	0.5	0.03125
Tryptophane	g**2*(1/2 - g/2)/4 + g*(1/2 - g/2)**2/2	0.5	0.03125
Proline	g**3/4 + g**2*(1/2 - g/2)/2	1	0.25
Histidine	g**2*(1/2 - g/2)/4 + g*(1/2 - g/2)**2/2	0.5	0.03125
Glutamine	g**2*(1/2 - g/2)/4 + g*(1/2 - g/2)**2/2	0.5	0.03125
Isoleucine	g*(1/2 - g/2)**2/2 + 2*(1/2 - g/2)**3	0	0.25
Stop	0.25*g*(1/2 - g/2)**2 + 0.5*(1/2 - g/2)**3	0	0.0625

## Sheet: CDSG
Frequencies of all amino acids (including stop) as encoded by the candidate division sr1 and gracilibacteria code in random sequences as a function of GC content between 0 % and 100 %.
amino_acid	frequency_function	max_GC_content	max_probability
Methionine	g*(1/2 - g/2)**2/2	0.3333	0.0185185
Threonine	g**2*(1/2 - g/2)/2 + g*(1/2 - g/2)**2	0.5	0.0625
Asparagine	g*(1/2 - g/2)**2/2 + (1/2 - g/2)**3	0	0.125
Lysine	g*(1/2 - g/2)**2/2 + (1/2 - g/2)**3	0	0.125
Serine	3*g**2*(1/2 - g/2)/4 + 3*g*(1/2 - g/2)**2/2	0.5	0.09375
Arginine	g**3/4 + 3*g**2*(1/2 - g/2)/4 + g*(1/2 - g/2)**2/2	1	0.25
Valine	g**2*(1/2 - g/2)/2 + g*(1/2 - g/2)**2	0.5	0.0625
Alanine	g**3/4 + g**2*(1/2 - g/2)/2	1	0.25
Aspartic_acid	g**2*(1/2 - g/2)/4 + g*(1/2 - g/2)**2/2	0.5	0.03125
Glutamic_acid	g**2*(1/2 - g/2)/4 + g*(1/2 - g/2)**2/2	0.5	0.03125
Glycine	g**3/4 + g**2*(1/2 - g/2)/2 + g*(1/2 - g/2)**2/2	1	0.25
Phenylalanine	g*(1/2 - g/2)**2/2 + (1/2 - g/2)**3	0	0.125
Leucine	g**2*(1/2 - g/2)/2 + 3*g*(1/2 - g/2)**2/2 + (1/2 - g/2)**3	0	0.125
Tyrosine	g*(1/2 - g/2)**2/2 + (1/2 - g/2)**3	0	0.125
Cysteine	g**2*(1/2 - g/2)/4 + g*(1/2 - g/2)**2/2	0.5	0.03125
Tryptophane	g**2*(1/2 - g/2)/4	0.6667	0.0185185
Proline	g**3/4 + g**2*(1/2 - g/2)/2	1	0.25
Histidine	g**2*(1/2 - g/2)/4 + g*(1/2 - g/2)**2/2	0.5	0.03125
Glutamine	g**2*(1/2 - g/2)/4 + g*(1/2 - g/2)**2/2	0.5	0.03125
Isoleucine	g*(1/2 - g/2)**2/2 + 2*(1/2 - g/2)**3	0	0.25
Stop	g*(1/2 - g/2)**2/2 + (1/2 - g/2)**3	0	0.125

## Sheet: CMUT
Frequencies of all amino acids (including stop) as encoded by the cephalodiscidae mitochondrial uaa-tyr code in random sequences as a function of GC content between 0 % and 100 %.
amino_acid	frequency_function	max_GC_content	max_probability
Methionine	g*(1/2 - g/2)**2/2	0.3333	0.0185185
Threonine	g**2*(1/2 - g/2)/2 + g*(1/2 - g/2)**2	0.5	0.0625
Asparagine	g*(1/2 - g/2)**2/2 + (1/2 - g/2)**3	0	0.125
Lysine	g**2*(1/2 - g/2)/4 + g*(1/2 - g/2)**2/2 + (1/2 - g/2)**3	0	0.125
Serine	3*g**2*(1/2 - g/2)/4 + 2*g*(1/2 - g/2)**2	0.4648	0.109927
Arginine	g**3/4 + g**2*(1/2 - g/2)/2	1	0.25
Valine	g**2*(1/2 - g/2)/2 + g*(1/2 - g/2)**2	0.5	0.0625
Alanine	g**3/4 + g**2*(1/2 - g/2)/2	1	0.25
Aspartic_acid	g**2*(1/2 - g/2)/4 + g*(1/2 - g/2)**2/2	0.5	0.03125
Glutamic_acid	g**2*(1/2 - g/2)/4 + g*(1/2 - g/2)**2/2	0.5	0.03125
Glycine	g**3/4 + g**2*(1/2 - g/2)/2	1	0.25
Phenylalanine	g*(1/2 - g/2)**2/2 + (1/2 - g/2)**3	0	0.125
Leucine	g**2*(1/2 - g/2)/2 + 3*g*(1/2 - g/2)**2/2 + (1/2 - g/2)**3	0	0.125
Tyrosine	g*(1/2 - g/2)**2/2 + 2*(1/2 - g/2)**3	0	0.25
Cysteine	g**2*(1/2 - g/2)/4 + g*(1/2 - g/2)**2/2	0.5	0.03125
Tryptophane	g**2*(1/2 - g/2)/4 + g*(1/2 - g/2)**2/2	0.5	0.03125
Proline	g**3/4 + g**2*(1/2 - g/2)/2	1	0.25
Histidine	g**2*(1/2 - g/2)/4 + g*(1/2 - g/2)**2/2	0.5	0.03125
Glutamine	g**2*(1/2 - g/2)/4 + g*(1/2 - g/2)**2/2	0.5	0.03125
Isoleucine	g*(1/2 - g/2)**2/2 + 2*(1/2 - g/2)**3	0	0.25
Stop	g*(1/2 - g/2)**2/2	0.3333	0.0185185

## Sheet: CM
Frequencies of all amino acids (including stop) as encoded by the chlorophycean mitochondrial code in random sequences as a function of GC content between 0 % and 100 %.
amino_acid	frequency_function	max_GC_content	max_probability
Methionine	g*(1/2 - g/2)**2/2	0.3333	0.0185185
Threonine	g**2*(1/2 - g/2)/2 + g*(1/2 - g/2)**2	0.5	0.0625
Asparagine	g*(1/2 - g/2)**2/2 + (1/2 - g/2)**3	0	0.125
Lysine	g*(1/2 - g/2)**2/2 + (1/2 - g/2)**3	0	0.125
Serine	3*g**2*(1/2 - g/2)/4 + 3*g*(1/2 - g/2)**2/2	0.5	0.09375
Arginine	g**3/4 + 3*g**2*(1/2 - g/2)/4 + g*(1/2 - g/2)**2/2	1	0.25
Valine	g**2*(1/2 - g/2)/2 + g*(1/2 - g/2)**2	0.5	0.0625
Alanine	g**3/4 + g**2*(1/2 - g/2)/2	1	0.25
Aspartic_acid	g**2*(1/2 - g/2)/4 + g*(1/2 - g/2)**2/2	0.5	0.03125
Glutamic_acid	g**2*(1/2 - g/2)/4 + g*(1/2 - g/2)**2/2	0.5	0.03125
Glycine	g**3/4 + g**2*(1/2 - g/2)/2	1	0.25
Phenylalanine	g*(1/2 - g/2)**2/2 + (1/2 - g/2)**3	0	0.125
Leucine	g**2*(1/2 - g/2)/2 + 2*g*(1/2 - g/2)**2 + (1/2 - g/2)**3	0.1835	0.136083
Tyrosine	g*(1/2 - g/2)**2/2 + (1/2 - g/2)**3	0	0.125
Cysteine	g**2*(1/2 - g/2)/4 + g*(1/2 - g/2)**2/2	0.5	0.03125
Tryptophane	g**2*(1/2 - g/2)/4	0.6667	0.0185185
Proline	g**3/4 + g**2*(1/2 - g/2)/2	1	0.25
Histidine	g**2*(1/2 - g/2)/4 + g*(1/2 - g/2)**2/2	0.5	0.03125
Glutamine	g**2*(1/2 - g/2)/4 + g*(1/2 - g/2)**2/2	0.5	0.03125
Isoleucine	g*(1/2 - g/2)**2/2 + 2*(1/2 - g/2)**3	0	0.25
Stop	g*(1/2 - g/2)**2/2 + (1/2 - g/2)**3	0	0.125

## Sheet: CDHN
Frequencies of all amino acids (including stop) as encoded by the ciliate-dasycladacean-hexamita nuclear code in random sequences as a function of GC content between 0 % and 100 %.
amino_acid	frequency_function	max_GC_content	max_probability
Methionine	g*(1/2 - g/2)**2/2	0.3333	0.0185185
Threonine	g**2*(1/2 - g/2)/2 + g*(1/2 - g/2)**2	0.5	0.0625
Asparagine	g*(1/2 - g/2)**2/2 + (1/2 - g/2)**3	0	0.125
Lysine	g*(1/2 - g/2)**2/2 + (1/2 - g/2)**3	0	0.125
Serine	3*g**2*(1/2 - g/2)/4 + 3*g*(1/2 - g/2)**2/2	0.5	0.09375
Arginine	g**3/4 + 3*g**2*(1/2 - g/2)/4 + g*(1/2 - g/2)**2/2	1	0.25
Valine	g**2*(1/2 - g/2)/2 + g*(1/2 - g/2)**2	0.5	0.0625
Alanine	g**3/4 + g**2*(1/2 - g/2)/2	1	0.25
Aspartic_acid	g**2*(1/2 - g/2)/4 + g*(1/2 - g/2)**2/2	0.5	0.03125
Glutamic_acid	g**2*(1/2 - g/2)/4 + g*(1/2 - g/2)**2/2	0.5	0.03125
Glycine	g**3/4 + g**2*(1/2 - g/2)/2	1	0.25
Phenylalanine	g*(1/2 - g/2)**2/2 + (1/2 - g/2)**3	0	0.125
Leucine	g**2*(1/2 - g/2)/2 + 3*g*(1/2 - g/2)**2/2 + (1/2 - g/2)**3	0	0.125
Tyrosine	g*(1/2 - g/2)**2/2 + (1/2 - g/2)**3	0	0.125
Cysteine	g**2*(1/2 - g/2)/4 + g*(1/2 - g/2)**2/2	0.5	0.03125
Tryptophane	g**2*(1/2 - g/2)/4	0.6667	0.0185185
Proline	g**3/4 + g**2*(1/2 - g/2)/2	1	0.25
Histidine	g**2*(1/2 - g/2)/4 + g*(1/2 - g/2)**2/2	0.5	0.03125
Glutamine	g**2*(1/2 - g/2)/4 + g*(1/2 - g/2)**2	0.4226	0.0481125
Isoleucine	g*(1/2 - g/2)**2/2 + 2*(1/2 - g/2)**3	0	0.25
Stop	g*(1/2 - g/2)**2/2 + (1/2 - g/2)**3	0	0.125

## Sheet: CN
Frequencies of all amino acids (including stop) as encoded by the condylostoma nuclear code in random sequences as a function of GC content between 0 % and 100 %.
amino_acid	frequency_function	max_GC_content	max_probability
Methionine	g*(1/2 - g/2)**2/2	0.3333	0.0185185
Threonine	g**2*(1/2 - g/2)/2 + g*(1/2 - g/2)**2	0.5	0.0625
Asparagine	g*(1/2 - g/2)**2/2 + (1/2 - g/2)**3	0	0.125
Lysine	g*(1/2 - g/2)**2/2 + (1/2 - g/2)**3	0	0.125
Serine	3*g**2*(1/2 - g/2)/4 + 3*g*(1/2 - g/2)**2/2	0.5	0.09375
Arginine	g**3/4 + 3*g**2*(1/2 - g/2)/4 + g*(1/2 - g/2)**2/2	1	0.25
Valine	g**2*(1/2 - g/2)/2 + g*(1/2 - g/2)**2	0.5	0.0625
Alanine	g**3/4 + g**2*(1/2 - g/2)/2	1	0.25
Aspartic_acid	g**2*(1/2 - g/2)/4 + g*(1/2 - g/2)**2/2	0.5	0.03125
Glutamic_acid	g**2*(1/2 - g/2)/4 + g*(1/2 - g/2)**2/2	0.5	0.03125
Glycine	g**3/4 + g**2*(1/2 - g/2)/2	1	0.25
Phenylalanine	g*(1/2 - g/2)**2/2 + (1/2 - g/2)**3	0	0.125
Leucine	g**2*(1/2 - g/2)/2 + 3*g*(1/2 - g/2)**2/2 + (1/2 - g/2)**3	0	0.125
Tyrosine	g*(1/2 - g/2)**2/2 + (1/2 - g/2)**3	0	0.125
Cysteine	g**2*(1/2 - g/2)/4 + g*(1/2 - g/2)**2/2	0.5	0.03125
Tryptophane	g**2*(1/2 - g/2)/4 + 0.25*g*(1/2 - g/2)**2	0.5774	0.0240563
Proline	g**3/4 + g**2*(1/2 - g/2)/2	1	0.25
Histidine	g**2*(1/2 - g/2)/4 + g*(1/2 - g/2)**2/2	0.5	0.03125
Glutamine	g**2*(1/2 - g/2)/4 + 0.75*g*(1/2 - g/2)**2 + 0.5*(1/2 - g/2)**3	0	0.0625
Isoleucine	g*(1/2 - g/2)**2/2 + 2*(1/2 - g/2)**3	0	0.25
Stop	0.5*g*(1/2 - g/2)**2 + 0.5*(1/2 - g/2)**3	0	0.0625

[truncated: 15 more sheets: EFM, EN, IM, KN, MN, MPCMMS, PTN, PN, RM, SOM, SGCode, TM, TrM, VM, YM]
