# Supplementary material for: Statistical analysis of synonymous and stop codons in pseudo-random and real sequences as a function of GC content
Source: Sci Rep. 2023 Dec 27;13:22996. doi: 10.1038/s41598-023-49626-9 (PMC10752896; doi:10.1038/s41598-023-49626-9)
Supplement: Supplementary file 5 — Supplementary Information 5. [file 41598_2023_49626_MOESM5_ESM.xlsx]

## Sheet: Sheet1
All cases of non-unique codon assignments for all 25 genetic codes.
genetic_code	codon	assigned
alternative flatworm mitochondrial	none
alternative yeast	none
ascidian mitochondrial	AGA	0.333333
	AGG	0.333333
bacterial-archaeal-plant plastid	none
blastocrithidia nuclear	TAA	0.5
	TAG	0.5
candidate division sr1 and gracilibacteria	none
cephalodiscidae mitochondrial uaa-tyr	none
chlorophycean mitochondrial	none
ciliate-dasycladacean-hexamita nuclear	none
condylostoma nuclear	TAA	0.5
	TAG	0.5
	TGA	0.5
echinoderm-flatworm mitochondrial	none
euplotid nuclear	none
invertebrate mitochondrial	AGG	0.5
karyorelict nuclear	TGA	0.5
mesodinium nuclear	none
mold-protozoan-coelenterate mitochondrial and mycoplasma spiroplasma	none
pachsyolen tannophilus nuclear	none
peritrich nuclear	none
rhabdopleuridae mitochondrial	AGG	0.5
	ATA	0.5
scenedesmus obliquus mitochondrial	none
standard	none
thraustochytrium mitochondrial	none
trematode mitochondrial	none
vertebrate mitochondrial	none
yeast mitochondrial	none
