# Supplementary material for: Statistical analysis of synonymous and stop codons in pseudo-random and real sequences as a function of GC content
Source: Sci Rep. 2023 Dec 27;13:22996. doi: 10.1038/s41598-023-49626-9 (PMC10752896; doi:10.1038/s41598-023-49626-9)
Supplement: Supplementary file 6 — Supplementary Information 6. [file 41598_2023_49626_MOESM6_ESM.xlsx]

## Sheet: AFM
Number of triplets in a random sequence as to contain at least one codon of the given amino acid or stop with a probability of 95 % using the alternative flatworm mitochondrial code as a function of GC content.
amino_acid	codon_function
Methionine	-2.99573227355399/log(-g*(1/2 - g/2)**2/2 + 1)
Threonine	-2.99573227355399/log(-g**2*(1/2 - g/2)/2 - g*(1/2 - g/2)**2 + 1)
Asparagine	-2.99573227355399/log(-g*(1/2 - g/2)**2/2 - 2*(1/2 - g/2)**3 + 1)
Lysine	-2.99573227355399/log(-g*(1/2 - g/2)**2/2 + 1)
Serine	-2.99573227355399/log(-g**2*(1/2 - g/2) - 2*g*(1/2 - g/2)**2 + 1)
Arginine	-2.99573227355399/log(-g**3/4 - g**2*(1/2 - g/2)/2 + 1)
Valine	-2.99573227355399/log(-g**2*(1/2 - g/2)/2 - g*(1/2 - g/2)**2 + 1)
Alanine	-2.99573227355399/log(-g**3/4 - g**2*(1/2 - g/2)/2 + 1)
Aspartic_acid	-2.99573227355399/log(-g**2*(1/2 - g/2)/4 - g*(1/2 - g/2)**2/2 + 1)
Glutamic_acid	-2.99573227355399/log(-g**2*(1/2 - g/2)/4 - g*(1/2 - g/2)**2/2 + 1)
Glycine	-2.99573227355399/log(-g**3/4 - g**2*(1/2 - g/2)/2 + 1)
Phenylalanine	-2.99573227355399/log(-g*(1/2 - g/2)**2/2 - (1/2 - g/2)**3 + 1)
Leucine	-2.99573227355399/log(-g**2*(1/2 - g/2)/2 - 3*g*(1/2 - g/2)**2/2 - (1/2 - g/2)**3 + 1)
Tyrosine	-2.99573227355399/log(-g*(1/2 - g/2)**2/2 - 2*(1/2 - g/2)**3 + 1)
Cysteine	-2.99573227355399/log(-g**2*(1/2 - g/2)/4 - g*(1/2 - g/2)**2/2 + 1)
Tryptophane	-2.99573227355399/log(-g**2*(1/2 - g/2)/4 - g*(1/2 - g/2)**2/2 + 1)
Proline	-2.99573227355399/log(-g**3/4 - g**2*(1/2 - g/2)/2 + 1)
Histidine	-2.99573227355399/log(-g**2*(1/2 - g/2)/4 - g*(1/2 - g/2)**2/2 + 1)
Glutamine	-2.99573227355399/log(-g**2*(1/2 - g/2)/4 - g*(1/2 - g/2)**2/2 + 1)
Isoleucine	-2.99573227355399/log(-g*(1/2 - g/2)**2/2 - 2*(1/2 - g/2)**3 + 1)
Stop	-2.99573227355399/log(-g*(1/2 - g/2)**2/2 + 1)

## Sheet: AY
Number of triplets in a random sequence as to contain at least one codon of the given amino acid or stop with a probability of 95 % using the alternative yeast code as a function of GC content.
amino_acid	codon_function
Methionine	-2.99573227355399/log(-g*(1/2 - g/2)**2/2 + 1)
Threonine	-2.99573227355399/log(-g**2*(1/2 - g/2)/2 - g*(1/2 - g/2)**2 + 1)
Asparagine	-2.99573227355399/log(-g*(1/2 - g/2)**2/2 - (1/2 - g/2)**3 + 1)
Lysine	-2.99573227355399/log(-g*(1/2 - g/2)**2/2 - (1/2 - g/2)**3 + 1)
Serine	-2.99573227355399/log(-g**2*(1/2 - g/2) - 3*g*(1/2 - g/2)**2/2 + 1)
Arginine	-2.99573227355399/log(-g**3/4 - 3*g**2*(1/2 - g/2)/4 - g*(1/2 - g/2)**2/2 + 1)
Valine	-2.99573227355399/log(-g**2*(1/2 - g/2)/2 - g*(1/2 - g/2)**2 + 1)
Alanine	-2.99573227355399/log(-g**3/4 - g**2*(1/2 - g/2)/2 + 1)
Aspartic_acid	-2.99573227355399/log(-g**2*(1/2 - g/2)/4 - g*(1/2 - g/2)**2/2 + 1)
Glutamic_acid	-2.99573227355399/log(-g**2*(1/2 - g/2)/4 - g*(1/2 - g/2)**2/2 + 1)
Glycine	-2.99573227355399/log(-g**3/4 - g**2*(1/2 - g/2)/2 + 1)
Phenylalanine	-2.99573227355399/log(-g*(1/2 - g/2)**2/2 - (1/2 - g/2)**3 + 1)
Leucine	-2.99573227355399/log(-g**2*(1/2 - g/2)/4 - 3*g*(1/2 - g/2)**2/2 - (1/2 - g/2)**3 + 1)
Tyrosine	-2.99573227355399/log(-g*(1/2 - g/2)**2/2 - (1/2 - g/2)**3 + 1)
Cysteine	-2.99573227355399/log(-g**2*(1/2 - g/2)/4 - g*(1/2 - g/2)**2/2 + 1)
Tryptophane	-2.99573227355399/log(-g**2*(1/2 - g/2)/4 + 1)
Proline	-2.99573227355399/log(-g**3/4 - g**2*(1/2 - g/2)/2 + 1)
Histidine	-2.99573227355399/log(-g**2*(1/2 - g/2)/4 - g*(1/2 - g/2)**2/2 + 1)
Glutamine	-2.99573227355399/log(-g**2*(1/2 - g/2)/4 - g*(1/2 - g/2)**2/2 + 1)
Isoleucine	-2.99573227355399/log(-g*(1/2 - g/2)**2/2 - 2*(1/2 - g/2)**3 + 1)
Stop	-2.99573227355399/log(-g*(1/2 - g/2)**2 - (1/2 - g/2)**3 + 1)

## Sheet: AM
Number of triplets in a random sequence as to contain at least one codon of the given amino acid or stop with a probability of 95 % using the ascidian mitochondrial code as a function of GC content.
amino_acid	codon_function
Methionine	-2.99573227355399/log(-g*(1/2 - g/2)**2/2 - (1/2 - g/2)**3 + 1)
Threonine	-2.99573227355399/log(-g**2*(1/2 - g/2)/2 - g*(1/2 - g/2)**2 + 1)
Asparagine	-2.99573227355399/log(-g*(1/2 - g/2)**2/2 - (1/2 - g/2)**3 + 1)
Lysine	-2.99573227355399/log(-g*(1/2 - g/2)**2/2 - (1/2 - g/2)**3 + 1)
Serine	-2.99573227355399/log(-0.833333333333333*g**2*(1/2 - g/2) - 1.66666666666667*g*(1/2 - g/2)**2 + 1)
Arginine	-2.99573227355399/log(-g**3/4 - 0.583333333333333*g**2*(1/2 - g/2) - 0.166666666666667*g*(1/2 - g/2)**2 + 1)
Valine	-2.99573227355399/log(-g**2*(1/2 - g/2)/2 - g*(1/2 - g/2)**2 + 1)
Alanine	-2.99573227355399/log(-g**3/4 - g**2*(1/2 - g/2)/2 + 1)
Aspartic_acid	-2.99573227355399/log(-g**2*(1/2 - g/2)/4 - g*(1/2 - g/2)**2/2 + 1)
Glutamic_acid	-2.99573227355399/log(-g**2*(1/2 - g/2)/4 - g*(1/2 - g/2)**2/2 + 1)
Glycine	-2.99573227355399/log(-g**3/4 - 0.583333333333333*g**2*(1/2 - g/2) - 0.166666666666667*g*(1/2 - g/2)**2 + 1)
Phenylalanine	-2.99573227355399/log(-g*(1/2 - g/2)**2/2 - (1/2 - g/2)**3 + 1)
Leucine	-2.99573227355399/log(-g**2*(1/2 - g/2)/2 - 3*g*(1/2 - g/2)**2/2 - (1/2 - g/2)**3 + 1)
Tyrosine	-2.99573227355399/log(-g*(1/2 - g/2)**2/2 - (1/2 - g/2)**3 + 1)
Cysteine	-2.99573227355399/log(-g**2*(1/2 - g/2)/4 - g*(1/2 - g/2)**2/2 + 1)
Tryptophane	-2.99573227355399/log(-g**2*(1/2 - g/2)/4 - g*(1/2 - g/2)**2/2 + 1)
Proline	-2.99573227355399/log(-g**3/4 - g**2*(1/2 - g/2)/2 + 1)
Histidine	-2.99573227355399/log(-g**2*(1/2 - g/2)/4 - g*(1/2 - g/2)**2/2 + 1)
Glutamine	-2.99573227355399/log(-g**2*(1/2 - g/2)/4 - g*(1/2 - g/2)**2/2 + 1)
Isoleucine	-2.99573227355399/log(-g*(1/2 - g/2)**2/2 - (1/2 - g/2)**3 + 1)
Stop	-2.99573227355399/log(-g*(1/2 - g/2)**2/2 - (1/2 - g/2)**3 + 1)

## Sheet: BAPP
Number of triplets in a random sequence as to contain at least one codon of the given amino acid or stop with a probability of 95 % using the bacterial-archaeal-plant plastid code as a function of GC content.
amino_acid	codon_function
Methionine	-2.99573227355399/log(-g*(1/2 - g/2)**2/2 + 1)
Threonine	-2.99573227355399/log(-g**2*(1/2 - g/2)/2 - g*(1/2 - g/2)**2 + 1)
Asparagine	-2.99573227355399/log(-g*(1/2 - g/2)**2/2 - (1/2 - g/2)**3 + 1)
Lysine	-2.99573227355399/log(-g*(1/2 - g/2)**2/2 - (1/2 - g/2)**3 + 1)
Serine	-2.99573227355399/log(-3*g**2*(1/2 - g/2)/4 - 3*g*(1/2 - g/2)**2/2 + 1)
Arginine	-2.99573227355399/log(-g**3/4 - 3*g**2*(1/2 - g/2)/4 - g*(1/2 - g/2)**2/2 + 1)
Valine	-2.99573227355399/log(-g**2*(1/2 - g/2)/2 - g*(1/2 - g/2)**2 + 1)
Alanine	-2.99573227355399/log(-g**3/4 - g**2*(1/2 - g/2)/2 + 1)
Aspartic_acid	-2.99573227355399/log(-g**2*(1/2 - g/2)/4 - g*(1/2 - g/2)**2/2 + 1)
Glutamic_acid	-2.99573227355399/log(-g**2*(1/2 - g/2)/4 - g*(1/2 - g/2)**2/2 + 1)
Glycine	-2.99573227355399/log(-g**3/4 - g**2*(1/2 - g/2)/2 + 1)
Phenylalanine	-2.99573227355399/log(-g*(1/2 - g/2)**2/2 - (1/2 - g/2)**3 + 1)
Leucine	-2.99573227355399/log(-g**2*(1/2 - g/2)/2 - 3*g*(1/2 - g/2)**2/2 - (1/2 - g/2)**3 + 1)
Tyrosine	-2.99573227355399/log(-g*(1/2 - g/2)**2/2 - (1/2 - g/2)**3 + 1)
Cysteine	-2.99573227355399/log(-g**2*(1/2 - g/2)/4 - g*(1/2 - g/2)**2/2 + 1)
Tryptophane	-2.99573227355399/log(-g**2*(1/2 - g/2)/4 + 1)
Proline	-2.99573227355399/log(-g**3/4 - g**2*(1/2 - g/2)/2 + 1)
Histidine	-2.99573227355399/log(-g**2*(1/2 - g/2)/4 - g*(1/2 - g/2)**2/2 + 1)
Glutamine	-2.99573227355399/log(-g**2*(1/2 - g/2)/4 - g*(1/2 - g/2)**2/2 + 1)
Isoleucine	-2.99573227355399/log(-g*(1/2 - g/2)**2/2 - 2*(1/2 - g/2)**3 + 1)
Stop	-2.99573227355399/log(-g*(1/2 - g/2)**2 - (1/2 - g/2)**3 + 1)

## Sheet: BN
Number of triplets in a random sequence as to contain at least one codon of the given amino acid or stop with a probability of 95 % using the blastocrithidia nuclear code as a function of GC content.
amino_acid	codon_function
Methionine	-2.99573227355399/log(-g*(1/2 - g/2)**2/2 + 1)
Threonine	-2.99573227355399/log(-g**2*(1/2 - g/2)/2 - g*(1/2 - g/2)**2 + 1)
Asparagine	-2.99573227355399/log(-g*(1/2 - g/2)**2/2 - (1/2 - g/2)**3 + 1)
Lysine	-2.99573227355399/log(-g*(1/2 - g/2)**2/2 - (1/2 - g/2)**3 + 1)
Serine	-2.99573227355399/log(-3*g**2*(1/2 - g/2)/4 - 3*g*(1/2 - g/2)**2/2 + 1)
Arginine	-2.99573227355399/log(-g**3/4 - 3*g**2*(1/2 - g/2)/4 - g*(1/2 - g/2)**2/2 + 1)
Valine	-2.99573227355399/log(-g**2*(1/2 - g/2)/2 - g*(1/2 - g/2)**2 + 1)
Alanine	-2.99573227355399/log(-g**3/4 - g**2*(1/2 - g/2)/2 + 1)
Aspartic_acid	-2.99573227355399/log(-g**2*(1/2 - g/2)/4 - g*(1/2 - g/2)**2/2 + 1)
Glutamic_acid	-2.99573227355399/log(-g**2*(1/2 - g/2)/4 - 0.75*g*(1/2 - g/2)**2 - 0.5*(1/2 - g/2)**3 + 1)
Glycine	-2.99573227355399/log(-g**3/4 - g**2*(1/2 - g/2)/2 + 1)
Phenylalanine	-2.99573227355399/log(-g*(1/2 - g/2)**2/2 - (1/2 - g/2)**3 + 1)
Leucine	-2.99573227355399/log(-g**2*(1/2 - g/2)/2 - 3*g*(1/2 - g/2)**2/2 - (1/2 - g/2)**3 + 1)
Tyrosine	-2.99573227355399/log(-g*(1/2 - g/2)**2/2 - (1/2 - g/2)**3 + 1)
Cysteine	-2.99573227355399/log(-g**2*(1/2 - g/2)/4 - g*(1/2 - g/2)**2/2 + 1)
Tryptophane	-2.99573227355399/log(-g**2*(1/2 - g/2)/4 - g*(1/2 - g/2)**2/2 + 1)
Proline	-2.99573227355399/log(-g**3/4 - g**2*(1/2 - g/2)/2 + 1)
Histidine	-2.99573227355399/log(-g**2*(1/2 - g/2)/4 - g*(1/2 - g/2)**2/2 + 1)
Glutamine	-2.99573227355399/log(-g**2*(1/2 - g/2)/4 - g*(1/2 - g/2)**2/2 + 1)
Isoleucine	-2.99573227355399/log(-g*(1/2 - g/2)**2/2 - 2*(1/2 - g/2)**3 + 1)
Stop	-2.99573227355399/log(-0.25*g*(1/2 - g/2)**2 - 0.5*(1/2 - g/2)**3 + 1)

## Sheet: CDSG
Number of triplets in a random sequence as to contain at least one codon of the given amino acid or stop with a probability of 95 % using the candidate division sr1 and gracilibacteria code as a function of GC content.
amino_acid	codon_function
Methionine	-2.99573227355399/log(-g*(1/2 - g/2)**2/2 + 1)
Threonine	-2.99573227355399/log(-g**2*(1/2 - g/2)/2 - g*(1/2 - g/2)**2 + 1)
Asparagine	-2.99573227355399/log(-g*(1/2 - g/2)**2/2 - (1/2 - g/2)**3 + 1)
Lysine	-2.99573227355399/log(-g*(1/2 - g/2)**2/2 - (1/2 - g/2)**3 + 1)
Serine	-2.99573227355399/log(-3*g**2*(1/2 - g/2)/4 - 3*g*(1/2 - g/2)**2/2 + 1)
Arginine	-2.99573227355399/log(-g**3/4 - 3*g**2*(1/2 - g/2)/4 - g*(1/2 - g/2)**2/2 + 1)
Valine	-2.99573227355399/log(-g**2*(1/2 - g/2)/2 - g*(1/2 - g/2)**2 + 1)
Alanine	-2.99573227355399/log(-g**3/4 - g**2*(1/2 - g/2)/2 + 1)
Aspartic_acid	-2.99573227355399/log(-g**2*(1/2 - g/2)/4 - g*(1/2 - g/2)**2/2 + 1)
Glutamic_acid	-2.99573227355399/log(-g**2*(1/2 - g/2)/4 - g*(1/2 - g/2)**2/2 + 1)
Glycine	-2.99573227355399/log(-g**3/4 - g**2*(1/2 - g/2)/2 - g*(1/2 - g/2)**2/2 + 1)
Phenylalanine	-2.99573227355399/log(-g*(1/2 - g/2)**2/2 - (1/2 - g/2)**3 + 1)
Leucine	-2.99573227355399/log(-g**2*(1/2 - g/2)/2 - 3*g*(1/2 - g/2)**2/2 - (1/2 - g/2)**3 + 1)
Tyrosine	-2.99573227355399/log(-g*(1/2 - g/2)**2/2 - (1/2 - g/2)**3 + 1)
Cysteine	-2.99573227355399/log(-g**2*(1/2 - g/2)/4 - g*(1/2 - g/2)**2/2 + 1)
Tryptophane	-2.99573227355399/log(-g**2*(1/2 - g/2)/4 + 1)
Proline	-2.99573227355399/log(-g**3/4 - g**2*(1/2 - g/2)/2 + 1)
Histidine	-2.99573227355399/log(-g**2*(1/2 - g/2)/4 - g*(1/2 - g/2)**2/2 + 1)
Glutamine	-2.99573227355399/log(-g**2*(1/2 - g/2)/4 - g*(1/2 - g/2)**2/2 + 1)
Isoleucine	-2.99573227355399/log(-g*(1/2 - g/2)**2/2 - 2*(1/2 - g/2)**3 + 1)
Stop	-2.99573227355399/log(-g*(1/2 - g/2)**2/2 - (1/2 - g/2)**3 + 1)

## Sheet: CMUT
Number of triplets in a random sequence as to contain at least one codon of the given amino acid or stop with a probability of 95 % using the cephalodiscidae mitochondrial uaa-tyr code as a function of GC content.
amino_acid	codon_function
Methionine	-2.99573227355399/log(-g*(1/2 - g/2)**2/2 + 1)
Threonine	-2.99573227355399/log(-g**2*(1/2 - g/2)/2 - g*(1/2 - g/2)**2 + 1)
Asparagine	-2.99573227355399/log(-g*(1/2 - g/2)**2/2 - (1/2 - g/2)**3 + 1)
Lysine	-2.99573227355399/log(-g**2*(1/2 - g/2)/4 - g*(1/2 - g/2)**2/2 - (1/2 - g/2)**3 + 1)
Serine	-2.99573227355399/log(-3*g**2*(1/2 - g/2)/4 - 2*g*(1/2 - g/2)**2 + 1)
Arginine	-2.99573227355399/log(-g**3/4 - g**2*(1/2 - g/2)/2 + 1)
Valine	-2.99573227355399/log(-g**2*(1/2 - g/2)/2 - g*(1/2 - g/2)**2 + 1)
Alanine	-2.99573227355399/log(-g**3/4 - g**2*(1/2 - g/2)/2 + 1)
Aspartic_acid	-2.99573227355399/log(-g**2*(1/2 - g/2)/4 - g*(1/2 - g/2)**2/2 + 1)
Glutamic_acid	-2.99573227355399/log(-g**2*(1/2 - g/2)/4 - g*(1/2 - g/2)**2/2 + 1)
Glycine	-2.99573227355399/log(-g**3/4 - g**2*(1/2 - g/2)/2 + 1)
Phenylalanine	-2.99573227355399/log(-g*(1/2 - g/2)**2/2 - (1/2 - g/2)**3 + 1)
Leucine	-2.99573227355399/log(-g**2*(1/2 - g/2)/2 - 3*g*(1/2 - g/2)**2/2 - (1/2 - g/2)**3 + 1)
Tyrosine	-2.99573227355399/log(-g*(1/2 - g/2)**2/2 - 2*(1/2 - g/2)**3 + 1)
Cysteine	-2.99573227355399/log(-g**2*(1/2 - g/2)/4 - g*(1/2 - g/2)**2/2 + 1)
Tryptophane	-2.99573227355399/log(-g**2*(1/2 - g/2)/4 - g*(1/2 - g/2)**2/2 + 1)
Proline	-2.99573227355399/log(-g**3/4 - g**2*(1/2 - g/2)/2 + 1)
Histidine	-2.99573227355399/log(-g**2*(1/2 - g/2)/4 - g*(1/2 - g/2)**2/2 + 1)
Glutamine	-2.99573227355399/log(-g**2*(1/2 - g/2)/4 - g*(1/2 - g/2)**2/2 + 1)
Isoleucine	-2.99573227355399/log(-g*(1/2 - g/2)**2/2 - 2*(1/2 - g/2)**3 + 1)
Stop	-2.99573227355399/log(-g*(1/2 - g/2)**2/2 + 1)

## Sheet: CM
Number of triplets in a random sequence as to contain at least one codon of the given amino acid or stop with a probability of 95 % using the chlorophycean mitochondrial code as a function of GC content.
amino_acid	codon_function
Methionine	-2.99573227355399/log(-g*(1/2 - g/2)**2/2 + 1)
Threonine	-2.99573227355399/log(-g**2*(1/2 - g/2)/2 - g*(1/2 - g/2)**2 + 1)
Asparagine	-2.99573227355399/log(-g*(1/2 - g/2)**2/2 - (1/2 - g/2)**3 + 1)
Lysine	-2.99573227355399/log(-g*(1/2 - g/2)**2/2 - (1/2 - g/2)**3 + 1)
Serine	-2.99573227355399/log(-3*g**2*(1/2 - g/2)/4 - 3*g*(1/2 - g/2)**2/2 + 1)
Arginine	-2.99573227355399/log(-g**3/4 - 3*g**2*(1/2 - g/2)/4 - g*(1/2 - g/2)**2/2 + 1)
Valine	-2.99573227355399/log(-g**2*(1/2 - g/2)/2 - g*(1/2 - g/2)**2 + 1)
Alanine	-2.99573227355399/log(-g**3/4 - g**2*(1/2 - g/2)/2 + 1)
Aspartic_acid	-2.99573227355399/log(-g**2*(1/2 - g/2)/4 - g*(1/2 - g/2)**2/2 + 1)
Glutamic_acid	-2.99573227355399/log(-g**2*(1/2 - g/2)/4 - g*(1/2 - g/2)**2/2 + 1)
Glycine	-2.99573227355399/log(-g**3/4 - g**2*(1/2 - g/2)/2 + 1)
Phenylalanine	-2.99573227355399/log(-g*(1/2 - g/2)**2/2 - (1/2 - g/2)**3 + 1)
Leucine	-2.99573227355399/log(-g**2*(1/2 - g/2)/2 - 2*g*(1/2 - g/2)**2 - (1/2 - g/2)**3 + 1)
Tyrosine	-2.99573227355399/log(-g*(1/2 - g/2)**2/2 - (1/2 - g/2)**3 + 1)
Cysteine	-2.99573227355399/log(-g**2*(1/2 - g/2)/4 - g*(1/2 - g/2)**2/2 + 1)
Tryptophane	-2.99573227355399/log(-g**2*(1/2 - g/2)/4 + 1)
Proline	-2.99573227355399/log(-g**3/4 - g**2*(1/2 - g/2)/2 + 1)
Histidine	-2.99573227355399/log(-g**2*(1/2 - g/2)/4 - g*(1/2 - g/2)**2/2 + 1)
Glutamine	-2.99573227355399/log(-g**2*(1/2 - g/2)/4 - g*(1/2 - g/2)**2/2 + 1)
Isoleucine	-2.99573227355399/log(-g*(1/2 - g/2)**2/2 - 2*(1/2 - g/2)**3 + 1)
Stop	-2.99573227355399/log(-g*(1/2 - g/2)**2/2 - (1/2 - g/2)**3 + 1)

## Sheet: CDHN
Number of triplets in a random sequence as to contain at least one codon of the given amino acid or stop with a probability of 95 % using the ciliate-dasycladacean-hexamita nuclear code as a function of GC content.
amino_acid	codon_function
Methionine	-2.99573227355399/log(-g*(1/2 - g/2)**2/2 + 1)
Threonine	-2.99573227355399/log(-g**2*(1/2 - g/2)/2 - g*(1/2 - g/2)**2 + 1)
Asparagine	-2.99573227355399/log(-g*(1/2 - g/2)**2/2 - (1/2 - g/2)**3 + 1)
Lysine	-2.99573227355399/log(-g*(1/2 - g/2)**2/2 - (1/2 - g/2)**3 + 1)
Serine	-2.99573227355399/log(-3*g**2*(1/2 - g/2)/4 - 3*g*(1/2 - g/2)**2/2 + 1)
Arginine	-2.99573227355399/log(-g**3/4 - 3*g**2*(1/2 - g/2)/4 - g*(1/2 - g/2)**2/2 + 1)
Valine	-2.99573227355399/log(-g**2*(1/2 - g/2)/2 - g*(1/2 - g/2)**2 + 1)
Alanine	-2.99573227355399/log(-g**3/4 - g**2*(1/2 - g/2)/2 + 1)
Aspartic_acid	-2.99573227355399/log(-g**2*(1/2 - g/2)/4 - g*(1/2 - g/2)**2/2 + 1)
Glutamic_acid	-2.99573227355399/log(-g**2*(1/2 - g/2)/4 - g*(1/2 - g/2)**2/2 + 1)
Glycine	-2.99573227355399/log(-g**3/4 - g**2*(1/2 - g/2)/2 + 1)
Phenylalanine	-2.99573227355399/log(-g*(1/2 - g/2)**2/2 - (1/2 - g/2)**3 + 1)
Leucine	-2.99573227355399/log(-g**2*(1/2 - g/2)/2 - 3*g*(1/2 - g/2)**2/2 - (1/2 - g/2)**3 + 1)
Tyrosine	-2.99573227355399/log(-g*(1/2 - g/2)**2/2 - (1/2 - g/2)**3 + 1)
Cysteine	-2.99573227355399/log(-g**2*(1/2 - g/2)/4 - g*(1/2 - g/2)**2/2 + 1)
Tryptophane	-2.99573227355399/log(-g**2*(1/2 - g/2)/4 + 1)
Proline	-2.99573227355399/log(-g**3/4 - g**2*(1/2 - g/2)/2 + 1)
Histidine	-2.99573227355399/log(-g**2*(1/2 - g/2)/4 - g*(1/2 - g/2)**2/2 + 1)
Glutamine	-2.99573227355399/log(-g**2*(1/2 - g/2)/4 - g*(1/2 - g/2)**2 + 1)
Isoleucine	-2.99573227355399/log(-g*(1/2 - g/2)**2/2 - 2*(1/2 - g/2)**3 + 1)
Stop	-2.99573227355399/log(-g*(1/2 - g/2)**2/2 - (1/2 - g/2)**3 + 1)

## Sheet: CN
Number of triplets in a random sequence as to contain at least one codon of the given amino acid or stop with a probability of 95 % using the condylostoma nuclear code as a function of GC content.
amino_acid	codon_function
Methionine	-2.99573227355399/log(-g*(1/2 - g/2)**2/2 + 1)
Threonine	-2.99573227355399/log(-g**2*(1/2 - g/2)/2 - g*(1/2 - g/2)**2 + 1)
Asparagine	-2.99573227355399/log(-g*(1/2 - g/2)**2/2 - (1/2 - g/2)**3 + 1)
Lysine	-2.99573227355399/log(-g*(1/2 - g/2)**2/2 - (1/2 - g/2)**3 + 1)
Serine	-2.99573227355399/log(-3*g**2*(1/2 - g/2)/4 - 3*g*(1/2 - g/2)**2/2 + 1)
Arginine	-2.99573227355399/log(-g**3/4 - 3*g**2*(1/2 - g/2)/4 - g*(1/2 - g/2)**2/2 + 1)
Valine	-2.99573227355399/log(-g**2*(1/2 - g/2)/2 - g*(1/2 - g/2)**2 + 1)
Alanine	-2.99573227355399/log(-g**3/4 - g**2*(1/2 - g/2)/2 + 1)
Aspartic_acid	-2.99573227355399/log(-g**2*(1/2 - g/2)/4 - g*(1/2 - g/2)**2/2 + 1)
Glutamic_acid	-2.99573227355399/log(-g**2*(1/2 - g/2)/4 - g*(1/2 - g/2)**2/2 + 1)
Glycine	-2.99573227355399/log(-g**3/4 - g**2*(1/2 - g/2)/2 + 1)
Phenylalanine	-2.99573227355399/log(-g*(1/2 - g/2)**2/2 - (1/2 - g/2)**3 + 1)
Leucine	-2.99573227355399/log(-g**2*(1/2 - g/2)/2 - 3*g*(1/2 - g/2)**2/2 - (1/2 - g/2)**3 + 1)
Tyrosine	-2.99573227355399/log(-g*(1/2 - g/2)**2/2 - (1/2 - g/2)**3 + 1)
Cysteine	-2.99573227355399/log(-g**2*(1/2 - g/2)/4 - g*(1/2 - g/2)**2/2 + 1)
Tryptophane	-2.99573227355399/log(-g**2*(1/2 - g/2)/4 - 0.25*g*(1/2 - g/2)**2 + 1)
Proline	-2.99573227355399/log(-g**3/4 - g**2*(1/2 - g/2)/2 + 1)
Histidine	-2.99573227355399/log(-g**2*(1/2 - g/2)/4 - g*(1/2 - g/2)**2/2 + 1)
Glutamine	-2.99573227355399/log(-g**2*(1/2 - g/2)/4 - 0.75*g*(1/2 - g/2)**2 - 0.5*(1/2 - g/2)**3 + 1)
Isoleucine	-2.99573227355399/log(-g*(1/2 - g/2)**2/2 - 2*(1/2 - g/2)**3 + 1)
Stop	-2.99573227355399/log(-0.5*g*(1/2 - g/2)**2 - 0.5*(1/2 - g/2)**3 + 1)

[truncated: 15 more sheets: EFM, EN, IM, KN, MN, MPCMMS, PTN, PN, RM, SOM, SGCode, TM, TrM, VM, YM]
