# Supplementary material for: Statistical analysis of synonymous and stop codons in pseudo-random and real sequences as a function of GC content
Source: Sci Rep. 2023 Dec 27;13:22996. doi: 10.1038/s41598-023-49626-9 (PMC10752896; doi:10.1038/s41598-023-49626-9)
Supplement: Supplementary file 7 — Supplementary Information 7. [file 41598_2023_49626_MOESM7_ESM.xlsx]

## Sheet: Archaea
Assembly accession IDs and organism names for archaea as stored in the NCBI Genome RefSeq database.
assembly_accession	organism_name
GCF_009428885.1	Acidianus ambivalens
GCF_009729015.1	Acidianus ambivalens
GCF_003201835.2	Acidianus brierleyi
GCF_000213215.1	Acidianus hospitalis W1
GCF_009729545.1	Acidianus infernus
GCF_002116695.1	Acidianus manzaensis
GCF_021655615.1	Acidianus sp. HS-5
GCF_013133895.1	Acidianus sp. RZ1
GCF_003201765.2	Acidianus sulfidivorans JP7
GCF_000144915.1	Acidilobus saccharovorans 345-15
GCF_003431325.1	Acidilobus sp. 7A
GCF_001399695.1	Acidiplasma aeolicum
GCF_001402945.1	Acidiplasma aeolicum
GCF_001402935.1	Acidiplasma cupricumulans
GCF_001316225.1	Acidiplasma cupricumulans JCM 13668
GCF_000949015.1	Acidiplasma sp. MBA-1
GCF_000025665.1	Aciduliprofundum boonei T469
GCF_000591035.1	Aeropyrum camini SY1 = JCM 12091
GCF_001316065.1	Aeropyrum camini SY1 = JCM 12091
GCF_004323575.1	Aeropyrum pernix
GCF_000011125.1	Aeropyrum pernix K1
GCF_900069765.1	Archaeoglobus fulgidus
GCF_000008665.1	Archaeoglobus fulgidus DSM 4304
GCF_000734035.1	Archaeoglobus fulgidus DSM 8774
GCF_016757965.1	Archaeoglobus neptunius
GCF_000025285.1	Archaeoglobus profundus DSM 5631
GCF_000385565.1	Archaeoglobus sulfaticallidus PM70-1
GCF_000194625.1	Archaeoglobus veneficus SNP6
GCF_000317795.1	Caldisphaera lagunensis DSM 15908
GCF_000018305.1	Caldivirga maquilingensis IC-167
GCF_001663375.1	Caldivirga sp. MU80
GCF_000632495.1	Candidatus Acidianus copahuensis
GCF_000495475.1	Candidatus Halobonum tyrrellensis G22
GCF_003948265.1	Candidatus Korarchaeum cryptofilum
GCF_000019605.1	Candidatus Korarchaeum cryptofilum OPF8
GCF_002214165.1	Candidatus Mancarchaeum acidiphilum
GCF_003947435.1	Candidatus Methanodesulfokores washburnensis
GCF_020885915.1	Candidatus Methanoliparum sp. LAM-1
GCF_902383905.1	Candidatus Methanomassiliicoccus intestinalis
GCF_000404225.1	Candidatus Methanomassiliicoccus intestinalis Issoire-Mx1
GCF_003711245.1	Candidatus Methanomethylophilus alvus
GCF_902387285.1	Candidatus Methanomethylophilus alvus
GCF_000300255.2	Candidatus Methanomethylophilus alvus Mx1201
GCF_001481295.1	Candidatus Methanomethylophilus sp. 1R26
GCF_000685155.1	Candidatus Methanoperedens nitroreducens
GCF_900196725.1	Candidatus Methanoperedens nitroreducens
GCF_002487355.1	Candidatus Methanoperedens sp. BLZ2
GCF_000800805.1	Candidatus Methanoplasma termitum
GCF_016806735.1	Candidatus Micrarchaeum sp.
GCF_003086415.1	Candidatus Nanobsidianus stetteri
GCF_009617975.1	Candidatus Nanohalobium constans
GCF_920984865.1	Candidatus Nanopusillus sp. Marseille-Q6268
GCF_000241145.1	Candidatus Nitrosarchaeum limnium BG20
GCF_900248165.1	Candidatus Nitrosocaldus cavascurensis
GCF_002906215.1	Candidatus Nitrosocaldus islandicus
GCF_007826885.1	Candidatus Nitrosocosmicus arcticus
GCF_900696045.1	Candidatus Nitrosocosmicus franklandus
GCF_001870125.1	Candidatus Nitrosocosmicus hydrocola
GCF_000802205.1	Candidatus Nitrosocosmicus oleophilus
GCF_008389435.1	Candidatus Nitrosocosmicus sp. SS
GCF_009861625.1	Candidatus Nitrosocosmicus sp. SS
GCF_002156965.1	Candidatus Nitrosomarinus catalina
GCF_000812185.1	Candidatus Nitrosopelagicus brevis
GCF_003045125.1	Candidatus Nitrosopelagicus brevis
GCF_000299365.1	Candidatus Nitrosopumilus koreensis AR1
GCF_000242875.2	Candidatus Nitrosopumilus salaria BD31
GCF_000299395.1	Candidatus Nitrosopumilus sediminis
GCF_006740685.1	Candidatus Nitrosopumilus sp. SW
GCF_000730285.1	Candidatus Nitrososphaera evergladensis SR1
GCF_000303155.1	Candidatus Nitrososphaera gargensis Ga9.2
GCF_900167955.1	Candidatus Nitrosotalea bavarica
GCF_900177045.1	Candidatus Nitrosotalea okcheonensis
GCF_900143675.1	Candidatus Nitrosotalea sinensis
GCF_011319475.1	Candidatus Nitrosotalea sp. FS
GCF_011319465.1	Candidatus Nitrosotalea sp. TS
GCF_002787055.1	Candidatus Nitrosotenuis aquarius
GCF_000685395.1	Candidatus Nitrosotenuis chungbukensis
GCF_000955905.1	Candidatus Nitrosotenuis cloacae
GCF_026768455.1	Candidatus Nitrosotenuis cloacae
GCF_013407275.1	Candidatus Nitrosotenuis sp. DW1
GCF_000723185.1	Candidatus Nitrosotenuis uzonensis
GCF_905220655.1	Candidatus Nitrosotenuis uzonensis
GCF_008000775.1	Candidatus Prometheoarchaeum syntrophicum
GCF_013340765.1	Conexivisphaera calida
GCF_900083515.1	Cuniculiplasma divulgatum
GCF_900090055.1	Cuniculiplasma divulgatum
GCF_000020905.1	Desulfurococcus amylolyticus 1221n
GCF_000231015.2	Desulfurococcus amylolyticus DSM 16532
GCF_000513855.1	Desulfurococcus amylolyticus Z-533
GCF_001006085.1	Desulfurococcus mucosus DSM 2161
GCF_000186365.1	Desulfurococcus mucosus DSM 2162
GCF_000025505.1	Ferroglobus placidus DSM 10642
GCF_000152265.2	Ferroplasma acidarmanus Fer1
GCF_002078355.1	Ferroplasma acidiphilum
GCF_013133875.1	Ferroplasma acidiphilum
GCF_015209645.1	Fervidicoccus fontis
GCF_000258425.1	Fervidicoccus fontis Kam940
GCF_001006045.1	Geoglobus ahangari
GCF_000710615.1	Haladaptatus cibarius D43
GCF_020618475.1	Haladaptatus halobius
GCF_900156425.1	Haladaptatus litoreus
GCF_020700235.1	Haladaptatus pallidirubidus
GCF_000187225.1	Haladaptatus paucihalophilus DX253
GCF_000376445.1	Haladaptatus paucihalophilus DX253
GCF_900142335.1	Haladaptatus paucihalophilus DX253
GCF_020614375.1	Haladaptatus salinisoli
GCF_024136965.1	Haladaptatus sp. AB618
GCF_024136975.1	Haladaptatus sp. AB643
GCF_021083305.1	Haladaptatus sp. DYF46
GCF_026242195.1	Haladaptatus sp. F3-133
GCF_001625445.1	Haladaptatus sp. R4
GCF_026008575.1	Haladaptatus sp. T7
GCF_001723155.1	Haladaptatus sp. W1
GCF_026248685.1	Haladaptatus sp. ZJ1
GCF_002952775.1	Halalkaliarchaeum desulfuricum
GCF_024972735.1	Halalkaliarchaeum sp. AArc-CO
GCF_000196895.1	Halalkalicoccus jeotgali B3
GCF_000337255.1	Halalkalicoccus jeotgali B3
GCF_000485535.1	Halalkalicoccus jeotgali B3
GCF_001593955.1	Halalkalicoccus paucihalophilus
GCF_003697815.1	Halalkalicoccus subterraneus
GCF_005543295.1	Halalkalirubrum salinum
GCF_024972755.1	Halanaeroarchaeum sp. HSR-CO
GCF_001011115.1	Halanaeroarchaeum sulfurireducens
GCF_001305655.1	Halanaeroarchaeum sulfurireducens
GCF_017094445.1	Halapricum desulfuricans
GCF_017094465.1	Halapricum desulfuricans
GCF_017094505.1	Halapricum desulfuricans
GCF_017094525.1	Halapricum desulfuricans
GCF_000755225.1	Halapricum salinum
GCF_004799665.1	Halapricum salinum
GCF_009741825.1	Halapricum sp. CBA1109
GCF_000400975.1	Halarchaeum acidiphilum MH1-52-1
GCF_000474235.1	Halarchaeum acidiphilum MH1-52-1
GCF_014647455.2	Halarchaeum grantii
GCF_014647155.1	Halarchaeum nitratireducens
GCF_014647115.1	Halarchaeum rubridurum
GCF_017873775.1	Halarchaeum rubridurum
GCF_017874695.1	Halarchaeum solikamskense
GCF_003721175.2	Halarchaeum sp. CBA1220
GCF_002844195.1	Halegenticoccus soli
GCF_004116405.1	Halegenticoccus tardaugens
GCF_026616195.1	Haloarchaeobius amylolyticus
GCF_900103505.1	Haloarchaeobius iranensis
GCF_024495425.1	Haloarchaeobius litoreus
GCF_024464185.1	Haloarchaeobius salinus
GCF_024609245.1	Haloarchaeobius sp. FL176
GCF_025399835.1	Haloarchaeobius sp. HME9146
GCF_000336615.1	Haloarcula amylolytica JCM 13557
GCF_012726115.1	Haloarcula argentinensis
GCF_000337755.1	Haloarcula californiae ATCC 33799
GCF_004150385.1	Haloarcula hispanica
GCF_008729095.1	Haloarcula hispanica
GCF_022807515.1	Haloarcula hispanica
GCF_902209435.1	Haloarcula hispanica
GCF_000223905.1	Haloarcula hispanica ATCC 33960
GCF_000504565.1	Haloarcula hispanica N601
GCF_000336635.1	Haloarcula japonica DSM 6131
GCF_005406125.1	Haloarcula mannanilytica
GCF_000011085.1	Haloarcula marismortui ATCC 43049
GCF_005310945.1	Haloarcula marismortui ATCC 43049
GCF_003634715.1	Haloarcula quadrata
GCF_001280425.1	Haloarcula rubripromontorii
GCF_012726155.1	Haloarcula rubripromontorii
GCF_003992425.1	Haloarcula salaria
GCF_014647095.1	Haloarcula salaria
GCF_014647415.1	Haloarcula sebkhae
GCF_000337275.1	Haloarcula sinaiiensis ATCC 33800
GCF_018200015.1	Haloarcula sinaiiensis ATCC 33800
GCF_003665885.1	Haloarcula sp. Atlit-120R
GCF_003665985.1	Haloarcula sp. Atlit-47R
GCF_003666065.1	Haloarcula sp. Atlit-7R
GCF_000827835.1	Haloarcula sp. CBA1115
GCF_009741785.1	Haloarcula sp. CBA1122
GCF_001485575.1	Haloarcula sp. CBA1127
GCF_001485555.1	Haloarcula sp. CBA1128
GCF_008729015.1	Haloarcula sp. CBA1129
GCF_008729005.1	Haloarcula sp. CBA1130
GCF_008728975.1	Haloarcula sp. CBA1131
GCF_011602445.1	Haloarcula sp. JP-L23
GCF_011440255.1	Haloarcula sp. JP-Z28
GCF_001647155.1	Haloarcula sp. K1
GCF_011627385.1	Haloarcula sp. R1-2
GCF_002844335.1	Haloarcula taiwanensis
GCF_900106715.1	Haloarcula vallismortis
GCF_000337775.1	Haloarcula vallismortis ATCC 29715
GCF_009831555.1	Halobacterium bonnevillei
GCF_001488575.1	Halobacterium hubeiense
GCF_900003505.1	Halobacterium hubeiense
GCF_900003515.1	Halobacterium hubeiense
GCF_900003525.1	Halobacterium hubeiense
GCF_900003565.1	Halobacterium hubeiense
GCF_900003575.1	Halobacterium hubeiense
GCF_900004275.1	Halobacterium hubeiense
GCF_900005775.1	Halobacterium hubeiense
GCF_900110535.1	Halobacterium jilantaiense
GCF_021233415.1	Halobacterium litoreum
GCF_021233435.1	Halobacterium noricense
GCF_021963785.1	Halobacterium noricense
GCF_004799605.1	Halobacterium salinarum
GCF_014202515.1	Halobacterium salinarum
GCF_021503975.1	Halobacterium salinarum
GCF_021503995.1	Halobacterium salinarum
GCF_021504015.1	Halobacterium salinarum
GCF_021504035.1	Halobacterium salinarum
GCF_021504045.1	Halobacterium salinarum
GCF_008124605.1	Halobacterium salinarum DSM 3754
GCF_000006805.1	Halobacterium salinarum NRC-1
GCF_000069025.1	Halobacterium salinarum R1
GCF_016917835.2	Halobacterium sp. BOL4-2
GCF_009741975.1	Halobacterium sp. CBA1126
GCF_001485535.1	Halobacterium sp. CBA1132
GCF_000230955.2	Halobacterium sp. DL1
GCF_021249345.1	Halobacterium sp. Gai3-17
GCF_016917855.1	Halobacterium sp. GSL-19
GCF_021028995.1	Halobacterium sp. KA-4
GCF_021029015.1	Halobacterium sp. KA-6
GCF_020736485.1	Halobacterium sp. NRC-34001
GCF_011734195.1	Halobacterium sp. R2-5
GCF_021729015.1	Halobacterium sp. TGN-42-S1
GCF_021249405.1	Halobacterium sp. XZYJT26
GCF_900129775.1	Halobaculum gomorrense
GCF_013401515.1	Halobaculum halophilum
GCF_019823105.1	Halobaculum magnesiiphilum
GCF_019880245.1	Halobaculum roseum
GCF_019880225.1	Halobaculum rubrum
GCF_013402875.1	Halobaculum salinum
GCF_009831625.1	Halobaculum saliterrae
GCF_021431925.1	Halobaculum sp. CBA1158
GCF_003697845.1	Halobellus captivus
GCF_007655485.1	Halobellus captivus
GCF_900107195.1	Halobellus clavatus
GCF_024464655.1	Halobellus inordinatus
GCF_004799685.1	Halobellus limi
GCF_900108165.1	Halobellus limi
GCF_024464595.1	Halobellus litoreus
GCF_024498335.1	Halobellus ramosii
GCF_024494595.1	Halobellus rarus
GCF_014212355.1	Halobellus ruber
GCF_000739575.1	Halobellus rufus
GCF_014646875.1	Halobellus salinus
GCF_003665925.1	Halobellus sp. Atlit-38R
GCF_900112205.1	Halobiforma haloterrestris
GCF_000226975.2	Halobiforma lacisalsi AJ5
GCF_000336655.1	Halobiforma lacisalsi AJ5
GCF_000337895.1	Halobiforma nitratireducens JCM 10879
GCF_026586625.1	Halobium salinum
GCF_014647475.1	Halocalculus aciditolerans
GCF_003862495.1	Halocatena pleomorpha
GCF_023115355.1	Halocatena sp. AD-1
GCF_023276375.1	Halocatena sp. DFN5
GCF_025913575.1	Halocatena sp. DFN5
GCF_025947005.1	Halocatena sp. QDMS1
GCF_026013925.1	Halocatena sp. RDMS1
GCF_003058365.1	Halococcoides cellulosivorans
GCF_000334895.1	Halococcus agarilyticus
GCF_022870485.1	Halococcus dombrowskii
GCF_000259215.1	Halococcus hamelinensis 100A6
GCF_000336675.1	Halococcus hamelinensis 100A6
GCF_000336695.1	Halococcus morrhuae DSM 1307
GCF_024508235.1	Halococcus qingdaonensis
GCF_000336915.1	Halococcus saccharolyticus DSM 5350
GCF_000336935.1	Halococcus salifodinae DSM 8989
GCF_009900715.1	Halococcus salsus
GCF_000755245.1	Halococcus sediminicola
GCF_003602035.1	Halococcus sp. IIIV-5B
GCF_000336715.1	Halococcus thailandensis JCM 13552
GCF_001767315.1	Halodesulfurarchaeum formicicum
GCF_001886955.1	Halodesulfurarchaeum formicicum
GCF_010692905.1	Haloferax alexandrinus
GCF_012726105.1	Haloferax alexandrinus
GCF_000336735.1	Haloferax alexandrinus JCM 10717
GCF_000337795.1	Haloferax denitrificans ATCC 35960
GCF_000336755.1	Haloferax elongans ATCC BAA-1513
GCF_001190965.1	Haloferax gibbonsii
GCF_014969745.1	Haloferax gibbonsii
GCF_000336775.1	Haloferax gibbonsii ATCC 33959
GCF_024730625.1	Haloferax larsenii
GCF_900109695.1	Haloferax larsenii
GCF_000336955.1	Haloferax larsenii JCM 13917
GCF_009674605.1	Haloferax litoreum
GCF_000336795.1	Haloferax lucentense DSM 14919
GCF_009674585.1	Haloferax marinisediminis
GCF_009674625.1	Haloferax marinum
GCF_001469875.2	Haloferax marisrubri
GCF_001368915.1	Haloferax massiliensis
GCF_902381785.1	Haloferax massiliensis
GCF_000306765.2	Haloferax mediterranei ATCC 33500
GCF_000337295.1	Haloferax mediterranei ATCC 33500
GCF_000685635.1	Haloferax mediterranei ATCC 33500
GCF_005406325.1	Haloferax mediterranei ATCC 33500
GCF_000337815.1	Haloferax mucosum ATCC BAA-1512
GCF_000723845.1	Haloferax prahovense
GCF_000336815.1	Haloferax prahovense DSM 18310
GCF_001469865.1	Haloferax profundi
GCF_024136985.1	Haloferax sp. AB510
GCF_014530665.1	Haloferax sp. AS1
GCF_000730175.1	Haloferax sp. ATB1
GCF_000336975.1	Haloferax sp. ATCC BAA-644
GCF_000336835.1	Haloferax sp. ATCC BAA-645
GCF_000336855.1	Haloferax sp. ATCC BAA-646
GCF_003665905.1	Haloferax sp. Atlit-105R
GCF_003665865.1	Haloferax sp. Atlit-109R
GCF_003586325.1	Haloferax sp. Atlit-10N
GCF_003383095.1	Haloferax sp. Atlit-12N
GCF_003383085.1	Haloferax sp. Atlit-16N
GCF_003382985.1	Haloferax sp. Atlit-19N
GCF_003383005.1	Haloferax sp. Atlit-24N
GCF_003383065.1	Haloferax sp. Atlit-47N
GCF_003383015.1	Haloferax sp. Atlit-48N
GCF_003383025.1	Haloferax sp. Atlit-4N
GCF_003383195.1	Haloferax sp. Atlit-6N
GCF_000328285.1	Haloferax sp. BAB-2207
GCF_008806815.1	Haloferax sp. CBA1148
GCF_008806915.1	Haloferax sp. CBA1149
GCF_008806905.1	Haloferax sp. CBA1150
GCF_902410085.1	Haloferax sp. KTX1
GCF_001482285.1	Haloferax sp. Q22
GCF_014635105.1	Haloferax sulfurifontis
GCF_000337835.1	Haloferax sulfurifontis ATCC BAA-897
GCF_007714225.1	Haloferax volcanii
GCF_018419995.1	Haloferax volcanii
GCF_018420015.1	Haloferax volcanii
GCF_018420055.1	Haloferax volcanii
GCF_018420065.1	Haloferax volcanii
GCF_000025685.1	Haloferax volcanii DS2
GCF_000337315.1	Haloferax volcanii DS2
GCF_004150395.1	Halogeometricum borinquense
GCF_010692885.1	Halogeometricum borinquense
GCF_000172995.2	Halogeometricum borinquense DSM 11551
GCF_000337855.1	Halogeometricum borinquense DSM 11551
GCF_900115785.1	Halogeometricum limi
GCF_000337095.1	Halogeometricum pallidum JCM 14848
GCF_900112175.1	Halogeometricum rufum
GCF_009741955.1	Halogeometricum sp. CBA1124
GCF_007421925.1	Haloglomus irregulare
GCF_024298885.1	Haloglomus sp. ZY41
GCF_024298825.1	Haloglomus sp. ZY58
GCF_900110465.1	Halogranum amylolyticum
GCF_900103715.1	Halogranum gelatinilyticum
GCF_900114455.1	Halogranum rubrum
GCF_000283335.1	Halogranum salarium B-1
GCF_002788215.1	Halohasta litchfieldiae
GCF_900109065.1	Halohasta litchfieldiae
GCF_024494645.1	Halohasta litorea
GCF_024178165.1	Halohasta sp. GSL13
GCF_026616205.1	Halolamina litorea
GCF_001307315.1	Halolamina pelagica
GCF_900115675.1	Halolamina pelagica
GCF_000739555.1	Halolamina rubra
GCF_017874235.1	Halolamina salifodinae
GCF_001282785.1	Halolamina sediminis
GCF_002025255.2	Halolamina sp. CBA1230
GCF_011627345.1	Halolamina sp. R1-12
GCF_009791395.1	Halomarina oriensis
GCF_023699475.1	Halomarina rubra
GCF_023074835.1	Halomarina salina
GCF_024227715.1	Halomarina sp. BCD28
GCF_024228315.1	Halomarina sp. BND7
GCF_004681185.1	Halomicroarcula amylolytica
GCF_010119205.1	Halomicroarcula limicola
GCF_019061235.1	Halomicroarcula limicola
GCF_019599505.1	Halomicroarcula nitratireducens
GCF_014647235.1	Halomicroarcula pellucida
GCF_019599515.1	Halomicroarcula pellucida
GCF_019599465.1	Halomicroarcula rubra
GCF_010119195.1	Halomicroarcula salina
GCF_019061225.1	Halomicroarcula salina
GCF_019599405.1	Halomicroarcula salinisoli
GCF_019599485.1	Halomicroarcula salinisoli
GCF_024218775.1	Halomicroarcula sp. DT1
GCF_025457605.1	Halomicroarcula sp. LYG108
GCF_025457585.1	Halomicroarcula sp. LYG24
GCF_024218815.1	Halomicroarcula sp. YSSS71
GCF_000379085.1	Halomicrobium katesii DSM 19301
GCF_003992375.1	Halomicrobium mukohataei
GCF_004803735.1	Halomicrobium mukohataei
GCF_012726095.1	Halomicrobium mukohataei
GCF_000023965.1	Halomicrobium mukohataei DSM 12286
GCF_020405185.1	Halomicrobium salinisoli
GCF_020405245.1	Halomicrobium salinisoli
GCF_017612575.1	Halomicrobium sp. IBSBa
GCF_009617995.1	Halomicrobium sp. LC1Hm
GCF_009217585.1	Halomicrobium sp. ZPS1
GCF_900114435.1	Halomicrobium zhouii
GCF_003605575.1	Halonotius aquaticus
GCF_003605635.1	Halonotius pteroides
GCF_006861655.1	Halonotius roseus
GCF_006861665.1	Halonotius terrestris
GCF_001462205.1	Haloparvum sedimenti
GCF_900113245.1	Halopelagius inordinatus
GCF_003351065.1	Halopelagius longus
GCF_900100875.1	Halopelagius longus
GCF_900108505.1	Halopenitus malekzadehii
GCF_002355635.1	Halopenitus persicus
GCF_900107205.1	Halopenitus persicus
GCF_003610195.1	Halopiger aswanensis
GCF_000455365.1	Halopiger djelfimassiliensis
GCF_000455345.1	Halopiger goleimassiliensis
GCF_000784335.1	Halopiger salifodinae
GCF_900110455.1	Halopiger salifodinae
GCF_000217715.1	Halopiger xanaduensis SH-6
GCF_003688715.1	Haloplanus aerogenes
GCF_003856835.1	Haloplanus aerogenes
GCF_000427685.1	Haloplanus natans DSM 17983
GCF_009762275.1	Haloplanus rallus
GCF_024494725.1	Haloplanus ruber
GCF_003342675.1	Haloplanus rubicundus
GCF_003342695.1	Haloplanus rubicundus
GCF_024498175.1	Haloplanus salinarum
GCF_003336245.1	Haloplanus salinus
GCF_023703775.1	Haloplanus sp. GDY1
GCF_023703795.1	Haloplanus sp. HW8-1
GCF_023276355.1	Haloplanus sp. XH21
GCF_900107665.1	Haloplanus vescus
GCF_020097835.1	Haloprofundus halobius
GCF_003439925.1	Haloprofundus halophilus
GCF_001469955.1	Haloprofundus marisrubri
GCF_020150815.1	Haloprofundus salilacus
GCF_020097815.1	Haloprofundus salinisoli
GCF_005155585.1	Haloprofundus sp. MHR1
GCF_000237865.1	Haloquadratum walsbyi C23
GCF_000009185.1	Haloquadratum walsbyi DSM 16790
GCF_004944975.1	Halorhabdus amylolytica
GCF_900880625.1	Halorhabdus rudnickae
GCF_013839425.1	Halorhabdus salina
GCF_009690625.1	Halorhabdus sp. CBA1104
GCF_009797925.1	Halorhabdus sp. CUG00001
GCF_000215915.2	Halorhabdus tiamatea SARL4B
GCF_000470655.1	Halorhabdus tiamatea SARL4B
GCF_000023945.1	Halorhabdus utahensis DSM 12940
GCF_023077655.1	Halorientalis brevis
GCF_023028225.1	Halorientalis litorea
GCF_023028345.1	Halorientalis marina
GCF_004118325.1	Halorientalis pallida
GCF_900110215.1	Halorientalis persicus
GCF_023698535.1	Halorientalis regularis
GCF_900102305.1	Halorientalis regularis
GCF_005049285.1	Halorientalis salina
GCF_023566035.1	Halorientalis salina
GCF_001989615.1	Halorientalis sp. IM1011
GCF_020567525.1	Halorubellus salinus
GCF_011440375.1	Halorubellus sp. JP-L1
GCF_001542905.1	Halorubrum aethiopicum
GCF_000336995.1	Halorubrum aidingense JCM 13560
GCF_017873815.1	Halorubrum alkaliphilum
GCF_004114995.1	Halorubrum amylolyticum
GCF_900113615.1	Halorubrum aquaticum
GCF_000337015.1	Halorubrum arcis JCM 13916
GCF_000336875.1	Halorubrum californiense DSM 19288
GCF_900182635.1	Halorubrum cibi
GCF_000337035.1	Halorubrum coriense DSM 10284
GCF_007671725.1	Halorubrum depositum
GCF_000337335.1	Halorubrum distributum JCM 10118
GCF_000337055.1	Halorubrum distributum JCM 9100
GCF_002252725.1	Halorubrum ezzemoulense
GCF_002252805.1	Halorubrum ezzemoulense
GCF_002252815.1	Halorubrum ezzemoulense
GCF_002252835.1	Halorubrum ezzemoulense
GCF_002252875.1	Halorubrum ezzemoulense
GCF_002379115.1	Halorubrum ezzemoulense
GCF_004126515.1	Halorubrum ezzemoulense
GCF_900188075.1	Halorubrum ezzemoulense
GCF_000421805.1	Halorubrum ezzemoulense DSM 17463
GCF_002114285.1	Halorubrum ezzemoulense DSM 17463
GCF_002252985.1	Halorubrum halodurans
GCF_000739595.1	Halorubrum halophilum
GCF_008806895.1	Halorubrum halophilum
GCF_000337075.1	Halorubrum hochstenium ATCC 700873
GCF_000337355.1	Halorubrum kocurii JCM 14978
GCF_002215285.1	Halorubrum lacusprofundi
GCF_002215305.1	Halorubrum lacusprofundi
GCF_021965275.1	Halorubrum lacusprofundi
GCF_000022205.1	Halorubrum lacusprofundi ATCC 49239
GCF_024494655.1	Halorubrum laminariae
GCF_902377425.1	Halorubrum lipolyticum
GCF_000337375.1	Halorubrum lipolyticum DSM 21995
GCF_000337395.1	Halorubrum litoreum JCM 13561
GCF_002727125.1	Halorubrum persicum
GCF_018228765.1	Halorubrum ruber
GCF_024494685.1	Halorubrum rubrum
GCF_024494565.1	Halorubrum rutilum
GCF_000700025.1	Halorubrum saccharovorum
GCF_000337915.1	Halorubrum saccharovorum DSM 1137
GCF_013267195.1	Halorubrum salinarum
GCF_024494575.1	Halorubrum salinum
GCF_002286985.1	Halorubrum salipaludis
GCF_007671685.1	Halorubrum salsamenti
GCF_900111935.1	Halorubrum sodomense
GCF_023702125.1	Halorubrum sp. 1-13-28
GCF_018623055.1	Halorubrum sp. 2020YC2
GCF_003287355.1	Halorubrum sp. 48-1-W
GCF_000513435.1	Halorubrum sp. AJ67
GCF_005435115.1	Halorubrum sp. ARQ200
GCF_005435135.1	Halorubrum sp. ASP1
GCF_005435225.1	Halorubrum sp. ASP121
GCF_003666015.1	Halorubrum sp. Atlit-26R
GCF_003665955.1	Halorubrum sp. Atlit-28R
GCF_003666025.1	Halorubrum sp. Atlit-8R
GCF_003666005.1	Halorubrum sp. Atlit-9R
GCF_004114375.1	Halorubrum sp. BOL3-1
GCF_000746205.1	Halorubrum sp. BV1
GCF_002727095.1	Halorubrum sp. C191
GCF_009742825.1	Halorubrum sp. CBA1125
GCF_003721435.2	Halorubrum sp. CBA1229
GCF_005435025.1	Halorubrum sp. CGM4_25_10-8A
GCF_005435095.1	Halorubrum sp. CGM5_25_10-8B
GCF_003781945.1	Halorubrum sp. CSM-61
GCF_002252965.1	Halorubrum sp. Ea1
GCF_002252925.1	Halorubrum sp. Ea8
GCF_002252895.1	Halorubrum sp. Eb13
GCF_005435165.1	Halorubrum sp. GN11_10-6_MGM
GCF_005435175.1	Halorubrum sp. GN11GM_10-3_MGM
GCF_005435235.1	Halorubrum sp. GN12_10-3_MGM
GCF_002252755.1	Halorubrum sp. Hd13
GCF_002252745.1	Halorubrum sp. Ib24
GCF_009806985.1	Halorubrum sp. JWXQ-INN 858
GCF_016635065.1	Halorubrum sp. LN27
GCF_003990725.2	Halorubrum sp. PV6
GCF_002135005.1	Halorubrum sp. SD612
GCF_001261915.1	Halorubrum sp. SD626R
GCF_005435185.1	Halorubrum sp. SD626R
GCF_002135045.1	Halorubrum sp. SD683
GCF_005435035.1	Halorubrum sp. SD690R
GCF_005435195.1	Halorubrum sp. SP3
GCF_005435015.1	Halorubrum sp. SP9
GCF_005435055.1	Halorubrum sp. SS7
GCF_000296615.1	Halorubrum sp. T3
GCF_000337415.1	Halorubrum tebenquichense DSM 14210
GCF_009856205.1	Halorubrum terrestre
GCF_009856455.1	Halorubrum terrestre
GCF_000337435.1	Halorubrum terrestre JCM 10247
GCF_002355655.1	Halorubrum trapanicum
GCF_017873555.1	Halorubrum trapanicum
GCF_001280455.1	Halorubrum tropicale
GCF_900188065.1	Halorubrum vacuolatum
GCF_900102375.1	Halorubrum xinjiangense
GCF_026586675.1	Halorubrum yunnanense
GCF_004143485.2	Halorussus amylolyticus
GCF_004765805.1	Halorussus halobius
GCF_008831545.1	Halorussus halophilus
GCF_003382685.1	Halorussus litoreus
GCF_004521895.1	Halorussus marinus
GCF_004765795.1	Halorussus marinus
GCF_004087835.1	Halorussus pelagicus
GCF_003369835.1	Halorussus rarus
GCF_004765785.1	Halorussus ruber
GCF_004765815.2	Halorussus salinus
GCF_011440385.1	Halorussus sp. JP-T4
GCF_010747475.1	Halorussus sp. MSC15.2
GCF_024218795.1	Halorussus sp. XZYJ18
GCF_024138165.1	Halorussus sp. XZYJT10
GCF_023238445.1	Halorussus sp. XZYJT40
GCF_023238205.1	Halorussus sp. XZYJT49
GCF_024138125.1	Halorussus sp. YCN54
GCF_009663395.1	Halosegnis longus
GCF_009184545.1	Halosegnis rubeus
GCF_009184555.1	Halosegnis rubeus
GCF_009184575.1	Halosegnis rubeus
GCF_024298865.1	Halosegnis sp. ZY10
GCF_020217425.1	Halosiccatus urmianus
GCF_000337455.1	Halosimplex carlsbadense 2-9-1
GCF_004698125.1	Halosimplex halophilum
GCF_016065055.1	Halosimplex litoreum
GCF_013415905.1	Halosimplex pelagicum
GCF_013415885.1	Halosimplex rubrum
GCF_003730195.1	Halosimplex salinum
GCF_023566055.1	Halosolutus amylolyticus
GCF_023028105.1	Halosolutus gelatinilyticus
GCF_022869805.1	Halosolutus halophilus
GCF_900116205.1	Halostagnicola kamekurae
GCF_000517625.1	Halostagnicola larsenii XH-48
GCF_000691505.1	Halostagnicola sp. A56
GCF_003675875.1	Halostella limicola
GCF_004785955.1	Halostella litorea
GCF_004762015.1	Halostella pelagica
GCF_003675855.1	Halostella salina
GCF_011440285.1	Halostella sp. JP-L12
GCF_017352155.2	Haloterrigena alkaliphila
GCF_001971705.1	Haloterrigena daqingensis
GCF_900156445.1	Haloterrigena daqingensis
GCF_013342135.1	Haloterrigena gelatinilytica
GCF_013342145.1	Haloterrigena gelatinilytica
GCF_004217335.1	Haloterrigena hispanica
GCF_900101245.1	Haloterrigena hispanica
GCF_900111485.1	Haloterrigena hispanica
GCF_000337475.1	Haloterrigena limicola JCM 13563
GCF_017352095.1	Haloterrigena longa
GCF_001953745.1	Haloterrigena saccharevitans
GCF_003977755.1	Haloterrigena salifodinae
GCF_016906025.1	Haloterrigena salifodinae
GCF_000337495.1	Haloterrigena salina JCM 13891
GCF_024266705.1	Haloterrigena sp. BND6
GCF_024296685.1	Haloterrigena sp. DT87
GCF_005938085.1	Haloterrigena sp. H1
GCF_024227435.1	Haloterrigena sp. ZJ2
GCF_000025325.1	Haloterrigena turkmenica DSM 5511
GCF_900100385.1	Halovenus aranensis
GCF_009831575.1	Halovenus carboxidivorans
GCF_026586665.1	Halovenus rubra
GCF_026410925.1	Halovenus salina
GCF_000337515.1	Halovivax asiaticus JCM 14624
GCF_024498195.1	Halovivax cerinus
GCF_023093535.1	Halovivax limisalsi
GCF_000328525.1	Halovivax ruber XH-70
GCF_024138145.1	Halovivax sp. AGai3-5
GCF_024300625.1	Halovivax sp. CGA30
GCF_017357405.1	Halovivax sp. KZCA124
GCF_024362485.1	Halovivax sp. WLHSJ27
GCF_000015145.1	Hyperthermus butylicus DSM 5456
GCF_000017945.1	Ignicoccus hospitalis KIN4/I
GCF_001481685.1	Ignicoccus islandicus DSM 13165
GCF_014876775.1	Infirmifilum lucidum
GCF_000993805.1	Infirmifilum uzonense
GCF_000204925.1	Metallosphaera cuprina Ar-4
GCF_001315825.1	Metallosphaera hakonensis JCM 8857 = DSM 7519
GCF_003201675.2	Metallosphaera hakonensis JCM 8857 = DSM 7519
GCF_022064045.1	Metallosphaera javensis (ex Hofmann et al. 2022)
GCF_005222525.1	Metallosphaera prunae
GCF_000747605.1	Metallosphaera sedula
GCF_001266655.1	Metallosphaera sedula
GCF_001266675.1	Metallosphaera sedula
GCF_001266695.1	Metallosphaera sedula
GCF_001266715.1	Metallosphaera sedula
GCF_001266735.1	Metallosphaera sedula
GCF_022427045.1	Metallosphaera sedula
GCF_023169565.1	Metallosphaera sedula
GCF_013343295.1	Metallosphaera tengchongensis
GCF_000243315.1	Metallosphaera yellowstonensis MK1
GCF_004363215.1	Methanimicrococcus blatticola
GCF_020011555.1	Methanimicrococcus blatticola
GCF_020685265.1	Methanimicrococcus blatticola
GCF_017874455.1	Methanobacterium aggregans
GCF_023227715.1	Methanobacterium alcaliphilum
GCF_018141185.1	Methanobacterium alkalithermotolerans
GCF_000746075.1	Methanobacterium arcticum
GCF_002287175.1	Methanobacterium bryantii
GCF_900095295.1	Methanobacterium congolense
GCF_000762265.1	Methanobacterium formicicum
GCF_001458655.1	Methanobacterium formicicum
GCF_000302455.1	Methanobacterium formicicum DSM 3637
GCF_001316325.1	Methanobacterium formicicum JCM 10132
GCF_000191585.1	Methanobacterium lacus
GCF_000214725.1	Methanobacterium paludis
GCF_017873625.1	Methanobacterium petrolearium
GCF_001729285.1	Methanobacterium sp. A39
GCF_002813675.1	Methanobacterium sp. MZ-A1
GCF_000744455.1	Methanobacterium sp. SMA-27
GCF_019931065.1	Methanobacterium sp. VT
GCF_019351055.1	Methanobacterium sp. YSL
GCF_002813655.1	Methanobacterium subterraneum
GCF_002813695.1	Methanobacterium subterraneum
GCF_012933645.1	Methanobacterium subterraneum
GCF_000745485.1	Methanobacterium veterum
GCF_027110435.1	Methanobacterium veterum
GCF_027110455.1	Methanobacterium veterum
GCF_019669925.1	Methanobrevibacter arboriphilus
GCF_000513315.1	Methanobrevibacter arboriphilus ANOR1
GCF_001316345.1	Methanobrevibacter arboriphilus JCM 13429 = DSM 1125
GCF_002072215.1	Methanobrevibacter arboriphilus JCM 13429 = DSM 1125
GCF_001315885.1	Methanobrevibacter arboriphilus JCM 9315
GCF_000320505.1	Methanobrevibacter boviskoreani JH1
GCF_001639295.1	Methanobrevibacter curvatus
GCF_001639285.1	Methanobrevibacter cuticularis
GCF_001639265.1	Methanobrevibacter filiformis
GCF_900109595.1	Methanobrevibacter gottschalkii
GCF_003814835.1	Methanobrevibacter gottschalkii DSM 11977
GCF_001477655.1	Methanobrevibacter millerae
GCF_900103415.1	Methanobrevibacter millerae
GCF_001563245.1	Methanobrevibacter olleyae
GCF_900114585.1	Methanobrevibacter olleyae
GCF_001639275.1	Methanobrevibacter oralis
GCF_900289035.1	Methanobrevibacter oralis
GCF_902384065.1	Methanobrevibacter oralis
GCF_912073625.1	Methanobrevibacter oralis
GCF_000529525.1	Methanobrevibacter oralis JMR01
GCF_000024185.1	Methanobrevibacter ruminantium M1
GCF_000824705.1	Methanobrevibacter smithii
GCF_002252585.1	Methanobrevibacter smithii
GCF_002813085.1	Methanobrevibacter smithii
GCF_018784305.1	Methanobrevibacter smithii
GCF_022846155.1	Methanobrevibacter smithii
GCF_022846175.1	Methanobrevibacter smithii
GCF_900650605.1	Methanobrevibacter smithii
GCF_900654205.1	Methanobrevibacter smithii
GCF_901111125.1	Methanobrevibacter smithii
GCF_902384055.1	Methanobrevibacter smithii
GCF_902387325.1	Methanobrevibacter smithii
GCF_000016525.1	Methanobrevibacter smithii ATCC 35061
GCF_000151225.1	Methanobrevibacter smithii DSM 2374
GCF_000151245.1	Methanobrevibacter smithii DSM 2375
GCF_000189795.1	Methanobrevibacter smithii TS145A
GCF_000189815.1	Methanobrevibacter smithii TS145B
GCF_000189835.1	Methanobrevibacter smithii TS146A
GCF_000189855.1	Methanobrevibacter smithii TS146B
GCF_000189895.1	Methanobrevibacter smithii TS146D
GCF_000189915.1	Methanobrevibacter smithii TS146E
GCF_000189935.1	Methanobrevibacter smithii TS147A
GCF_000189955.1	Methanobrevibacter smithii TS147B
GCF_000189975.1	Methanobrevibacter smithii TS147C
GCF_000189995.1	Methanobrevibacter smithii TS94A
GCF_000190015.1	Methanobrevibacter smithii TS94B
GCF_000190035.1	Methanobrevibacter smithii TS94C
GCF_000190055.1	Methanobrevibacter smithii TS95A
GCF_000190075.1	Methanobrevibacter smithii TS95B
GCF_000190095.1	Methanobrevibacter smithii TS95C
GCF_000190115.1	Methanobrevibacter smithii TS95D
GCF_000190135.1	Methanobrevibacter smithii TS96A
GCF_000190155.1	Methanobrevibacter smithii TS96B
GCF_000190175.1	Methanobrevibacter smithii TS96C
GCF_002208625.1	Methanobrevibacter sp. 87.7
GCF_001729385.1	Methanobrevibacter sp. A27
GCF_001729455.1	Methanobrevibacter sp. A54
GCF_000404165.1	Methanobrevibacter sp. AbM4
GCF_023617305.1	Methanobrevibacter sp. TLL-48-HuF1
GCF_020148105.1	Methanobrevibacter sp. TMH8
GCF_001548675.1	Methanobrevibacter sp. YE315
GCF_003111625.1	Methanobrevibacter thaueri
GCF_003111605.1	Methanobrevibacter woesei
GCF_000621965.1	Methanobrevibacter wolinii SH
GCF_024170505.1	Methanocalculus alkaliphilus
GCF_018132105.1	Methanocalculus chunghsingensis
GCF_024170265.1	Methanocalculus sp. AMF5
GCF_024372745.1	Methanocalculus taiwanensis
GCF_000739065.1	Methanocaldococcus bathoardescens
GCF_000023985.1	Methanocaldococcus fervens AG86
GCF_000092305.1	Methanocaldococcus infernus ME
GCF_000091665.1	Methanocaldococcus jannaschii DSM 2661
GCF_000025525.1	Methanocaldococcus sp. FS406-22
GCF_902827225.1	Methanocaldococcus sp. SG7
GCF_000363885.1	Methanocaldococcus villosus KIN24-T80
GCF_000371805.1	Methanocaldococcus villosus KIN24-T80
GCF_000024625.1	Methanocaldococcus vulcanius M7
GCF_000063445.1	Methanocella arvoryzae MRE50
GCF_902810565.1	Methanocella conradii
GCF_000251105.1	Methanocella conradii HZ254
GCF_000011005.1	Methanocella paludicola SANAE
GCF_021023085.1	Methanocella sp. CWC-04
GCF_000013725.1	Methanococcoides burtonii DSM 6242
GCF_000765475.1	Methanococcoides methylutens
GCF_900773915.1	Methanococcoides methylutens
GCF_000970325.1	Methanococcoides methylutens MM1
GCF_021184045.1	Methanococcoides orientis
GCF_023684405.1	Methanococcoides seepicolus
GCF_900774055.1	Methanococcoides sp. AM1
GCF_900774285.1	Methanococcoides sp. NM1
GCF_013166765.1	Methanococcoides sp. SA1
GCF_900111645.1	Methanococcoides vulcani
GCF_900773955.1	Methanococcoides vulcani
GCF_025449255.1	Methanococcus aeolicus
GCF_000017185.1	Methanococcus aeolicus Nankai-3
GCF_002945325.1	Methanococcus maripaludis
GCF_003052125.1	Methanococcus maripaludis
GCF_013760955.1	Methanococcus maripaludis
GCF_013761045.1	Methanococcus maripaludis
GCF_013761055.1	Methanococcus maripaludis
GCF_013761085.1	Methanococcus maripaludis
GCF_013761105.1	Methanococcus maripaludis
GCF_013761135.1	Methanococcus maripaludis
GCF_013761165.1	Methanococcus maripaludis
GCF_013761205.1	Methanococcus maripaludis
GCF_013761225.1	Methanococcus maripaludis
GCF_014203295.1	Methanococcus maripaludis
GCF_014207315.1	Methanococcus maripaludis
GCF_014207325.1	Methanococcus maripaludis
GCF_016907005.1	Methanococcus maripaludis
GCF_017875815.1	Methanococcus maripaludis
GCF_000016125.1	Methanococcus maripaludis C5
GCF_000828535.1	Methanococcus maripaludis KA1
GCF_000828555.1	Methanococcus maripaludis OS7
GCF_000011585.1	Methanococcus maripaludis S2
GCF_000220645.1	Methanococcus maripaludis X1
GCF_000017165.1	Methanococcus vannielii SB
GCF_017875395.1	Methanococcus voltae
GCF_017875565.1	Methanococcus voltae
GCF_017875625.1	Methanococcus voltae
GCF_024807655.1	Methanococcus voltae
GCF_024807035.1	Methanococcus voltae PS
GCF_000430905.1	Methanocorpusculum bavaricum DSM 4179
GCF_000015765.1	Methanocorpusculum labreanum Z
GCF_026891935.1	Methanocorpusculum sp. CW153
GCF_012062385.1	Methanocorpusculum sp. GPch4
GCF_026891975.1	Methanocorpusculum sp. MG
GCF_018495055.1	Methanoculleus bourgensis
GCF_900036045.1	Methanoculleus bourgensis
GCF_000304355.2	Methanoculleus bourgensis MS2
GCF_019669965.1	Methanoculleus chikugoensis
GCF_900095385.1	Methanoculleus chikugoensis
GCF_001315965.1	Methanoculleus chikugoensis JCM 10825
GCF_001602375.1	Methanoculleus horonobensis
GCF_000015825.1	Methanoculleus marisnigri JR1
GCF_001017125.1	Methanoculleus sediminis
GCF_023195915.1	Methanoculleus sp. 7T
GCF_025384765.1	Methanoculleus sp. Afa-1
GCF_023702065.1	Methanoculleus sp. CWC-02
GCF_000691865.1	Methanoculleus sp. MH98A
GCF_025914035.1	Methanoculleus submarinus
GCF_004102725.1	Methanoculleus taiwanensis
GCF_001571405.1	Methanoculleus thermophilus
GCF_900101055.1	Methanoculleus thermophilus
GCF_004310395.1	Methanofervidicoccus abyssi
GCF_003351865.1	Methanofervidicoccus sp. A16
GCF_017357525.1	Methanofollis aquaemaris
GCF_001571385.1	Methanofollis ethanolicus
GCF_004297185.1	Methanofollis fontis
GCF_019633745.1	Methanofollis formosanus
GCF_000275865.1	Methanofollis liminatans DSM 4140
GCF_017875325.1	Methanofollis sp. W23
GCF_013377755.1	Methanofollis tationis
GCF_001315945.1	Methanogenium cariaci JCM 10550
GCF_026684035.1	Methanogenium organophilum
GCF_009914725.1	Methanogenium sp. MK-MG
GCF_000196655.1	Methanohalobium evestigatum Z-7303
GCF_002973515.1	Methanohalophilus euhalobius
GCF_003722155.1	Methanohalophilus euhalobius
GCF_004340645.1	Methanohalophilus euhalobius
GCF_900215215.1	Methanohalophilus euhalobius
GCF_001889405.1	Methanohalophilus halophilus
GCF_003722055.1	Methanohalophilus halophilus
GCF_900106905.1	Methanohalophilus halophilus
GCF_017874375.1	Methanohalophilus levihalophilus
GCF_000025865.1	Methanohalophilus mahii DSM 5219
GCF_002761295.1	Methanohalophilus portucalensis
GCF_001888095.1	Methanohalophilus portucalensis FDF-1
GCF_003722115.1	Methanohalophilus portucalensis FDF-1
GCF_900177455.1	Methanohalophilus portucalensis FDF-1
GCF_004137855.1	Methanohalophilus profundi
GCF_003722075.1	Methanohalophilus sp. RSK
GCF_004104135.1	Methanohalophilus sp. WG1-DM
GCF_000784355.1	Methanolacinia paynteri
GCF_000147875.1	Methanolacinia petrolearia DSM 11571
GCF_017873855.1	Methanolinea mesophila
GCF_017873415.1	Methanolobus bombayensis
GCF_024500045.1	Methanolobus chelungpuianus
GCF_004745425.1	Methanolobus halotolerans
GCF_900114835.1	Methanolobus profundi
GCF_002243045.1	Methanolobus psychrotolerans
GCF_000504205.1	Methanolobus tindarius DSM 2278
GCF_006546655.1	Methanolobus vulcani
GCF_900100715.1	Methanolobus vulcani
GCF_013388255.1	Methanolobus zinderi
GCF_902383895.1	Methanomassiliicoccus luminyensis
GCF_000308215.1	Methanomassiliicoccus luminyensis B10
GCF_000328665.1	Methanomethylovorans hollandica DSM 15978
GCF_000711215.1	Methanomicrobium mobile BP
GCF_017875315.1	Methanomicrobium sp. W14
GCF_023016325.1	Methanonatronarchaeum sp. AMET6-2
GCF_002153915.1	Methanonatronarchaeum thermophilum
GCF_024662215.1	Methanoplanus endosymbiosus
GCF_000243255.1	Methanoplanus limicola DSM 2279
GCF_000007185.1	Methanopyrus kandleri AV19
GCF_002201915.1	Methanopyrus sp. KOL6
GCF_002201895.1	Methanopyrus sp. SNP6
GCF_000017625.1	Methanoregula boonei 6A8
GCF_000327485.1	Methanoregula formicica SMSP
GCF_024808815.1	Methanosalsum natronophilum
GCF_000217995.1	Methanosalsum zhilinae DSM 4017
GCF_000007345.1	Methanosarcina acetivorans C2A
GCF_000970065.1	Methanosarcina barkeri 227
GCF_000970305.1	Methanosarcina barkeri 3
GCF_001027005.1	Methanosarcina barkeri CM1
GCF_001316305.1	Methanosarcina barkeri JCM 10043
GCF_000970025.1	Methanosarcina barkeri MS
GCF_000969985.1	Methanosarcina barkeri str. Wiesmoor
GCF_001304615.2	Methanosarcina flavescens
GCF_000970285.1	Methanosarcina horonobensis HB-1 = JCM 15518
GCF_000970265.1	Methanosarcina lacustris Z-7289
GCF_000978935.1	Methanosarcina mazei
GCF_000978945.1	Methanosarcina mazei
GCF_000978955.1	Methanosarcina mazei
GCF_000978965.1	Methanosarcina mazei
GCF_000979015.1	Methanosarcina mazei
GCF_000979025.1	Methanosarcina mazei
GCF_000979035.1	Methanosarcina mazei
GCF_000979045.1	Methanosarcina mazei
GCF_000979095.1	Methanosarcina mazei
GCF_000979105.1	Methanosarcina mazei
GCF_000979115.1	Methanosarcina mazei
GCF_000979125.1	Methanosarcina mazei
GCF_000979175.1	Methanosarcina mazei
GCF_000979185.1	Methanosarcina mazei
GCF_000979195.1	Methanosarcina mazei
GCF_000979205.1	Methanosarcina mazei
GCF_000979255.1	Methanosarcina mazei
GCF_000979265.1	Methanosarcina mazei
GCF_000979275.1	Methanosarcina mazei
GCF_000979335.1	Methanosarcina mazei
GCF_000979345.1	Methanosarcina mazei
GCF_000979375.1	Methanosarcina mazei
GCF_000979495.1	Methanosarcina mazei
GCF_000979505.1	Methanosarcina mazei
GCF_000979515.1	Methanosarcina mazei
GCF_000979555.1	Methanosarcina mazei
GCF_000979575.1	Methanosarcina mazei
GCF_000979585.1	Methanosarcina mazei
GCF_000979595.1	Methanosarcina mazei
GCF_000979635.1	Methanosarcina mazei
GCF_000979655.1	Methanosarcina mazei
GCF_000979665.1	Methanosarcina mazei
GCF_000979675.1	Methanosarcina mazei
GCF_000979685.1	Methanosarcina mazei
GCF_000979735.1	Methanosarcina mazei
GCF_000979745.1	Methanosarcina mazei
GCF_000979755.1	Methanosarcina mazei
GCF_000979765.1	Methanosarcina mazei
GCF_000979815.1	Methanosarcina mazei
GCF_000979825.1	Methanosarcina mazei
GCF_000979845.1	Methanosarcina mazei
GCF_000979855.1	Methanosarcina mazei
GCF_000979895.1	Methanosarcina mazei
GCF_000979915.1	Methanosarcina mazei
GCF_000979925.1	Methanosarcina mazei
GCF_000979935.1	Methanosarcina mazei
GCF_000979995.1	Methanosarcina mazei
GCF_000980005.1	Methanosarcina mazei
GCF_000980025.1	Methanosarcina mazei
GCF_000980055.1	Methanosarcina mazei
GCF_000980075.1	Methanosarcina mazei
GCF_000980085.1	Methanosarcina mazei
GCF_000980105.1	Methanosarcina mazei
GCF_000980135.1	Methanosarcina mazei
GCF_000980155.1	Methanosarcina mazei
GCF_000980175.1	Methanosarcina mazei
GCF_005485005.1	Methanosarcina mazei
GCF_010706455.1	Methanosarcina mazei
GCF_019669945.1	Methanosarcina mazei
GCF_000970245.1	Methanosarcina mazei C16
GCF_000007065.1	Methanosarcina mazei Go1
GCF_000970225.1	Methanosarcina mazei LYC
GCF_000970205.1	Methanosarcina mazei S-6
GCF_000970185.1	Methanosarcina mazei SarPi
GCF_025035885.1	Methanosarcina mazei TMA
GCF_000341715.1	Methanosarcina mazei Tuc01
GCF_000970165.1	Methanosarcina mazei WWM610
GCF_000970145.1	Methanosarcina siciliae C2J
GCF_000970125.1	Methanosarcina siciliae HI350
GCF_000970085.1	Methanosarcina siciliae T4/M
GCF_000744315.1	Methanosarcina soligelidi
GCF_000979975.1	Methanosarcina sp. 1.H.A.2.2
GCF_000979295.1	Methanosarcina sp. 1.H.T.1A.1
GCF_000979385.1	Methanosarcina sp. 2.H.A.1B.4
GCF_000979415.1	Methanosarcina sp. 2.H.T.1A.15
GCF_000979425.1	Methanosarcina sp. 2.H.T.1A.3
GCF_000979455.1	Methanosarcina sp. 2.H.T.1A.6
GCF_000979475.1	Methanosarcina sp. 2.H.T.1A.8
GCF_001729375.1	Methanosarcina sp. A14
GCF_020804205.1	Methanosarcina sp. DH1
GCF_020804225.1	Methanosarcina sp. DH2
GCF_002287235.1	Methanosarcina spelaei
GCF_000969945.1	Methanosarcina sp. Kolksee
GCF_024372725.1	Methanosarcina sp. KYL-1
GCF_004099695.1	Methanosarcina sp. MSH10X1
GCF_000970045.1	Methanosarcina sp. MTP4
GCF_000970005.1	Methanosarcina sp. WH1
GCF_000969965.1	Methanosarcina sp. WWM596
GCF_900116525.1	Methanosarcina thermophila
GCF_000969925.1	Methanosarcina thermophila CHTI-55
GCF_000969885.1	Methanosarcina thermophila TM-1
GCF_000969905.1	Methanosarcina vacuolata Z-761
GCF_002287195.1	Methanosphaera cuniculi
GCF_003149675.1	Methanosphaera cuniculi
GCF_001729395.1	Methanosphaera sp. A6
GCF_003268005.1	Methanosphaera sp. BMS
GCF_001729965.1	Methanosphaera sp. WGK6
GCF_003265405.1	Methanosphaera stadtmanae
GCF_902384015.1	Methanosphaera stadtmanae
GCF_000012545.1	Methanosphaera stadtmanae DSM 3091
GCF_000021965.1	Methanosphaerula palustris E1-9c
GCF_019263745.1	Methanospirillum hungatei
GCF_000013445.1	Methanospirillum hungatei JF-1
GCF_003173355.1	Methanospirillum lacunae
GCF_018502485.1	Methanospirillum sp. J.3.6.1-F.2.7.3
GCF_003173335.1	Methanospirillum stamsii
GCF_003385755.1	Methanothermobacter defluvii
GCF_000145295.1	Methanothermobacter marburgensis str. Marburg
GCF_000828575.1	Methanothermobacter sp. CaT2
GCF_022014235.1	Methanothermobacter sp. K4
GCF_008033705.1	Methanothermobacter sp. KEPCO-1
GCF_009914355.1	Methanothermobacter sp. THM-1
GCF_009917665.1	Methanothermobacter sp. THM-2
GCF_003264935.1	Methanothermobacter tenebrarum
GCF_023167465.1	Methanothermobacter tenebrarum
GCF_014889545.1	Methanothermobacter thermautotrophicus
GCF_000008645.1	Methanothermobacter thermautotrophicus str. Delta H
GCF_025397995.1	Methanothermobacter wolfeii
GCF_000179575.2	Methanothermococcus okinawensis IH1
GCF_000376965.1	Methanothermococcus thermolithotrophicus DSM 2095
GCF_946463545.1	Methanothermococcus thermolithotrophicus DSM 2095
GCF_000166095.1	Methanothermus fervidus DSM 2088
GCF_000235565.1	Methanothrix harundinacea 6Ac
GCF_000204415.1	Methanothrix soehngenii GP6
GCF_000014945.1	Methanothrix thermoacetophila PT
GCF_000243455.1	Methanotorris formicicus Mc-S-70
GCF_000214415.1	Methanotorris igneus Kol 5
GCF_000711905.1	Methermicoccus shengliensis DSM 18856
GCF_023169545.1	Nanobdella aerobiophila
GCF_023638055.1	Natranaeroarchaeum aerophilus
GCF_017094485.1	Natranaeroarchaeum sulfidigenes
GCF_002156705.1	Natrarchaeobaculum aegyptiacum
GCF_003430805.1	Natrarchaeobaculum sulfurireducens
GCF_003430825.1	Natrarchaeobaculum sulfurireducens
GCF_003841465.1	Natrarchaeobius chitinivorans
GCF_003841505.1	Natrarchaeobius chitinivorans
GCF_003841485.1	Natrarchaeobius halalkaliphilus
GCF_000337535.1	Natrialba aegyptia DSM 13077
GCF_000337555.1	Natrialba asiatica DSM 12278
GCF_000337135.1	Natrialba chahannaoensis JCM 10990
GCF_000337575.1	Natrialba hulunbeirensis JCM 10989
GCF_000025625.1	Natrialba magadii ATCC 43099
GCF_000337875.1	Natrialba magadii ATCC 43099
GCF_009807105.1	Natrialba sp. INN-245
GCF_001861355.1	Natrialba sp. SSL1
GCF_008245225.1	Natrialba swarupiae
GCF_000337595.1	Natrialba taiwanensis DSM 12281
GCF_023008545.1	Natribaculum luteum
GCF_024296665.1	Natribaculum sp. AD-4
GCF_023973145.1	Natribaculum sp. CGA3
GCF_000731985.1	Natrinema altunense
GCF_004209855.1	Natrinema altunense
GCF_000337155.1	Natrinema altunense JCM 12890
GCF_020515625.1	Natrinema amylolyticum
GCF_002494345.1	Natrinema ejinorense
GCF_000337175.1	Natrinema gari JCM 14663
GCF_013402815.2	Natrinema halophilum
GCF_005890195.1	Natrinema pallidum
GCF_000337615.1	Natrinema pallidum DSM 3751
GCF_000230735.2	Natrinema pellirubrum DSM 15624
GCF_000337635.1	Natrinema pellirubrum DSM 15624
GCF_900110865.1	Natrinema salaciae
GCF_020405205.1	Natrinema salinisoli
GCF_002572525.1	Natrinema sp. CBA1119
GCF_020405225.1	Natrinema sp. DC36
GCF_000493245.1	Natrinema sp. J7-1
GCF_000281695.1	Natrinema sp. J7-2
GCF_019879105.1	Natrinema sp. SYSU A 869
GCF_013456555.2	Natrinema sp. YPL30
GCF_000710605.1	Natrinema thermotolerans A29
GCF_005576615.1	Natrinema versiforme
GCF_000337195.1	Natrinema versiforme JCM 10478
GCF_900215575.1	Natronoarchaeum philippinense
GCF_024494695.1	Natronoarchaeum rubrum
GCF_900114025.1	Natronobacterium gregoryi
GCF_000230715.2	Natronobacterium gregoryi SP2
GCF_000337655.1	Natronobacterium gregoryi SP2
GCF_002855455.1	Natronobacterium gregoryi SP2
GCF_900104065.1	Natronobacterium texcoconense
GCF_025629245.1	Natronobiforma cellulositropha
GCF_024362525.1	Natronobiforma sp. CGA73
GCF_023638035.1	Natronocalculus amylovorans
GCF_000337675.1	Natronococcus amylolyticus DSM 10524
GCF_000337695.1	Natronococcus jeotgali DSM 18795
GCF_000328685.1	Natronococcus occultus SP4
GCF_008122205.1	Natronococcus pandeyae
GCF_023913515.1	Natronococcus sp. CG52
GCF_012163165.1	Natronococcus sp. JC468
GCF_002177135.1	Natronolimnobius baerhuensis
GCF_011043775.1	Natronolimnobius sp. AArcel1
GCF_000337215.1	Natronolimnohabitans innermongolicus JCM 12255
GCF_013391635.1	Natronomonas gomsonensis
GCF_024300825.1	Natronomonas gomsonensis
GCF_026712385.1	Natronomonas gomsonensis
GCF_013391085.1	Natronomonas halophila
GCF_000591055.1	Natronomonas moolapensis 8.8.11
GCF_000026045.1	Natronomonas pharaonis DSM 2160
GCF_013391105.1	Natronomonas salina
GCF_005239135.1	Natronomonas salsuginis
GCF_009741925.1	Natronomonas sp. CBA1123
GCF_024449025.1	Natronomonas sp. F2-12
GCF_013839515.1	Natronomonas sp. LN261
GCF_024298905.1	Natronomonas sp. ZY43
GCF_009392895.1	Natronorubrum aibiense
GCF_004799645.1	Natronorubrum bangense
GCF_000337715.1	Natronorubrum bangense JCM 10635
GCF_009834785.1	Natronorubrum halalkaliphilum
GCF_003670115.1	Natronorubrum halophilum
GCF_005239425.1	Natronorubrum halophilum
GCF_900108095.1	Natronorubrum sediminis
GCF_000337735.1	Natronorubrum sulfidifaciens JCM 14089
GCF_900100335.1	Natronorubrum texcoconense
GCF_900156475.1	Natronorubrum thiooxidans
GCF_000337235.1	Natronorubrum tibetense GA33
GCF_000383975.1	Natronorubrum tibetense GA33
GCF_000220175.1	Nitrosarchaeum koreense MY1
GCF_013407385.1	Nitrosarchaeum sp. AC2
GCF_000956175.1	Nitrosopumilus adriaticus
GCF_013407145.1	Nitrosopumilus cobalaminigenes
GCF_000018465.1	Nitrosopumilus maritimus SCM1
GCF_013407165.1	Nitrosopumilus oxyclinae
GCF_000875775.1	Nitrosopumilus piranensis
GCF_014078545.1	Nitrosopumilus sp. b1
GCF_014078535.1	Nitrosopumilus sp. b2
GCF_014078525.1	Nitrosopumilus sp. b3
GCF_018128925.1	Nitrosopumilus sp. K4
GCF_001541925.1	Nitrosopumilus sp. Nsub
GCF_000328945.1	Nitrosopumilus sp. SJ
GCF_013407185.1	Nitrosopumilus ureiphilus
GCF_003175215.1	Nitrosopumilus zosterae
GCF_025998175.1	Nitrosopumilus zosterae
GCF_009898475.1	Nitrososphaera sp. AFS
GCF_024760425.1	Nitrososphaera viennensis
GCF_025244945.1	Nitrososphaera viennensis
GCF_000698785.1	Nitrososphaera viennensis EN76
GCF_000966265.1	Palaeococcus ferrophilus DSM 13482
GCF_000725425.1	Palaeococcus pacificus DY20341
GCF_900176435.1	Picrophilus oshimae DSM 9789
GCF_000008265.1	Picrophilus torridus DSM 9790
GCF_003400025.1	Pyrobaculum aerophilum
GCF_003400145.1	Pyrobaculum aerophilum
GCF_000007225.1	Pyrobaculum aerophilum str. IM2
GCF_013414235.1	Pyrobaculum arsenaticum
GCF_000016385.1	Pyrobaculum arsenaticum DSM 13514
GCF_000015805.1	Pyrobaculum calidifontis JCM 11548
GCF_000234805.1	Pyrobaculum ferrireducens
GCF_000015205.1	Pyrobaculum islandicum DSM 4184
GCF_000019805.1	Pyrobaculum neutrophilum V24Sta
GCF_025641885.1	Pyrobaculum sp. 3827-6
GCF_000195935.2	Pyrococcus abyssi GE5
GCF_000275605.1	Pyrococcus furiosus COM1
GCF_000007305.1	Pyrococcus furiosus DSM 3638
GCF_008245085.1	Pyrococcus furiosus DSM 3638
GCF_000011105.1	Pyrococcus horikoshii OT3
GCF_001577775.1	Pyrococcus kukulkanii
GCF_000211475.1	Pyrococcus sp. NA2
GCF_000263735.1	Pyrococcus sp. ST04
GCF_000215995.1	Pyrococcus yayanosii CH1
GCF_001412615.1	Pyrodictium delaneyi
GCF_002194565.1	Pyrodictium delaneyi
GCF_001462395.1	Pyrodictium occultum
GCF_000223395.1	Pyrolobus fumarii 1A
GCF_020886315.1	Saccharolobus caldissimus
GCF_019175305.1	Saccharolobus shibatae
GCF_019175325.1	Saccharolobus shibatae
GCF_022489005.1	Saccharolobus shibatae
GCF_019175345.1	Saccharolobus shibatae B12
GCF_000968355.2	Saccharolobus solfataricus
GCF_000968395.2	Saccharolobus solfataricus
GCF_000968435.2	Saccharolobus solfataricus
GCF_003852095.1	Saccharolobus solfataricus
GCF_003852115.1	Saccharolobus solfataricus
GCF_003852135.1	Saccharolobus solfataricus
GCF_003852155.1	Saccharolobus solfataricus
GCF_003852175.1	Saccharolobus solfataricus
GCF_003852195.1	Saccharolobus solfataricus
GCF_003852215.1	Saccharolobus solfataricus
GCF_015654385.1	Saccharolobus solfataricus
GCF_900079115.1	Saccharolobus solfataricus
GCF_000007005.1	Saccharolobus solfataricus P2
GCF_020614395.1	Salarchaeum japonicum
GCF_007833275.1	Salarchaeum sp. JOR-1
GCF_006543045.1	Salinadaptatus halalkaliphilus
GCF_023204835.1	Salinarchaeum laminariae
GCF_000403645.1	Salinarchaeum sp. Harcht-Bsk1
GCF_019693215.1	Salinarchaeum sp. IM2453
GCF_004916935.1	Salinigranum halophilum
GCF_004916945.1	Salinigranum halophilum
GCF_007004735.1	Salinigranum halophilum
GCF_002906575.1	Salinigranum rubrum
GCF_009176545.1	Salinigranum salinum
GCF_025231485.1	Salinirubellus salinus
GCF_024362405.1	Salinirubellus sp. BND22
GCF_020567425.1	Salinirubrum litoreum
GCF_009831455.1	Salinirussus salinus
GCF_020177165.1	Saliphagus infecundisoli
GCF_020177375.1	Saliphagus infecundisoli
GCF_003344565.1	Saliphagus sp. LR7
GCF_024204665.1	Saliphagus sp. WLHS1
GCF_024298845.1	Saliphagus sp. WLHSJ1
GCF_000092465.1	Staphylothermus hellenicus DSM 12710
GCF_000015945.1	Staphylothermus marinus F1
GCF_009729035.1	Stygiolobus azoricus
GCF_019704315.1	Stygiolobus caldivivus
GCF_003967175.1	Sulfodiicoccus acidiphilus
GCF_014648235.1	Sulfodiicoccus acidiphilus
GCF_001481595.1	Sulfolobus acidocaldarius
GCF_001481635.1	Sulfolobus acidocaldarius
GCF_001559955.1	Sulfolobus acidocaldarius
GCF_001559965.1	Sulfolobus acidocaldarius
GCF_001559975.1	Sulfolobus acidocaldarius
GCF_001559985.1	Sulfolobus acidocaldarius
GCF_001560035.1	Sulfolobus acidocaldarius
GCF_001560045.1	Sulfolobus acidocaldarius
GCF_001560065.1	Sulfolobus acidocaldarius
GCF_001560085.1	Sulfolobus acidocaldarius
GCF_001560115.1	Sulfolobus acidocaldarius
GCF_001560125.1	Sulfolobus acidocaldarius
GCF_001560135.1	Sulfolobus acidocaldarius
GCF_001560165.1	Sulfolobus acidocaldarius
GCF_001560195.1	Sulfolobus acidocaldarius
GCF_001560205.1	Sulfolobus acidocaldarius
GCF_001560215.1	Sulfolobus acidocaldarius
GCF_001560245.1	Sulfolobus acidocaldarius
GCF_001560275.1	Sulfolobus acidocaldarius
GCF_001560285.1	Sulfolobus acidocaldarius
GCF_001560305.1	Sulfolobus acidocaldarius
GCF_001560315.1	Sulfolobus acidocaldarius
GCF_001560355.1	Sulfolobus acidocaldarius
GCF_001560375.1	Sulfolobus acidocaldarius
GCF_001560385.1	Sulfolobus acidocaldarius
GCF_001560405.1	Sulfolobus acidocaldarius
GCF_001560435.1	Sulfolobus acidocaldarius
GCF_001560455.1	Sulfolobus acidocaldarius
GCF_001560465.1	Sulfolobus acidocaldarius
GCF_001560485.1	Sulfolobus acidocaldarius
GCF_001560515.1	Sulfolobus acidocaldarius
GCF_001560525.1	Sulfolobus acidocaldarius
GCF_001560555.1	Sulfolobus acidocaldarius
GCF_001560565.1	Sulfolobus acidocaldarius
GCF_001560595.1	Sulfolobus acidocaldarius
GCF_001560605.1	Sulfolobus acidocaldarius
GCF_001560635.1	Sulfolobus acidocaldarius
GCF_001560645.1	Sulfolobus acidocaldarius
GCF_001560675.1	Sulfolobus acidocaldarius
GCF_001560685.1	Sulfolobus acidocaldarius
GCF_001560715.1	Sulfolobus acidocaldarius
GCF_001560725.1	Sulfolobus acidocaldarius
GCF_001560755.1	Sulfolobus acidocaldarius
GCF_001560765.1	Sulfolobus acidocaldarius
GCF_001560795.1	Sulfolobus acidocaldarius
GCF_001560815.1	Sulfolobus acidocaldarius
GCF_001560835.1	Sulfolobus acidocaldarius
GCF_002215405.1	Sulfolobus acidocaldarius
GCF_002215445.1	Sulfolobus acidocaldarius
GCF_002215485.1	Sulfolobus acidocaldarius
GCF_002215525.1	Sulfolobus acidocaldarius
GCF_002215565.1	Sulfolobus acidocaldarius
GCF_007996945.1	Sulfolobus acidocaldarius
GCF_000012285.1	Sulfolobus acidocaldarius DSM 639
GCF_000340315.1	Sulfolobus acidocaldarius N8
GCF_000338775.1	Sulfolobus acidocaldarius Ron12/I
GCF_016415645.1	Sulfolobus islandicus
GCF_016415665.1	Sulfolobus islandicus
GCF_000189575.1	Sulfolobus islandicus HVE10/4
GCF_000364745.1	Sulfolobus islandicus LAL14/1
GCF_000024305.1	Sulfolobus islandicus L.D.8.5
GCF_000022385.1	Sulfolobus islandicus L.S.2.15
GCF_000022405.1	Sulfolobus islandicus M.14.25
GCF_000245115.1	Sulfolobus islandicus M.16.12
GCF_000245135.1	Sulfolobus islandicus M.16.13
GCF_000245095.1	Sulfolobus islandicus M.16.2
GCF_000245155.1	Sulfolobus islandicus M.16.22
GCF_000245175.1	Sulfolobus islandicus M.16.23
GCF_000022425.1	Sulfolobus islandicus M.16.27
GCF_000245195.1	Sulfolobus islandicus M.16.30
GCF_000022445.1	Sulfolobus islandicus M.16.4
GCF_000245215.1	Sulfolobus islandicus M.16.40
GCF_000245235.1	Sulfolobus islandicus M.16.43
GCF_000245255.1	Sulfolobus islandicus M.16.46
GCF_000245275.1	Sulfolobus islandicus M.16.47
GCF_000189555.1	Sulfolobus islandicus REY15A
GCF_000022465.1	Sulfolobus islandicus Y.G.57.14
GCF_000022485.1	Sulfolobus islandicus Y.N.15.51
GCF_001719125.1	Sulfolobus sp. A20
GCF_007050195.1	Sulfolobus sp. B1
GCF_009602405.1	Sulfolobus sp. E11-6
GCF_009601705.1	Sulfolobus sp. E5-1-F
GCF_001316045.1	Sulfuracidifex metallicus DSM 6482 = JCM 9184
GCF_009729515.1	Sulfuracidifex metallicus DSM 6482 = JCM 9184
GCF_001316085.1	Sulfuracidifex tepidarius
GCF_008326385.1	Sulfuracidifex tepidarius
GCF_008326425.1	Sulfuracidifex tepidarius
GCF_009729055.1	Sulfurisphaera ohwakuensis
GCF_014202105.1	Sulfurisphaera ohwakuensis
GCF_000011205.1	Sulfurisphaera tokodaii str. 7
GCF_014646535.1	Thermocladium modestius
GCF_008152015.1	Thermococcus aciditolerans
GCF_024022995.1	Thermococcus aggregans
GCF_024054535.1	Thermococcus alcaliphilus
GCF_001433455.1	Thermococcus barophilus
GCF_000151105.2	Thermococcus barophilus MP
GCF_002214465.1	Thermococcus barossii
GCF_020386975.1	Thermococcus bergensis
GCF_904067545.1	Thermococcus camini
GCF_001484195.1	Thermococcus celericrescens
GCF_002214365.1	Thermococcus celer Vu 13 = JCM 8558
GCF_002214605.1	Thermococcus chitonophagus
GCF_900012635.1	Thermococcus chitonophagus
GCF_000265525.1	Thermococcus cleftensis
GCF_000769655.1	Thermococcus eurythermalis
GCF_000022365.1	Thermococcus gammatolerans EJ3
GCF_002214385.1	Thermococcus gorgonarius
GCF_000816105.1	Thermococcus guaymasensis DSM 11113
GCF_900198835.1	Thermococcus henrietii
GCF_006274605.1	Thermococcus indicus
GCF_000009965.1	Thermococcus kodakarensis KOD1
GCF_900064395.1	Thermococcus litoralis
GCF_000246985.2	Thermococcus litoralis DSM 5473
GCF_000585495.1	Thermococcus nautili
GCF_000018365.1	Thermococcus onnurineus NA1
GCF_002214485.1	Thermococcus pacificus
GCF_000517445.1	Thermococcus paralvinellae
GCF_001592435.1	Thermococcus peptonophilus
GCF_001647085.1	Thermococcus piezophilus
GCF_002214585.1	Thermococcus profundus
GCF_002214565.1	Thermococcus radiotolerans
GCF_000022545.1	Thermococcus sibiricus MM 739
GCF_002214505.1	Thermococcus siculi
GCF_009372125.1	Thermococcus sp. 101 C5
GCF_012027645.1	Thermococcus sp. 18S1
GCF_012027615.1	Thermococcus sp. 21S7
GCF_012027635.1	Thermococcus sp. 21S9
GCF_001484685.1	Thermococcus sp. 2319x1
GCF_902813195.1	Thermococcus sp. 2319x1
GCF_000221185.1	Thermococcus sp. 4557
GCF_002197185.1	Thermococcus sp. 5-4
GCF_024707485.1	Thermococcus sp. 813A4
GCF_012027685.1	Thermococcus sp. 9N3
GCF_000151205.2	Thermococcus sp. AM4
GCF_012027595.1	Thermococcus sp. Bubb.Bath
GCF_012027555.1	Thermococcus sp. CX2
GCF_001317345.1	Thermococcus sp. EP1
GCF_012027515.1	Thermococcus sp. ES12
GCF_012027545.1	Thermococcus sp. GR4
GCF_012027535.1	Thermococcus sp. GR5
GCF_012027415.1	Thermococcus sp. GR6
GCF_012027455.1	Thermococcus sp. GR7
GCF_023746595.1	Thermococcus sp. IOH2
GCF_012027495.1	Thermococcus sp. JdF3
GCF_012027395.1	Thermococcus sp. LS1
GCF_012027375.1	Thermococcus sp. LS2
GCF_012027355.1	Thermococcus sp. M36
GCF_012027325.1	Thermococcus sp. M39
GCF_012027305.1	Thermococcus sp. MAR1
GCF_012027285.1	Thermococcus sp. MV11
GCF_012027425.1	Thermococcus sp. MV5
GCF_002214525.1	Thermococcus sp. P6
GCF_000430485.1	Thermococcus sp. PK
GCF_017873335.1	Thermococcus stetteri
GCF_001418715.1	Thermococcus thioreducens
GCF_002214545.1	Thermococcus thioreducens
GCF_900109425.1	Thermococcus thioreducens
GCF_000258515.1	Thermococcus zilligii AN1
GCF_000446015.1	Thermofilum adornatum
GCF_000813245.1	Thermofilum adornatum 1505
GCF_000015225.1	Thermofilum pendens Hrk 5
GCF_000264495.1	Thermogladius calderae 1633
GCF_001316105.1	Thermogymnomonas acidicola JCM 13583
GCF_000195915.1	Thermoplasma acidophilum DSM 1728
GCF_003205235.1	Thermoplasma sp. Kam2015
GCF_000011185.1	Thermoplasma volcanium GSS1
GCF_002077075.2	Thermoproteus sp. CP80
GCF_000253055.1	Thermoproteus tenax Kra 1
GCF_000193375.1	Thermoproteus uzoniensis 768-20
GCF_014962245.1	Thermosphaera aggregans
GCF_000092185.1	Thermosphaera aggregans DSM 11486
GCF_000148385.1	Vulcanisaeta distributa DSM 14429
GCF_001315985.1	Vulcanisaeta distributa JCM 11216
GCF_001316005.1	Vulcanisaeta distributa JCM 11217
GCF_000190315.1	Vulcanisaeta moutnovskia 768-28
GCF_001316025.1	Vulcanisaeta souniana JCM 11219
GCF_014646555.1	Vulcanisaeta souniana JCM 11219
GCF_026000775.1	Vulcanisaeta souniana JCM 11219
GCF_002078205.2	Vulcanisaeta sp. EB80
GCF_001316245.1	Vulcanisaeta sp. JCM 14467
GCF_001316265.1	Vulcanisaeta sp. JCM 16159
GCF_001316285.1	Vulcanisaeta sp. JCM 16161
GCF_001748385.1	Vulcanisaeta thermophila

## Sheet: Bacteria
Assembly accession IDs and organism names for bacteria as stored in the NCBI Genome RefSeq database.
assembly_accession	organism_name
GCF_002973605.1	Abditibacterium utsteinense
GCF_013267415.1	Abiotrophia defectiva
GCF_026783725.1	Abiotrophia defectiva
GCF_000160075.2	Abiotrophia defectiva ATCC 49176
GCF_001815865.1	Abiotrophia sp. HMSC24B09
GCF_003725415.1	Absicoccus porci
GCF_003433745.1	Absiella sp. AM09-45
GCF_003433845.1	Absiella sp. AM09-50
GCF_003433755.1	Absiella sp. AM10-20
GCF_003433695.1	Absiella sp. AM22-9
GCF_003480975.1	Absiella sp. AM27-20
GCF_003434225.1	Absiella sp. AM29-15
GCF_003434045.1	Absiella sp. AM54-8XD
GCF_022807975.1	Abyssalbus ytuae
GCF_003151135.1	Abyssibacter profundi
GCF_001989575.1	Abyssicoccus albus
GCF_003815035.1	Abyssicoccus albus
GCF_001559865.1	Abyssisolibacter fermentans
GCF_016592595.1	Abyssogena phaseoliformis symbiont OG214
GCF_017377855.1	Acanthopleuribacter pedis
GCF_025917785.1	Acaricomes phytoseiuli
GCF_000376245.1	Acaricomes phytoseiuli DSM 14247
GCF_024347835.1	Acaryochloris marina MBIC10699
GCF_000018105.1	Acaryochloris marina MBIC11017
GCF_018336915.1	Acaryochloris marina S15
GCF_000238775.2	Acaryochloris sp. CCMEE 5410
GCF_021497025.1	Acaryochloris sp. 'Moss Beach'
GCF_003231495.1	Acaryochloris thomasi RCC1774
GCF_010131535.1	Acerihabitans arboris
GCF_900103835.1	Acetanaerobacterium elongatum
GCF_024623325.1	Acetatifactor muris
GCF_900248245.1	Acetatifactor muris
GCF_022136405.1	Acetatifactor sp. DFI.5.50
GCF_943193215.1	Acetatifactor sp. DSM 110981
GCF_004359375.1	Acetilactobacillus jinshanensis
GCF_900112085.1	Acetitomaculum ruminis DSM 5522
GCF_000179595.2	Acetivibrio cellulolyticus CD2
GCF_000519985.1	Acetivibrio clariflavus 4-2a
GCF_000237085.1	Acetivibrio clariflavus DSM 19732
GCF_001461035.1	Acetivibrio ethanolgignens
GCF_902387445.1	Acetivibrio ethanolgignens
GCF_004102745.1	Acetivibrio mesophilus
GCF_002844395.1	Acetivibrio saccincola
GCF_002969215.1	Acetivibrio saccincola
GCF_018918095.1	Acetivibrio sp. MSJd-27
GCF_026155355.1	Acetivibrio straminisolvens
GCF_000521465.1	Acetivibrio straminisolvens JCM 21531
GCF_004803955.1	Acetivibrio thermocellus
GCF_025213355.1	Acetivibrio thermocellus
GCF_900215405.1	Acetivibrio thermocellus
GCF_000255615.2	Acetivibrio thermocellus AD2
GCF_002564085.1	Acetivibrio thermocellus AD2
GCF_000015865.1	Acetivibrio thermocellus ATCC 27405
GCF_000184925.1	Acetivibrio thermocellus DSM 1313
GCF_001692755.1	Acetivibrio thermocellus DSM 2360
GCF_000255575.1	Acetivibrio thermocellus YS
GCF_900168025.1	Acetoanaerobium noterae
GCF_017874355.1	Acetoanaerobium pronyense
GCF_000196455.1	Acetoanaerobium sticklandii
GCF_002005445.1	Acetobacter aceti
GCF_002723895.1	Acetobacter aceti
GCF_014218315.1	Acetobacter aceti
GCF_000379545.1	Acetobacter aceti ATCC 23746
GCF_000193495.2	Acetobacter aceti NBRC 14818
GCF_000963905.1	Acetobacter aceti NBRC 14818
GCF_004341595.1	Acetobacter aceti NBRC 14818
GCF_001766235.1	Acetobacter ascendens
GCF_001766255.1	Acetobacter ascendens
GCF_002173775.1	Acetobacter ascendens
GCF_001580535.1	Acetobacter cerevisiae
GCF_001581075.1	Acetobacter cerevisiae
GCF_001581105.1	Acetobacter cerevisiae
GCF_024158265.1	Acetobacter cerevisiae
GCF_024158285.1	Acetobacter cerevisiae
GCF_024158305.1	Acetobacter cerevisiae
GCF_024158315.1	Acetobacter cerevisiae
GCF_025996195.1	Acetobacter cerevisiae DSM 14362
GCF_000963925.1	Acetobacter cibinongensis
GCF_002153775.1	Acetobacter cibinongensis
GCF_007989305.1	Acetobacter cibinongensis
GCF_025996105.1	Acetobacter cibinongensis NRIC 0482
GCF_011516755.1	Acetobacter conturbans
GCF_011516945.1	Acetobacter estunensis
GCF_019083805.1	Acetobacter estunensis
GCF_025996015.1	Acetobacter estunensis NRIC 0472
GCF_002276555.1	Acetobacter fabarum
GCF_002554745.1	Acetobacter fabarum
GCF_011516925.1	Acetobacter fabarum
GCF_024158325.1	Acetobacter fabarum
GCF_024158405.1	Acetobacter fabarum
GCF_025995875.1	Acetobacter fabarum DSM 19596
GCF_011516725.1	Acetobacter fallax
GCF_011516735.1	Acetobacter fallax
GCF_011516935.1	Acetobacter farinalis
GCF_026240015.1	Acetobacter farinalis
GCF_017377735.1	Acetobacter garciniae
GCF_019599335.1	Acetobacter garciniae
GCF_001499675.1	Acetobacter ghanensis
GCF_011516865.1	Acetobacter ghanensis
GCF_025995755.1	Acetobacter ghanensis DSM 18895
GCF_000963945.1	Acetobacter indonesiensis
GCF_002153515.1	Acetobacter indonesiensis
GCF_002153545.1	Acetobacter indonesiensis
GCF_007991075.1	Acetobacter indonesiensis
GCF_021961645.1	Acetobacter indonesiensis
GCF_024158365.1	Acetobacter indonesiensis
GCF_025995715.1	Acetobacter indonesiensis NRIC 0313
GCF_001263355.1	Acetobacterium bakii
GCF_008086625.1	Acetobacterium bakii
GCF_900235925.1	Acetobacterium bakii
GCF_900562175.1	Acetobacterium bakii
GCF_000472665.1	Acetobacterium dehalogenans DSM 11527
GCF_014284475.1	Acetobacterium fimetarium
GCF_014284495.1	Acetobacterium malicum
GCF_008086595.1	Acetobacterium paludosum
GCF_014284455.1	Acetobacterium paludosum
GCF_003260995.1	Acetobacterium sp. KB-1
GCF_008086615.1	Acetobacterium tundrae
GCF_014284395.1	Acetobacterium tundrae
GCF_001766835.1	Acetobacterium wieringae
GCF_008107585.1	Acetobacterium wieringae
GCF_023700225.1	Acetobacterium wieringae
GCF_025813735.1	Acetobacterium wieringae
GCF_902175055.1	Acetobacterium wieringae
GCF_000247605.1	Acetobacterium woodii DSM 1030
GCF_011516885.1	Acetobacter lambici
GCF_024158185.1	Acetobacter lambici
GCF_024158235.1	Acetobacter lambici
GCF_011516875.1	Acetobacter lovaniensis
GCF_014207635.1	Acetobacter lovaniensis
GCF_024158445.1	Acetobacter lovaniensis
GCF_025995695.1	Acetobacter lovaniensis NRIC 0474
GCF_001580615.1	Acetobacter malorum
GCF_001580695.1	Acetobacter malorum
GCF_001581035.1	Acetobacter malorum
GCF_001581085.1	Acetobacter malorum
GCF_001642635.1	Acetobacter malorum
GCF_002153605.1	Acetobacter malorum
GCF_025995655.1	Acetobacter malorum DSM 14337
GCF_011516835.1	Acetobacter musti
GCF_000429165.1	Acetobacter nitrogenifigens DSM 23921 = LMG 23498
GCF_007991375.1	Acetobacter nitrogenifigens DSM 23921 = LMG 23498
GCF_025995635.1	Acetobacter nitrogenifigens DSM 23921 = LMG 23498
GCF_007991395.1	Acetobacter oeni
GCF_011516825.1	Acetobacter oeni
GCF_014196315.1	Acetobacter oeni
GCF_025995595.1	Acetobacter oeni LMG 21952
GCF_004340205.1	Acetobacteroides hydrogenigenes
GCF_002153655.1	Acetobacter okinawensis
GCF_018256975.1	Acetobacter okinawensis
GCF_018256985.1	Acetobacter okinawensis
GCF_024158425.1	Acetobacter okinawensis
GCF_000613865.1	Acetobacter okinawensis JCM 25146
GCF_000963965.1	Acetobacter orientalis
GCF_002153475.1	Acetobacter orientalis
GCF_002153685.1	Acetobacter orientalis
GCF_002153735.1	Acetobacter orientalis
GCF_003966365.1	Acetobacter orientalis
GCF_007989335.1	Acetobacter orientalis
GCF_024158385.1	Acetobacter orientalis
GCF_024158475.1	Acetobacter orientalis
GCF_024158505.1	Acetobacter orientalis
GCF_025995575.1	Acetobacter orientalis NRIC 0481
GCF_001581005.1	Acetobacter orleanensis
GCF_002358055.1	Acetobacter orleanensis
GCF_006539325.1	Acetobacter orleanensis
GCF_000964205.1	Acetobacter orleanensis JCM 7639
GCF_025995545.1	Acetobacter orleanensis NRIC 0473
GCF_001628715.1	Acetobacter oryzifermentans
GCF_002220195.1	Acetobacter oryzifermentans
GCF_004014775.2	Acetobacter oryzoeni
GCF_024158205.1	Acetobacter oryzoeni
GCF_000613285.1	Acetobacter papayae JCM 25143
GCF_001183745.1	Acetobacter pasteurianus
GCF_001662905.1	Acetobacter pasteurianus
GCF_001953595.1	Acetobacter pasteurianus
GCF_009914215.1	Acetobacter pasteurianus
GCF_000723785.2	Acetobacter pasteurianus 386B
GCF_000285315.1	Acetobacter pasteurianus 3P3
GCF_000010825.1	Acetobacter pasteurianus IFO 3283-01
GCF_000010945.1	Acetobacter pasteurianus IFO 3283-01-42C
GCF_000010845.1	Acetobacter pasteurianus IFO 3283-03
GCF_000010865.1	Acetobacter pasteurianus IFO 3283-07
GCF_000010965.1	Acetobacter pasteurianus IFO 3283-12
GCF_000010885.1	Acetobacter pasteurianus IFO 3283-22
GCF_000010905.1	Acetobacter pasteurianus IFO 3283-26
GCF_000010925.1	Acetobacter pasteurianus IFO 3283-32
GCF_000241585.2	Acetobacter pasteurianus NBRC 101655
GCF_003850825.1	Acetobacter pasteurianus NBRC 3188
GCF_003850845.1	Acetobacter pasteurianus NBRC 3222
GCF_003850865.1	Acetobacter pasteurianus NBRC 3277
GCF_003850885.1	Acetobacter pasteurianus NBRC 3278
GCF_003850905.1	Acetobacter pasteurianus NBRC 3279
GCF_003850925.1	Acetobacter pasteurianus NBRC 3280
GCF_003850945.1	Acetobacter pasteurianus NBRC 3284
GCF_003850965.1	Acetobacter pasteurianus NBRC 3299
GCF_002173735.1	Acetobacter pasteurianus subsp. pasteurianus
GCF_002202135.1	Acetobacter pasteurianus subsp. pasteurianus
GCF_000241625.1	Acetobacter pasteurianus subsp. pasteurianus LMG 1262 = NBRC 106471
GCF_000285275.1	Acetobacter pasteurianus subsp. pasteurianus LMG 1262 = NBRC 106471
GCF_003850805.1	Acetobacter pasteurianus subsp. pasteurianus LMG 1262 = NBRC 106471
GCF_006539345.1	Acetobacter peroxydans
GCF_011516745.1	Acetobacter peroxydans
GCF_025995495.1	Acetobacter peroxydans
GCF_025995515.1	Acetobacter peroxydans NBRC 13755
GCF_002006565.1	Acetobacter persici
GCF_002153675.1	Acetobacter persici
GCF_014132135.1	Acetobacter persici
GCF_018256895.1	Acetobacter persici
GCF_018256935.1	Acetobacter persici
GCF_018256955.1	Acetobacter persici
GCF_021961685.1	Acetobacter persici
GCF_024329695.1	Acetobacter persici
GCF_000613905.1	Acetobacter persici JCM 25330
GCF_000755675.1	Acetobacter pomorum
GCF_002456135.1	Acetobacter pomorum
GCF_002738225.1	Acetobacter pomorum
GCF_003391275.1	Acetobacter pomorum
GCF_008689815.1	Acetobacter pomorum
GCF_008689845.1	Acetobacter pomorum
GCF_008689865.1	Acetobacter pomorum
GCF_000193245.1	Acetobacter pomorum DM001
GCF_025995455.1	Acetobacter pomorum DSM 11825
GCF_017377715.1	Acetobacter sacchari
GCF_001499615.1	Acetobacter senegalensis
GCF_001580995.1	Acetobacter senegalensis
GCF_002156945.1	Acetobacter senegalensis
GCF_009295745.1	Acetobacter senegalensis
GCF_022130785.1	Acetobacter senegalensis
GCF_022130805.1	Acetobacter senegalensis
GCF_022130845.1	Acetobacter senegalensis
GCF_022130865.1	Acetobacter senegalensis
GCF_022130905.1	Acetobacter senegalensis
GCF_024158225.1	Acetobacter senegalensis
GCF_011516765.1	Acetobacter sicerae
GCF_021284605.1	Acetobacter sicerae
GCF_002153485.1	Acetobacter sp. DmW_043
GCF_008689795.1	Acetobacter sp. DmW_125
GCF_008689805.1	Acetobacter sp. DmW_125123
GCF_008704305.1	Acetobacter sp. DmW_125124
GCF_008690725.1	Acetobacter sp. DmW_125126
GCF_008704285.1	Acetobacter sp. DmW_125127
GCF_008704325.1	Acetobacter sp. DmW_125128
GCF_008690645.1	Acetobacter sp. DmW_125129
GCF_008690765.1	Acetobacter sp. DmW_125130
GCF_008690705.1	Acetobacter sp. DmW_125131
GCF_008690915.1	Acetobacter sp. DmW_125132
GCF_008690505.1	Acetobacter sp. DmW_125133
GCF_008704295.1	Acetobacter sp. DmW_125134
GCF_008690905.1	Acetobacter sp. DmW_125135
GCF_008690365.1	Acetobacter sp. DmW_136
GCF_002153695.1	Acetobacter sp. DsW_059
GCF_002153745.1	Acetobacter sp. DsW_063
GCF_002153575.1	Acetobacter sp. DsW_54
GCF_003323795.1	Acetobacter sp. JWB
GCF_008365315.1	Acetobacter sp. KACC 21233
GCF_018811975.1	Acetobacter sp. P1H12_c
GCF_018811985.1	Acetobacter sp. P5B1
GCF_017377745.1	Acetobacter suratthaniensis
GCF_026239995.1	Acetobacter suratthaniensis
GCF_000964225.1	Acetobacter syzygii
GCF_002276785.1	Acetobacter syzygii
GCF_002276805.1	Acetobacter syzygii
GCF_007989285.1	Acetobacter syzygii
GCF_013307325.1	Acetobacter syzygii
GCF_025995395.1	Acetobacter syzygii NRIC 0483
GCF_011516655.1	Acetobacter thailandicus
GCF_018256835.1	Acetobacter thailandicus
GCF_018256855.1	Acetobacter thailandicus
GCF_018256865.1	Acetobacter thailandicus
GCF_018256915.1	Acetobacter thailandicus
GCF_026240055.1	Acetobacter thailandicus
GCF_000755665.1	Acetobacter tropicalis
GCF_000787635.2	Acetobacter tropicalis
GCF_001580915.1	Acetobacter tropicalis
GCF_001580945.1	Acetobacter tropicalis
GCF_002153795.1	Acetobacter tropicalis
GCF_002549835.1	Acetobacter tropicalis
GCF_007989245.1	Acetobacter tropicalis
GCF_008704245.1	Acetobacter tropicalis
GCF_008704255.1	Acetobacter tropicalis
GCF_014486685.1	Acetobacter tropicalis
GCF_000225485.1	Acetobacter tropicalis NBRC 101654
GCF_025995375.1	Acetobacter tropicalis NRIC 0312
GCF_000144695.1	Acetohalobium arabaticum DSM 5501
GCF_902374045.1	Acetomicrobium hydrogeniformans
GCF_000160455.2	Acetomicrobium hydrogeniformans ATCC BAA-1850
GCF_000266925.1	Acetomicrobium mobile DSM 13181
GCF_016125955.1	Acetomicrobium sp. S15 = DSM 107314
GCF_900107215.1	Acetomicrobium thermoterrenum DSM 13490
GCF_000219125.1	Acetonema longum DSM 6540
GCF_000687735.1	Acholeplasma equifetale ATCC 29724
GCF_017052655.1	Acholeplasma equirhinis
GCF_000526235.1	Acholeplasma granularum ATCC 19168
GCF_900660755.1	Acholeplasma hippikon
GCF_000702765.1	Acholeplasma hippikon ATCC 29725
GCF_001650335.1	Acholeplasma laidlawii
GCF_001729645.1	Acholeplasma laidlawii
GCF_001729655.1	Acholeplasma laidlawii
GCF_001730135.1	Acholeplasma laidlawii
GCF_002210205.1	Acholeplasma laidlawii
GCF_002252075.2	Acholeplasma laidlawii
GCF_002252185.2	Acholeplasma laidlawii
GCF_003385765.1	Acholeplasma laidlawii
GCF_007197615.1	Acholeplasma laidlawii
GCF_013389475.1	Acholeplasma laidlawii
GCF_013389485.1	Acholeplasma laidlawii
GCF_013389495.1	Acholeplasma laidlawii
GCF_013389505.1	Acholeplasma laidlawii
GCF_015709225.1	Acholeplasma laidlawii
GCF_025884515.1	Acholeplasma laidlawii
GCF_900476025.1	Acholeplasma laidlawii
GCF_000018785.1	Acholeplasma laidlawii PG-8A
GCF_025742995.1	Acholeplasma manati
GCF_000483165.1	Acholeplasma multilocale ATCC 49900
GCF_900166985.1	Acholeplasma oculi
GCF_900444665.1	Acholeplasma oculi
GCF_025446935.1	Acholeplasma vituli
GCF_001299355.1	Achromobacter aegrifaciens
GCF_003939885.1	Achromobacter aegrifaciens
GCF_902859735.1	Achromobacter aegrifaciens
GCF_902859965.1	Achromobacter aegrifaciens
GCF_902860055.1	Achromobacter aegrifaciens
GCF_009866805.1	Achromobacter aestuarii
GCF_900496965.1	Achromobacter agilis
GCF_004121055.1	Achromobacter aloeverae
GCF_902859585.1	Achromobacter animicus
GCF_902860025.1	Achromobacter animicus
GCF_902860125.1	Achromobacter animicus
GCF_024718215.1	Achromobacter anxifer
GCF_902860145.1	Achromobacter anxifer
GCF_903652925.1	Achromobacter anxifer
GCF_000236785.1	Achromobacter arsenitoxydans SY8
GCF_013116765.2	Achromobacter deleyi
GCF_016127315.1	Achromobacter deleyi
GCF_021432025.1	Achromobacter deleyi
GCF_902859705.1	Achromobacter deleyi
GCF_902860045.1	Achromobacter deleyi
GCF_902860095.1	Achromobacter deleyi
GCF_902860135.1	Achromobacter deleyi
GCF_001514355.1	Achromobacter denitrificans
GCF_001945385.1	Achromobacter denitrificans
GCF_002192685.1	Achromobacter denitrificans
GCF_002205315.1	Achromobacter denitrificans
GCF_003812265.1	Achromobacter denitrificans
GCF_003939895.1	Achromobacter denitrificans
GCF_013267375.1	Achromobacter denitrificans
GCF_013267395.1	Achromobacter denitrificans
GCF_013343095.1	Achromobacter denitrificans
GCF_014634705.1	Achromobacter denitrificans
GCF_900444675.1	Achromobacter denitrificans
GCF_902859715.1	Achromobacter denitrificans
GCF_902859985.1	Achromobacter denitrificans
GCF_001571365.1	Achromobacter denitrificans NBRC 15125
GCF_001299135.1	Achromobacter dolens
GCF_003096295.1	Achromobacter dolens
GCF_007655095.1	Achromobacter dolens
GCF_902859745.1	Achromobacter dolens
GCF_902859975.1	Achromobacter dolens
GCF_902860115.1	Achromobacter dolens
GCF_000783435.2	Achromobacter insolitus
GCF_001639685.1	Achromobacter insolitus
GCF_001641515.1	Achromobacter insolitus
GCF_001707465.1	Achromobacter insolitus
GCF_001971645.1	Achromobacter insolitus
GCF_002209555.1	Achromobacter insolitus
GCF_003293535.1	Achromobacter insolitus
GCF_008245125.1	Achromobacter insolitus
GCF_011063385.1	Achromobacter insolitus
GCF_022325125.1	Achromobacter insolitus
GCF_024168865.1	Achromobacter insolitus
GCF_900637265.1	Achromobacter insolitus
GCF_902859615.1	Achromobacter insolitus
GCF_902860165.1	Achromobacter insolitus
GCF_902860175.1	Achromobacter insolitus
GCF_902860205.1	Achromobacter insolitus
GCF_904423855.1	Achromobacter insolitus
GCF_003096315.1	Achromobacter insuavis
GCF_022321175.1	Achromobacter insuavis
GCF_022325225.1	Achromobacter insuavis
GCF_022524585.1	Achromobacter insuavis
GCF_022524745.1	Achromobacter insuavis
GCF_022525065.1	Achromobacter insuavis
GCF_022525075.1	Achromobacter insuavis
GCF_022525095.1	Achromobacter insuavis
GCF_022525165.1	Achromobacter insuavis
GCF_022525185.1	Achromobacter insuavis
GCF_022525205.1	Achromobacter insuavis
GCF_022525365.1	Achromobacter insuavis
GCF_902859645.1	Achromobacter insuavis
GCF_902860075.1	Achromobacter insuavis
GCF_000219745.1	Achromobacter insuavis AXX-A
GCF_001298955.1	Achromobacter kerstersii
GCF_902859595.1	Achromobacter kerstersii
GCF_000286415.1	Achromobacter marplatensis
GCF_002209535.1	Achromobacter marplatensis
GCF_003315095.1	Achromobacter marplatensis
GCF_902859635.1	Achromobacter marplatensis
GCF_003053425.1	Achromobacter mucicolens
GCF_019968625.1	Achromobacter mucicolens
GCF_024178435.1	Achromobacter mucicolens
GCF_025548485.1	Achromobacter mucicolens
GCF_902859725.1	Achromobacter mucicolens
GCF_902859995.1	Achromobacter mucicolens
GCF_902860005.1	Achromobacter mucicolens
GCF_902860105.1	Achromobacter mucicolens
GCF_013267355.1	Achromobacter pestifer
GCF_902859625.1	Achromobacter pestifer
GCF_001262515.1	Achromobacter piechaudii
GCF_902859685.1	Achromobacter piechaudii
GCF_902860015.1	Achromobacter piechaudii
GCF_902860155.1	Achromobacter piechaudii
GCF_902860185.1	Achromobacter piechaudii
GCF_000164035.1	Achromobacter piechaudii ATCC 43553
GCF_001571245.1	Achromobacter piechaudii NBRC 102461
GCF_002885955.2	Achromobacter pulmonis
GCF_021733725.1	Achromobacter pulmonis
GCF_902859765.1	Achromobacter pulmonis
GCF_902860065.1	Achromobacter pulmonis
GCF_001298835.1	Achromobacter ruhlandii
GCF_001298855.1	Achromobacter ruhlandii
GCF_001299395.1	Achromobacter ruhlandii
GCF_001637085.1	Achromobacter ruhlandii
GCF_001637095.1	Achromobacter ruhlandii
GCF_001637105.1	Achromobacter ruhlandii
GCF_001637115.1	Achromobacter ruhlandii
GCF_002082135.1	Achromobacter ruhlandii
GCF_002799605.1	Achromobacter ruhlandii
GCF_002803005.1	Achromobacter ruhlandii
GCF_012956685.1	Achromobacter ruhlandii
GCF_022320925.1	Achromobacter ruhlandii
GCF_022325245.1	Achromobacter ruhlandii
GCF_025801835.1	Achromobacter ruhlandii
GCF_025801915.1	Achromobacter ruhlandii
GCF_025801935.1	Achromobacter ruhlandii
GCF_025801955.1	Achromobacter ruhlandii
GCF_902859695.1	Achromobacter ruhlandii
GCF_902860035.1	Achromobacter ruhlandii
GCF_902860085.1	Achromobacter ruhlandii
GCF_902860195.1	Achromobacter ruhlandii
GCF_001298995.1	Achromobacter sp. 2789STDY5608615
GCF_001299375.1	Achromobacter sp. 2789STDY5608621
GCF_001299435.1	Achromobacter sp. 2789STDY5608628
GCF_001298975.1	Achromobacter sp. 2789STDY5608633
GCF_020541125.1	Achromobacter sp. 77
GCF_014851745.1	Achromobacter sp. ACM01
GCF_014851605.1	Achromobacter sp. ACM02
GCF_014851665.1	Achromobacter sp. ACM03
GCF_014851465.1	Achromobacter sp. ACM04
GCF_019218915.1	Achromobacter sp. ACM05
GCF_022346505.1	Achromobacter sp. ACRQX
GCF_001189595.1	Achromobacter spanius
GCF_002812705.1	Achromobacter spanius
GCF_002926155.1	Achromobacter spanius
GCF_002966795.1	Achromobacter spanius
GCF_003994415.1	Achromobacter spanius
GCF_025966715.1	Achromobacter spanius
GCF_026692605.1	Achromobacter spanius
GCF_900636675.1	Achromobacter spanius
GCF_902859605.1	Achromobacter spanius
GCF_002902905.1	Achromobacter sp. AONIH1
GCF_016428805.1	Achromobacter sp. ASV32
GCF_003600685.1	Achromobacter sp. B7
GCF_012928505.1	Achromobacter sp. Bel
GCF_000633435.1	Achromobacter sp. DH1f
GCF_001270295.1	Achromobacter sp. DMS1
GCF_019448355.1	Achromobacter sp. ES-001
GCF_019091095.1	Achromobacter sp. GbtcB20
GCF_018904615.1	Achromobacter sp. GG226
GCF_003267925.1	Achromobacter sp. HZ01
GCF_002209495.1	Achromobacter sp. HZ28
GCF_002209485.1	Achromobacter sp. HZ34
GCF_024806975.1	Achromobacter sp. JUb104
GCF_003576205.1	Achromobacter sp. K91
GCF_001975485.1	Achromobacter sp. KAs 3-5
GCF_001005835.2	Achromobacter sp. LC458
GCF_018195695.1	Achromobacter sp. Marseille-Q0513
GCF_943737025.1	Achromobacter sp. Marseille-Q4954
GCF_943737005.1	Achromobacter sp. Marseille-Q4962
GCF_900156745.1	Achromobacter sp. MFA1 R4
GCF_020991295.1	Achromobacter sp. MY14
GCF_002975275.1	Achromobacter sp. MYb9
GCF_900108985.1	Achromobacter sp. NFACC18-2
GCF_001428165.1	Achromobacter sp. Root170
GCF_001427425.1	Achromobacter sp. Root565
GCF_001428845.1	Achromobacter sp. Root83
GCF_000757485.1	Achromobacter sp. RTa
GCF_003184165.1	Achromobacter sp. RW408
GCF_017355315.1	Achromobacter sp. SD115
GCF_006715415.1	Achromobacter sp. SLBN-14
GCF_014170335.1	Achromobacter sp. UMC46
GCF_014170305.1	Achromobacter sp. UMC71
GCF_900496975.1	Achromobacter veterisilvae
GCF_001038045.1	Achromobacter xylosoxidans
GCF_001051055.1	Achromobacter xylosoxidans
GCF_001057595.1	Achromobacter xylosoxidans
GCF_001057605.1	Achromobacter xylosoxidans
GCF_001275845.1	Achromobacter xylosoxidans
GCF_001275865.1	Achromobacter xylosoxidans
GCF_001275875.1	Achromobacter xylosoxidans
GCF_001276005.1	Achromobacter xylosoxidans
GCF_001276025.1	Achromobacter xylosoxidans
GCF_001276035.1	Achromobacter xylosoxidans
GCF_001276315.1	Achromobacter xylosoxidans
GCF_001298795.1	Achromobacter xylosoxidans
GCF_001298895.1	Achromobacter xylosoxidans
GCF_001298915.1	Achromobacter xylosoxidans
GCF_001298935.1	Achromobacter xylosoxidans
GCF_001299015.1	Achromobacter xylosoxidans
GCF_001299035.1	Achromobacter xylosoxidans
GCF_001299055.1	Achromobacter xylosoxidans
GCF_001299095.1	Achromobacter xylosoxidans
GCF_001299115.1	Achromobacter xylosoxidans
GCF_001299155.1	Achromobacter xylosoxidans
GCF_001299175.1	Achromobacter xylosoxidans
GCF_001299195.1	Achromobacter xylosoxidans
GCF_001299215.1	Achromobacter xylosoxidans
GCF_001299235.1	Achromobacter xylosoxidans
GCF_001299265.1	Achromobacter xylosoxidans
GCF_001299295.1	Achromobacter xylosoxidans
GCF_001299335.1	Achromobacter xylosoxidans
GCF_001299415.1	Achromobacter xylosoxidans
GCF_001457475.1	Achromobacter xylosoxidans
GCF_001471535.2	Achromobacter xylosoxidans
GCF_001541435.1	Achromobacter xylosoxidans
GCF_001558755.2	Achromobacter xylosoxidans
GCF_001558915.1	Achromobacter xylosoxidans
GCF_001559195.1	Achromobacter xylosoxidans
GCF_001566985.1	Achromobacter xylosoxidans
GCF_001641525.1	Achromobacter xylosoxidans
GCF_001654705.1	Achromobacter xylosoxidans
GCF_001707485.1	Achromobacter xylosoxidans
GCF_001807115.1	Achromobacter xylosoxidans
GCF_001810925.1	Achromobacter xylosoxidans
GCF_001813885.1	Achromobacter xylosoxidans
GCF_001815425.1	Achromobacter xylosoxidans
GCF_001815885.1	Achromobacter xylosoxidans
GCF_001957045.1	Achromobacter xylosoxidans
GCF_001957055.1	Achromobacter xylosoxidans
GCF_001957065.1	Achromobacter xylosoxidans
GCF_002083165.2	Achromobacter xylosoxidans
GCF_002192695.1	Achromobacter xylosoxidans
GCF_002192705.1	Achromobacter xylosoxidans
GCF_003031105.1	Achromobacter xylosoxidans
GCF_003177325.1	Achromobacter xylosoxidans
GCF_003293615.1	Achromobacter xylosoxidans
GCF_003503255.1	Achromobacter xylosoxidans
GCF_008432465.1	Achromobacter xylosoxidans
GCF_008631215.1	Achromobacter xylosoxidans
GCF_009363015.1	Achromobacter xylosoxidans
GCF_010815595.1	Achromobacter xylosoxidans
GCF_013282235.1	Achromobacter xylosoxidans
GCF_013282255.1	Achromobacter xylosoxidans
GCF_013343135.1	Achromobacter xylosoxidans
GCF_013413495.1	Achromobacter xylosoxidans
GCF_014353695.1	Achromobacter xylosoxidans
GCF_014490035.1	Achromobacter xylosoxidans
GCF_014529725.1	Achromobacter xylosoxidans
GCF_016027035.1	Achromobacter xylosoxidans
GCF_016403305.1	Achromobacter xylosoxidans
GCF_016599195.1	Achromobacter xylosoxidans
GCF_016728825.1	Achromobacter xylosoxidans
GCF_017745625.1	Achromobacter xylosoxidans
GCF_022320945.1	Achromobacter xylosoxidans
GCF_022320975.1	Achromobacter xylosoxidans
GCF_022321005.1	Achromobacter xylosoxidans
GCF_022321065.1	Achromobacter xylosoxidans
GCF_022321095.1	Achromobacter xylosoxidans
GCF_022321165.1	Achromobacter xylosoxidans
GCF_022321185.1	Achromobacter xylosoxidans
GCF_022321275.1	Achromobacter xylosoxidans
GCF_022321345.1	Achromobacter xylosoxidans
GCF_022325135.1	Achromobacter xylosoxidans
GCF_022325165.1	Achromobacter xylosoxidans
GCF_022325205.1	Achromobacter xylosoxidans
GCF_022325265.1	Achromobacter xylosoxidans
GCF_022444285.1	Achromobacter xylosoxidans
GCF_022488485.1	Achromobacter xylosoxidans
GCF_022488505.1	Achromobacter xylosoxidans
GCF_022488515.1	Achromobacter xylosoxidans
GCF_022488545.1	Achromobacter xylosoxidans
GCF_022524565.1	Achromobacter xylosoxidans
GCF_022524575.1	Achromobacter xylosoxidans
GCF_022524625.1	Achromobacter xylosoxidans
GCF_022524705.1	Achromobacter xylosoxidans
GCF_022524775.1	Achromobacter xylosoxidans
GCF_022524795.1	Achromobacter xylosoxidans
GCF_022524805.1	Achromobacter xylosoxidans
GCF_022524845.1	Achromobacter xylosoxidans
GCF_022524865.1	Achromobacter xylosoxidans
GCF_022524875.1	Achromobacter xylosoxidans
GCF_022524885.1	Achromobacter xylosoxidans
GCF_022524925.1	Achromobacter xylosoxidans
GCF_022524945.1	Achromobacter xylosoxidans
GCF_022524965.1	Achromobacter xylosoxidans
GCF_022524985.1	Achromobacter xylosoxidans
GCF_022525005.1	Achromobacter xylosoxidans
GCF_022525015.1	Achromobacter xylosoxidans
GCF_022525045.1	Achromobacter xylosoxidans
GCF_022525125.1	Achromobacter xylosoxidans
GCF_022525145.1	Achromobacter xylosoxidans
GCF_022525195.1	Achromobacter xylosoxidans
GCF_022525245.1	Achromobacter xylosoxidans
GCF_022525265.1	Achromobacter xylosoxidans
GCF_022525285.1	Achromobacter xylosoxidans
GCF_022525305.1	Achromobacter xylosoxidans
GCF_022525315.1	Achromobacter xylosoxidans
GCF_022525345.1	Achromobacter xylosoxidans
GCF_022525375.1	Achromobacter xylosoxidans
GCF_022525405.1	Achromobacter xylosoxidans
GCF_022525425.1	Achromobacter xylosoxidans
GCF_022525445.1	Achromobacter xylosoxidans
GCF_022525465.1	Achromobacter xylosoxidans
GCF_022870085.1	Achromobacter xylosoxidans
GCF_022976495.1	Achromobacter xylosoxidans
GCF_022976515.1	Achromobacter xylosoxidans
GCF_023703405.1	Achromobacter xylosoxidans
GCF_025426095.1	Achromobacter xylosoxidans
GCF_900009115.1	Achromobacter xylosoxidans
GCF_900009125.1	Achromobacter xylosoxidans
GCF_900010105.1	Achromobacter xylosoxidans
GCF_900475575.1	Achromobacter xylosoxidans
GCF_902363095.1	Achromobacter xylosoxidans
GCF_904067195.1	Achromobacter xylosoxidans
GCF_904067205.1	Achromobacter xylosoxidans
GCF_904067255.1	Achromobacter xylosoxidans
GCF_904067265.1	Achromobacter xylosoxidans
GCF_904067315.1	Achromobacter xylosoxidans
GCF_904067355.1	Achromobacter xylosoxidans
GCF_904067375.1	Achromobacter xylosoxidans
GCF_904067385.1	Achromobacter xylosoxidans
GCF_000165835.1	Achromobacter xylosoxidans A8
GCF_000186185.1	Achromobacter xylosoxidans C54
GCF_001598595.1	Achromobacter xylosoxidans NBRC 15126 = ATCC 27061
GCF_000967095.2	Achromobacter xylosoxidans NH44784-1996
GCF_000517225.1	Achromobacter xylosoxidans X02736
GCF_900103005.1	Acidaminobacter hydrogenoformans DSM 2784
GCF_022496765.1	Acidaminobacter sp. JC074
GCF_009696675.1	Acidaminococcus fermentans
GCF_900107075.1	Acidaminococcus fermentans
GCF_900115425.1	Acidaminococcus fermentans
GCF_900314805.1	Acidaminococcus fermentans
GCF_000025305.1	Acidaminococcus fermentans DSM 20731
GCF_020735645.1	Acidaminococcus fermentans DSM 20731
GCF_000174215.1	Acidaminococcus intestini
GCF_020540385.1	Acidaminococcus intestini
GCF_020554535.1	Acidaminococcus intestini
GCF_020562405.1	Acidaminococcus intestini
GCF_022136925.1	Acidaminococcus intestini
GCF_022137915.1	Acidaminococcus intestini
GCF_025144545.1	Acidaminococcus intestini
GCF_902381715.1	Acidaminococcus intestini
GCF_000425045.1	Acidaminococcus intestini DSM 21505
GCF_000230275.1	Acidaminococcus intestini RyC-MR95
GCF_900095825.1	Acidaminococcus massiliensis
GCF_902376135.1	Acidaminococcus massiliensis
GCF_900291475.1	Acidaminococcus provencensis
GCF_003472805.1	Acidaminococcus sp. AM05-11
GCF_003603525.1	Acidaminococcus sp. AM33-14BH
GCF_000468835.1	Acidaminococcus sp. BV3L6
GCF_000411395.1	Acidaminococcus sp. HPA0509
GCF_021044795.1	Acidaminococcus sp. NSJ-142
GCF_900106585.1	Acidaminococcus timonensis
GCF_001516615.1	Acidibacillus ferrooxidans
GCF_001602485.1	Acidibacillus ferrooxidans
GCF_001642725.1	Acidibacillus ferrooxidans
GCF_002027205.1	Acidibacillus ferrooxidans
GCF_022606465.1	Acidibacillus sp. S0AB
GCF_003144315.1	Acidibacillus sulfuroxidans
GCF_003352165.1	Acidibrevibacterium fodinaquatile
GCF_025685625.1	Acidicapsa acidisoli
GCF_025685685.1	Acidicapsa dinghuensis
GCF_025685655.1	Acidicapsa ligni
GCF_900016645.1	Acididesulfobacillus acetoxydans
GCF_902729405.1	Acididesulfobacillus acetoxydans
GCF_025499425.1	Acidiferrimicrobium sp. IK
GCF_003184265.1	Acidiferrobacter sp. SPIII_3
GCF_001705075.2	Acidiferrobacter thiooxydans
GCF_003333315.1	Acidiferrobacter thiooxydans
GCF_001753165.1	Acidihalobacter aeolianus
GCF_001975725.1	Acidihalobacter ferrooxydans
GCF_000754095.2	Acidihalobacter prosperus
GCF_001753245.1	Acidihalobacter yilgarnensis
GCF_009909615.1	Acidiluteibacter ferrifornacis
GCF_004103715.1	Acidilutibacter cellobiosedens
GCF_002871005.1	Acidimangrovimonas sediminis
GCF_025380365.1	Acidimangrovimonas sediminis
GCF_000023265.1	Acidimicrobium ferrooxidans DSM 10331
GCF_000701585.1	Acidiphilium angustum ATCC 35903
GCF_000016725.1	Acidiphilium cryptum JF-5
GCF_021556475.1	Acidiphilium iwatense
GCF_018292305.1	Acidiphilium multivorum
GCF_022558965.1	Acidiphilium multivorum
GCF_000202835.1	Acidiphilium multivorum AIU301
GCF_000964345.1	Acidiphilium multivorum AIU301
GCF_900156265.1	Acidiphilium rubrum
GCF_025499445.1	Acidiphilium sp. AL
GCF_902712915.1	Acidiphilium sp. C61
GCF_905116885.1	Acidiphilium sp. C61
GCF_000724705.2	Acidiphilium sp. JA12-A1
GCF_026191915.1	Acidiphilium sp. PA
GCF_000219295.1	Acidiphilium sp. PM
GCF_004339725.1	Acidipila rosea
GCF_003858395.1	Acidipila sp. EB88
GCF_001441165.1	Acidipropionibacterium acidipropionici
GCF_001602115.1	Acidipropionibacterium acidipropionici
GCF_001855335.1	Acidipropionibacterium acidipropionici
GCF_001975205.1	Acidipropionibacterium acidipropionici
GCF_003956085.1	Acidipropionibacterium acidipropionici
GCF_005890155.1	Acidipropionibacterium acidipropionici
GCF_000310065.1	Acidipropionibacterium acidipropionici ATCC 4875
GCF_000427845.1	Acidipropionibacterium acidipropionici DSM 4900
GCF_004011055.1	Acidipropionibacterium jensenii
GCF_004011075.1	Acidipropionibacterium jensenii
GCF_005890135.1	Acidipropionibacterium jensenii
GCF_024623345.1	Acidipropionibacterium jensenii
GCF_900637925.1	Acidipropionibacterium jensenii
GCF_000425285.1	Acidipropionibacterium jensenii DSM 20535
GCF_000423445.1	Acidipropionibacterium thoenii DSM 20276
GCF_900605005.1	Acidipropionibacterium timonense
GCF_003325455.1	Acidipropionibacterium virtanenii
GCF_003330725.1	Acidisarcina polymorpha
GCF_020621385.1	Acidisoma cellulosilyticum
GCF_020618775.1	Acidisoma silvae
GCF_009765865.1	Acidisoma sp. L85
GCF_009766125.1	Acidisoma sp. S159
GCF_000964365.1	Acidisphaera rubrifaciens HS-AP3
GCF_009765685.1	Acidisphaera sp. L21
GCF_009765975.1	Acidisphaera sp. S103
GCF_023130475.1	Aciditerrimonas ferrireducens
GCF_001931655.1	Acidithiobacillus albertensis
GCF_018853595.1	Acidithiobacillus albertensis
GCF_001650235.3	Acidithiobacillus caldus
GCF_001756675.1	Acidithiobacillus caldus
GCF_001756725.1	Acidithiobacillus caldus
GCF_001756745.1	Acidithiobacillus caldus
GCF_008694225.1	Acidithiobacillus caldus
GCF_018853545.1	Acidithiobacillus caldus
GCF_018853575.1	Acidithiobacillus caldus
GCF_018853695.1	Acidithiobacillus caldus
GCF_018853755.1	Acidithiobacillus caldus
GCF_018853765.1	Acidithiobacillus caldus
GCF_018853985.1	Acidithiobacillus caldus
GCF_018854145.1	Acidithiobacillus caldus
GCF_018854195.1	Acidithiobacillus caldus
GCF_018854235.1	Acidithiobacillus caldus
GCF_000175575.2	Acidithiobacillus caldus ATCC 51756
GCF_018853615.1	Acidithiobacillus caldus ATCC 51756
GCF_000221025.1	Acidithiobacillus caldus SM-1
GCF_010378095.1	Acidithiobacillus ferrianus
GCF_003309025.1	Acidithiobacillus ferridurans
GCF_003966655.1	Acidithiobacillus ferridurans
GCF_018854535.1	Acidithiobacillus ferridurans
GCF_018854555.1	Acidithiobacillus ferridurans
GCF_018854615.1	Acidithiobacillus ferridurans
GCF_018854635.1	Acidithiobacillus ferridurans
GCF_018854695.1	Acidithiobacillus ferridurans
GCF_018853855.1	Acidithiobacillus ferriphilus
GCF_018854755.1	Acidithiobacillus ferriphilus
GCF_018854775.1	Acidithiobacillus ferriphilus
GCF_018854785.1	Acidithiobacillus ferriphilus
GCF_018854815.1	Acidithiobacillus ferriphilus
GCF_018854825.1	Acidithiobacillus ferriphilus
GCF_018854875.1	Acidithiobacillus ferriphilus
GCF_020844025.1	Acidithiobacillus ferriphilus
GCF_000750615.1	Acidithiobacillus ferrivorans
GCF_001685225.1	Acidithiobacillus ferrivorans
GCF_001857665.2	Acidithiobacillus ferrivorans
GCF_016250455.1	Acidithiobacillus ferrivorans
GCF_018854855.1	Acidithiobacillus ferrivorans
GCF_900174455.1	Acidithiobacillus ferrivorans
GCF_000214095.2	Acidithiobacillus ferrivorans SS3
GCF_001418795.1	Acidithiobacillus ferrooxidans
GCF_001559335.1	Acidithiobacillus ferrooxidans
GCF_001652185.1	Acidithiobacillus ferrooxidans
GCF_003233765.1	Acidithiobacillus ferrooxidans
GCF_013462805.1	Acidithiobacillus ferrooxidans
GCF_018853455.1	Acidithiobacillus ferrooxidans
GCF_018854265.1	Acidithiobacillus ferrooxidans
GCF_018854395.1	Acidithiobacillus ferrooxidans
GCF_018854475.1	Acidithiobacillus ferrooxidans
GCF_018854495.1	Acidithiobacillus ferrooxidans
GCF_019856615.1	Acidithiobacillus ferrooxidans
GCF_020221655.1	Acidithiobacillus ferrooxidans
GCF_020887015.1	Acidithiobacillus ferrooxidans
GCF_024592575.1	Acidithiobacillus ferrooxidans
GCF_024606705.1	Acidithiobacillus ferrooxidans
GCF_024606715.1	Acidithiobacillus ferrooxidans
GCF_024606725.1	Acidithiobacillus ferrooxidans
GCF_024606765.1	Acidithiobacillus ferrooxidans
GCF_024606825.1	Acidithiobacillus ferrooxidans
GCF_024626545.1	Acidithiobacillus ferrooxidans
GCF_000021485.1	Acidithiobacillus ferrooxidans ATCC 23270
GCF_000020825.1	Acidithiobacillus ferrooxidans ATCC 53993
GCF_010577825.1	Acidithiobacillus ferrooxidans BY-3
GCF_008926505.1	Acidithiobacillus sp. 'AMD consortium'
GCF_018853445.1	Acidithiobacillus sp. ATCC 19703
GCF_018854135.1	Acidithiobacillus sp. BN09-2
GCF_018854115.1	Acidithiobacillus sp. CV18-2
GCF_018854095.1	Acidithiobacillus sp. CV18-3
GCF_018853465.1	Acidithiobacillus sp. GG1-14
GCF_015100075.1	Acidithiobacillus sp. HP-11
GCF_015100155.1	Acidithiobacillus sp. HP-2
GCF_015100135.1	Acidithiobacillus sp. HP-6
GCF_017165975.1	Acidithiobacillus sp. MC2.2
GCF_017165985.1	Acidithiobacillus sp. MC6.1
GCF_017165965.1	Acidithiobacillus sp. PG05
GCF_018853815.1	Acidithiobacillus sp. RW2
GCF_023277115.1	Acidithiobacillus sp. S30A2
GCF_002847505.1	Acidithiobacillus sp. SH
GCF_018854015.1	Acidithiobacillus sp. VAN18-1
GCF_018854025.1	Acidithiobacillus sp. VAN18-2
GCF_018854175.1	Acidithiobacillus sp. VAN18-4
GCF_024396695.1	Acidithiobacillus sp. YTS05
GCF_003721225.1	Acidithiobacillus sulfuriphilus
GCF_000709715.1	Acidithiobacillus thiooxidans
GCF_001705625.1	Acidithiobacillus thiooxidans
GCF_001705645.1	Acidithiobacillus thiooxidans
GCF_001705695.1	Acidithiobacillus thiooxidans
GCF_001705725.1	Acidithiobacillus thiooxidans
GCF_001705755.1	Acidithiobacillus thiooxidans
GCF_001705805.1	Acidithiobacillus thiooxidans
GCF_001756595.1	Acidithiobacillus thiooxidans
GCF_002079865.1	Acidithiobacillus thiooxidans
GCF_018853795.1	Acidithiobacillus thiooxidans
GCF_018853915.1	Acidithiobacillus thiooxidans
GCF_018854645.1	Acidithiobacillus thiooxidans
GCF_018854655.1	Acidithiobacillus thiooxidans
GCF_018854715.1	Acidithiobacillus thiooxidans
GCF_018854725.1	Acidithiobacillus thiooxidans
GCF_000559045.1	Acidithiobacillus thiooxidans A01
GCF_000227215.1	Acidithiobacillus thiooxidans ATCC 19377
GCF_006718285.1	Acidithiobacillus thiooxidans ATCC 19377
GCF_009662475.1	Acidithiobacillus thiooxidans ATCC 19377
GCF_000949295.1	Acidithrix ferrooxidans
GCF_904848545.2	Acidithrix sp. C25
GCF_000022565.1	Acidobacterium capsulatum ATCC 51196
GCF_009765985.1	Acidobacterium sp. S8
GCF_000964385.1	Acidocella aminolytica 101 = DSM 11237
GCF_025995295.1	Acidocella aminolytica 101 = DSM 11237
GCF_900129125.1	Acidocella aminolytica 101 = DSM 11237
GCF_014201825.1	Acidocella aromatica
GCF_021483635.1	Acidocella facilis
GCF_000687875.1	Acidocella facilis ATCC 35904
GCF_907164655.1	Acidocella sp. C78
GCF_020567705.1	Acidocella sp. KAb 2-4
GCF_000306035.1	Acidocella sp. MX-AZ02
GCF_004346035.1	Acidomonas methanolica
GCF_018829585.1	Acidomonas methanolica
GCF_024539955.1	Acidomonas methanolica
GCF_025995275.1	Acidomonas methanolica
GCF_000617865.1	Acidomonas methanolica NBRC 104435
GCF_007988925.1	Acidomonas methanolica NBRC 104435
GCF_000015025.1	Acidothermus cellulolyticus 11B
GCF_013363755.1	Acidovorax antarcticus
GCF_003269065.1	Acidovorax anthurii
GCF_001282395.1	Acidovorax avenae
GCF_003029685.1	Acidovorax avenae subsp. avenae
GCF_003029705.1	Acidovorax avenae subsp. avenae
GCF_003029725.1	Acidovorax avenae subsp. avenae
GCF_003029765.1	Acidovorax avenae subsp. avenae
GCF_003029785.1	Acidovorax avenae subsp. avenae
GCF_003029805.1	Acidovorax avenae subsp. avenae
GCF_003029825.1	Acidovorax avenae subsp. avenae
GCF_003029865.1	Acidovorax avenae subsp. avenae
GCF_003029885.1	Acidovorax avenae subsp. avenae
GCF_003029905.1	Acidovorax avenae subsp. avenae
GCF_003029945.1	Acidovorax avenae subsp. avenae
GCF_003029965.1	Acidovorax avenae subsp. avenae
GCF_003029985.1	Acidovorax avenae subsp. avenae
GCF_003030005.1	Acidovorax avenae subsp. avenae
GCF_003030325.1	Acidovorax avenae subsp. avenae
GCF_000176855.2	Acidovorax avenae subsp. avenae ATCC 19860
GCF_001298675.1	Acidovorax caeni
GCF_900116825.1	Acidovorax caeni
GCF_002157125.1	Acidovorax carolinensis
GCF_002157145.1	Acidovorax carolinensis
GCF_002157165.1	Acidovorax carolinensis
GCF_002157185.1	Acidovorax carolinensis
GCF_003029845.1	Acidovorax cattleyae
GCF_015694455.1	Acidovorax cattleyae
GCF_900104515.1	Acidovorax cattleyae
GCF_000948135.1	Acidovorax citrulli
GCF_000968215.1	Acidovorax citrulli
GCF_001593665.2	Acidovorax citrulli
GCF_002441975.1	Acidovorax citrulli
GCF_003096435.1	Acidovorax citrulli
GCF_003387255.1	Acidovorax citrulli
GCF_003664145.1	Acidovorax citrulli
GCF_020783275.1	Acidovorax citrulli
GCF_020783295.1	Acidovorax citrulli
GCF_022493915.1	Acidovorax citrulli
GCF_022494945.1	Acidovorax citrulli
GCF_022494965.1	Acidovorax citrulli
GCF_900100305.1	Acidovorax citrulli
GCF_000015325.1	Acidovorax citrulli AAC00-1
GCF_007993815.1	Acidovorax delafieldii
GCF_000175235.1	Acidovorax delafieldii 2AN
GCF_022807955.1	[Acidovorax] ebreus
GCF_023913775.1	Acidovorax facilis
GCF_903797705.1	Acidovorax facilis
GCF_002245625.1	Acidovorax kalamii
GCF_023958295.1	Acidovorax kalamii
GCF_900112675.1	Acidovorax konjaci
GCF_014489595.1	Acidovorax monticola
GCF_000218805.1	Acidovorax oryzae
GCF_000687165.1	Acidovorax oryzae ATCC 19882
GCF_020510705.1	Acidovorax radicis
GCF_000204195.1	Acidovorax radicis N35
GCF_000204215.1	Acidovorax radicis N35v
GCF_014207955.1	Acidovorax soli
GCF_900107605.1	Acidovorax soli
GCF_003688355.1	Acidovorax sp. 100
GCF_003663825.1	Acidovorax sp. 106
GCF_003058055.1	Acidovorax sp. 107
GCF_003669015.1	Acidovorax sp. 1608163
GCF_010020825.1	Acidovorax sp. 210-6
GCF_002846435.1	Acidovorax sp. 30
GCF_002749705.1	Acidovorax sp. 56
GCF_002754175.1	Acidovorax sp. 59
GCF_023634805.2	Acidovorax sp. 5MLIR
GCF_002754495.1	Acidovorax sp. 62
GCF_002797445.1	Acidovorax sp. 69
GCF_003633835.1	Acidovorax sp. 93
GCF_003634645.1	Acidovorax sp. 94
GCF_003096455.1	Acidovorax sp. 99
GCF_014851495.1	Acidovorax sp. ACV01
GCF_014851475.1	Acidovorax sp. ACV02
GCF_025421555.1	Acidovorax sp. Be4
GCF_003345135.1	Acidovorax sp. BoFeN1
GCF_018413525.1	Acidovorax sp. CCYZU-2555
GCF_000276605.1	Acidovorax sp. CF316
GCF_021044865.1	Acidovorax sp. D4N7
GCF_003852545.1	Acidovorax sp. FJL06
GCF_001633105.1	Acidovorax sp. GW101-3H11
GCF_011303755.1	Acidovorax sp. HDW3
GCF_003061035.1	Acidovorax sp. HMWF018
GCF_003060895.1	Acidovorax sp. HMWF029
GCF_016406015.1	Acidovorax sp. IB03
GCF_017939685.1	Acidovorax sp. JG5
GCF_000526295.1	Acidovorax sp. JHL-3
GCF_000426205.1	Acidovorax sp. JHL-9
GCF_013376875.1	Acidovorax sp. JMULE5
GCF_025246485.1	Acidovorax sp. K2F
GCF_000302535.1	Acidovorax sp. KKS102
GCF_001424265.1	Acidovorax sp. Leaf160
GCF_001424425.1	Acidovorax sp. Leaf191
GCF_916855635.1	Acidovorax sp. Leaf73
GCF_001422065.1	Acidovorax sp. Leaf76
GCF_001422735.1	Acidovorax sp. Leaf78
GCF_001422105.1	Acidovorax sp. Leaf84
GCF_000400995.2	Acidovorax sp. MR-S7
GCF_005405905.1	Acidovorax sp. NB1
GCF_000238595.1	Acidovorax sp. NO-1
GCF_001714725.1	Acidovorax sp. RAC01
GCF_001428645.1	Acidovorax sp. Root217
GCF_001428665.1	Acidovorax sp. Root219
GCF_001429215.1	Acidovorax sp. Root267
GCF_001428965.1	Acidovorax sp. Root275
GCF_001425125.1	Acidovorax sp. Root402
GCF_001427445.1	Acidovorax sp. Root568
GCF_001428225.1	Acidovorax sp. Root70
GCF_001411535.1	Acidovorax sp. SD340
GCF_017355385.1	Acidovorax sp. SD340
GCF_019219095.1	Acidovorax sp. sic0104
GCF_019218865.1	Acidovorax sp. sif0613
GCF_019218805.1	Acidovorax sp. sif0632
GCF_019218825.1	Acidovorax sp. sif0715
GCF_019218785.1	Acidovorax sp. sif0732
GCF_019218755.1	Acidovorax sp. sif1233
GCF_012932145.1	Acidovorax sp. SRB_14
GCF_012931925.1	Acidovorax sp. SRB_24
GCF_003231145.1	Acidovorax sp. ST3
GCF_002176815.1	Acidovorax sp. T1
GCF_002193515.1	Acidovorax sp. T1m
GCF_022760965.1	Acidovorax sp. W1-6
GCF_021496925.1	Acidovorax sp. YS12
GCF_000935585.1	Acidovorax temperans
GCF_006716905.1	Acidovorax temperans
GCF_017353205.1	Acidovorax temperans
GCF_900102625.1	Acidovorax valerianellae
GCF_900113035.1	Acidovorax wautersii
GCF_015209685.1	Acinetobacter albensis
GCF_900095025.1	Acinetobacter albensis
GCF_002018365.1	Acinetobacter amyesii
GCF_023499845.1	Acinetobacter amyesii
GCF_023499865.1	Acinetobacter amyesii
GCF_023499875.1	Acinetobacter amyesii
GCF_023499885.1	Acinetobacter amyesii
GCF_023499915.1	Acinetobacter amyesii
GCF_023499985.1	Acinetobacter amyesii
GCF_900197575.1	Acinetobacter apis
GCF_015627105.1	Acinetobacter baretiae
GCF_015627115.1	Acinetobacter baretiae
GCF_000248195.1	Acinetobacter baumannii
GCF_000695855.3	Acinetobacter baumannii
GCF_000708775.1	Acinetobacter baumannii
GCF_000708795.1	Acinetobacter baumannii
GCF_000731965.1	Acinetobacter baumannii
GCF_000734775.1	Acinetobacter baumannii
GCF_000738845.1	Acinetobacter baumannii
GCF_000746605.1	Acinetobacter baumannii
GCF_000746645.1	Acinetobacter baumannii
GCF_000757665.1	Acinetobacter baumannii
GCF_000759395.1	Acinetobacter baumannii
GCF_000760395.1	Acinetobacter baumannii
GCF_000760415.1	Acinetobacter baumannii
GCF_000760435.1	Acinetobacter baumannii
GCF_000760455.1	Acinetobacter baumannii
GCF_000760475.1	Acinetobacter baumannii
GCF_000761175.1	Acinetobacter baumannii
GCF_000761465.1	Acinetobacter baumannii
GCF_000763365.1	Acinetobacter baumannii
GCF_000766105.1	Acinetobacter baumannii
GCF_000775835.1	Acinetobacter baumannii
GCF_000775855.1	Acinetobacter baumannii
GCF_000775875.1	Acinetobacter baumannii
GCF_000787015.1	Acinetobacter baumannii
GCF_000787215.1	Acinetobacter baumannii
GCF_000787225.1	Acinetobacter baumannii
GCF_000787235.1	Acinetobacter baumannii
GCF_000787275.1	Acinetobacter baumannii
GCF_000787295.1	Acinetobacter baumannii
GCF_000787315.1	Acinetobacter baumannii
GCF_000787335.1	Acinetobacter baumannii
GCF_000787355.1	Acinetobacter baumannii
GCF_000794125.1	Acinetobacter baumannii
GCF_000802885.1	Acinetobacter baumannii
GCF_000802895.1	Acinetobacter baumannii
GCF_000802915.1	Acinetobacter baumannii
GCF_000804635.1	Acinetobacter baumannii
GCF_000804645.1	Acinetobacter baumannii
GCF_000804655.1	Acinetobacter baumannii
GCF_000804665.1	Acinetobacter baumannii
GCF_000804715.1	Acinetobacter baumannii
GCF_000804725.1	Acinetobacter baumannii
GCF_000804735.1	Acinetobacter baumannii
GCF_000804745.1	Acinetobacter baumannii
GCF_000804795.1	Acinetobacter baumannii
GCF_000804805.1	Acinetobacter baumannii
GCF_000804815.1	Acinetobacter baumannii
GCF_000804825.1	Acinetobacter baumannii
GCF_000804875.1	Acinetobacter baumannii
GCF_000804885.1	Acinetobacter baumannii
GCF_000804895.1	Acinetobacter baumannii
GCF_000804905.1	Acinetobacter baumannii
GCF_000804955.1	Acinetobacter baumannii
GCF_000804965.1	Acinetobacter baumannii
GCF_000804975.1	Acinetobacter baumannii
GCF_000804985.1	Acinetobacter baumannii
GCF_000805035.1	Acinetobacter baumannii
GCF_000805045.1	Acinetobacter baumannii
GCF_000805055.1	Acinetobacter baumannii
GCF_000805065.1	Acinetobacter baumannii
GCF_000805115.1	Acinetobacter baumannii
GCF_000805125.1	Acinetobacter baumannii
GCF_000805135.1	Acinetobacter baumannii
GCF_000805145.1	Acinetobacter baumannii
GCF_000805195.1	Acinetobacter baumannii
GCF_000805205.1	Acinetobacter baumannii
GCF_000805215.1	Acinetobacter baumannii
GCF_000805225.1	Acinetobacter baumannii
GCF_000805275.1	Acinetobacter baumannii
GCF_000805295.1	Acinetobacter baumannii
GCF_000805305.1	Acinetobacter baumannii
GCF_000805365.1	Acinetobacter baumannii
GCF_000805515.1	Acinetobacter baumannii
GCF_000805525.1	Acinetobacter baumannii
GCF_000805535.1	Acinetobacter baumannii
GCF_000805545.1	Acinetobacter baumannii
GCF_000805595.1	Acinetobacter baumannii
GCF_000805615.1	Acinetobacter baumannii
GCF_000805635.1	Acinetobacter baumannii
GCF_000808765.2	Acinetobacter baumannii
GCF_000808775.3	Acinetobacter baumannii
GCF_000808785.3	Acinetobacter baumannii
GCF_000808815.3	Acinetobacter baumannii
GCF_000808845.3	Acinetobacter baumannii
GCF_000808885.3	Acinetobacter baumannii
GCF_000808905.3	Acinetobacter baumannii
GCF_000808925.3	Acinetobacter baumannii
GCF_000808945.3	Acinetobacter baumannii
GCF_000808985.3	Acinetobacter baumannii
GCF_000809005.3	Acinetobacter baumannii
GCF_000809045.3	Acinetobacter baumannii
GCF_000809065.3	Acinetobacter baumannii
GCF_000809085.3	Acinetobacter baumannii
GCF_000809205.3	Acinetobacter baumannii
GCF_000809215.3	Acinetobacter baumannii
GCF_000809225.3	Acinetobacter baumannii
GCF_000809235.3	Acinetobacter baumannii
GCF_000809285.3	Acinetobacter baumannii
GCF_000809305.3	Acinetobacter baumannii
GCF_000809325.3	Acinetobacter baumannii
GCF_000809345.3	Acinetobacter baumannii
GCF_000809365.3	Acinetobacter baumannii
GCF_000809385.3	Acinetobacter baumannii
GCF_000809405.3	Acinetobacter baumannii
GCF_000809425.3	Acinetobacter baumannii
GCF_000809445.3	Acinetobacter baumannii
GCF_000809465.3	Acinetobacter baumannii
GCF_000809485.3	Acinetobacter baumannii
GCF_000809505.3	Acinetobacter baumannii
GCF_000809525.3	Acinetobacter baumannii
GCF_000809545.3	Acinetobacter baumannii
GCF_000809565.3	Acinetobacter baumannii
GCF_000809585.3	Acinetobacter baumannii
GCF_000809605.3	Acinetobacter baumannii
GCF_000809625.3	Acinetobacter baumannii
GCF_000809645.3	Acinetobacter baumannii
GCF_000809665.3	Acinetobacter baumannii
GCF_000809685.3	Acinetobacter baumannii
GCF_000809705.3	Acinetobacter baumannii
GCF_000809725.3	Acinetobacter baumannii
GCF_000809745.3	Acinetobacter baumannii
GCF_000809765.3	Acinetobacter baumannii
GCF_000809785.3	Acinetobacter baumannii
GCF_000809805.3	Acinetobacter baumannii
GCF_000809825.3	Acinetobacter baumannii
GCF_000809845.3	Acinetobacter baumannii
GCF_000809865.3	Acinetobacter baumannii
GCF_000809885.2	Acinetobacter baumannii
GCF_000809905.3	Acinetobacter baumannii
GCF_000809925.3	Acinetobacter baumannii
GCF_000809945.1	Acinetobacter baumannii
GCF_000809965.3	Acinetobacter baumannii
GCF_000809985.3	Acinetobacter baumannii
GCF_000810005.3	Acinetobacter baumannii
GCF_000810025.3	Acinetobacter baumannii
GCF_000810045.3	Acinetobacter baumannii
GCF_000810065.3	Acinetobacter baumannii
GCF_000810085.3	Acinetobacter baumannii
GCF_000810125.3	Acinetobacter baumannii
GCF_000810145.3	Acinetobacter baumannii
GCF_000810165.3	Acinetobacter baumannii
GCF_000810185.3	Acinetobacter baumannii
GCF_000810205.3	Acinetobacter baumannii
GCF_000810245.3	Acinetobacter baumannii
GCF_000810265.3	Acinetobacter baumannii
GCF_000810285.3	Acinetobacter baumannii
GCF_000810305.3	Acinetobacter baumannii
GCF_000810325.3	Acinetobacter baumannii
GCF_000810345.3	Acinetobacter baumannii
GCF_000810365.3	Acinetobacter baumannii
GCF_000810385.3	Acinetobacter baumannii
GCF_000810405.3	Acinetobacter baumannii
GCF_000810425.3	Acinetobacter baumannii
GCF_000810445.3	Acinetobacter baumannii
GCF_000810465.3	Acinetobacter baumannii
GCF_000810485.3	Acinetobacter baumannii
GCF_000810505.3	Acinetobacter baumannii
GCF_000810525.3	Acinetobacter baumannii
GCF_000810545.3	Acinetobacter baumannii
GCF_000810565.3	Acinetobacter baumannii
GCF_000810585.3	Acinetobacter baumannii
GCF_000810605.3	Acinetobacter baumannii
GCF_000810625.2	Acinetobacter baumannii
GCF_000810645.3	Acinetobacter baumannii
GCF_000810665.3	Acinetobacter baumannii
GCF_000810685.3	Acinetobacter baumannii
GCF_000810725.3	Acinetobacter baumannii
GCF_000810745.3	Acinetobacter baumannii
GCF_000810765.3	Acinetobacter baumannii
GCF_000810825.3	Acinetobacter baumannii
GCF_000810835.3	Acinetobacter baumannii
GCF_000810865.3	Acinetobacter baumannii
GCF_000810875.3	Acinetobacter baumannii
GCF_000810905.3	Acinetobacter baumannii
GCF_000810915.3	Acinetobacter baumannii
GCF_000810935.3	Acinetobacter baumannii
GCF_000810945.3	Acinetobacter baumannii
GCF_000810985.3	Acinetobacter baumannii
GCF_000810995.3	Acinetobacter baumannii
GCF_000811005.3	Acinetobacter baumannii
GCF_000811015.3	Acinetobacter baumannii
GCF_000811065.3	Acinetobacter baumannii
GCF_000811085.3	Acinetobacter baumannii
GCF_000811105.3	Acinetobacter baumannii
GCF_000811145.3	Acinetobacter baumannii
GCF_000811165.3	Acinetobacter baumannii
GCF_000811185.3	Acinetobacter baumannii
GCF_000811205.3	Acinetobacter baumannii
GCF_000811225.3	Acinetobacter baumannii
GCF_000811245.3	Acinetobacter baumannii
GCF_000811265.3	Acinetobacter baumannii
GCF_000811285.3	Acinetobacter baumannii
GCF_000811305.3	Acinetobacter baumannii
GCF_000811325.3	Acinetobacter baumannii
GCF_000811345.3	Acinetobacter baumannii
GCF_000811365.3	Acinetobacter baumannii
GCF_000811405.3	Acinetobacter baumannii
GCF_000811485.3	Acinetobacter baumannii
GCF_000811505.3	Acinetobacter baumannii
GCF_000811525.3	Acinetobacter baumannii
GCF_000811545.3	Acinetobacter baumannii
GCF_000811565.3	Acinetobacter baumannii
GCF_000811585.3	Acinetobacter baumannii
GCF_000811605.3	Acinetobacter baumannii
GCF_000811625.3	Acinetobacter baumannii
GCF_000811645.3	Acinetobacter baumannii
GCF_000811665.3	Acinetobacter baumannii
GCF_000811685.3	Acinetobacter baumannii
GCF_000811705.3	Acinetobacter baumannii
GCF_000811725.3	Acinetobacter baumannii
GCF_000811745.3	Acinetobacter baumannii
GCF_000811765.3	Acinetobacter baumannii
GCF_000811785.3	Acinetobacter baumannii
GCF_000811805.3	Acinetobacter baumannii
GCF_000811825.3	Acinetobacter baumannii
GCF_000811865.3	Acinetobacter baumannii
GCF_000811885.3	Acinetobacter baumannii
GCF_000811905.3	Acinetobacter baumannii
GCF_000811925.3	Acinetobacter baumannii
GCF_000811945.3	Acinetobacter baumannii
GCF_000814345.1	Acinetobacter baumannii
GCF_000820665.1	Acinetobacter baumannii
GCF_000820685.1	Acinetobacter baumannii
GCF_000828935.1	Acinetobacter baumannii
GCF_000830055.1	Acinetobacter baumannii
GCF_000835995.1	Acinetobacter baumannii
GCF_000836075.1	Acinetobacter baumannii
GCF_000836625.1	Acinetobacter baumannii
GCF_000876055.1	Acinetobacter baumannii
GCF_000876075.1	Acinetobacter baumannii
GCF_000876095.1	Acinetobacter baumannii
GCF_000876445.1	Acinetobacter baumannii
GCF_000931755.1	Acinetobacter baumannii
GCF_000939395.2	Acinetobacter baumannii
GCF_000939405.2	Acinetobacter baumannii
GCF_000939415.2	Acinetobacter baumannii
GCF_000939425.2	Acinetobacter baumannii
GCF_000939475.2	Acinetobacter baumannii
GCF_000939485.2	Acinetobacter baumannii
GCF_000939495.2	Acinetobacter baumannii
GCF_000939535.2	Acinetobacter baumannii
GCF_000939555.2	Acinetobacter baumannii
GCF_000939565.2	Acinetobacter baumannii
GCF_000939575.2	Acinetobacter baumannii
GCF_000939615.2	Acinetobacter baumannii
GCF_000939635.2	Acinetobacter baumannii
GCF_000949035.2	Acinetobacter baumannii
GCF_000949045.2	Acinetobacter baumannii
GCF_000949055.2	Acinetobacter baumannii
GCF_000949065.2	Acinetobacter baumannii
GCF_000949115.2	Acinetobacter baumannii
GCF_000949165.2	Acinetobacter baumannii
GCF_000949175.2	Acinetobacter baumannii
GCF_000949185.2	Acinetobacter baumannii
GCF_000949195.2	Acinetobacter baumannii
GCF_000951165.1	Acinetobacter baumannii
GCF_000963815.1	Acinetobacter baumannii
GCF_000966305.1	Acinetobacter baumannii
GCF_000966495.1	Acinetobacter baumannii
GCF_000966505.1	Acinetobacter baumannii
GCF_000966515.1	Acinetobacter baumannii
GCF_000966525.1	Acinetobacter baumannii
GCF_000969285.1	Acinetobacter baumannii
GCF_000969295.1	Acinetobacter baumannii
GCF_000969365.1	Acinetobacter baumannii
GCF_000969385.1	Acinetobacter baumannii
GCF_000969465.1	Acinetobacter baumannii
GCF_000969485.1	Acinetobacter baumannii
GCF_000972525.1	Acinetobacter baumannii
GCF_000972625.1	Acinetobacter baumannii
GCF_000981405.1	Acinetobacter baumannii
GCF_000988155.1	Acinetobacter baumannii
GCF_001007685.1	Acinetobacter baumannii
GCF_001007705.1	Acinetobacter baumannii
GCF_001007725.1	Acinetobacter baumannii
GCF_001007745.1	Acinetobacter baumannii
GCF_001007765.1	Acinetobacter baumannii
GCF_001007775.1	Acinetobacter baumannii
GCF_001007815.1	Acinetobacter baumannii
GCF_001008125.1	Acinetobacter baumannii
GCF_001026965.1	Acinetobacter baumannii
GCF_001052015.1	Acinetobacter baumannii
GCF_001052325.1	Acinetobacter baumannii
GCF_001052675.1	Acinetobacter baumannii
GCF_001052775.1	Acinetobacter baumannii
GCF_001053695.1	Acinetobacter baumannii
GCF_001053755.1	Acinetobacter baumannii
GCF_001055965.1	Acinetobacter baumannii
GCF_001059495.1	Acinetobacter baumannii
GCF_001077555.2	Acinetobacter baumannii
GCF_001077565.2	Acinetobacter baumannii
GCF_001077575.1	Acinetobacter baumannii
GCF_001077655.1	Acinetobacter baumannii
GCF_001077675.1	Acinetobacter baumannii
GCF_001077965.2	Acinetobacter baumannii
GCF_001261895.2	Acinetobacter baumannii
GCF_001276055.1	Acinetobacter baumannii
GCF_001276085.1	Acinetobacter baumannii
GCF_001292715.1	Acinetobacter baumannii
GCF_001373535.1	Acinetobacter baumannii
GCF_001373575.1	Acinetobacter baumannii
GCF_001399655.1	Acinetobacter baumannii
GCF_001400975.1	Acinetobacter baumannii
GCF_001414565.1	Acinetobacter baumannii
GCF_001414575.1	Acinetobacter baumannii
GCF_001414645.1	Acinetobacter baumannii
GCF_001414655.1	Acinetobacter baumannii
GCF_001414685.1	Acinetobacter baumannii
GCF_001414735.1	Acinetobacter baumannii
GCF_001414765.1	Acinetobacter baumannii
GCF_001414785.1	Acinetobacter baumannii
GCF_001414805.1	Acinetobacter baumannii
GCF_001414815.1	Acinetobacter baumannii
GCF_001414865.1	Acinetobacter baumannii
GCF_001414885.1	Acinetobacter baumannii
GCF_001414905.1	Acinetobacter baumannii
GCF_001414915.1	Acinetobacter baumannii
GCF_001414925.1	Acinetobacter baumannii
GCF_001414935.1	Acinetobacter baumannii
GCF_001414985.1	Acinetobacter baumannii
GCF_001414995.1	Acinetobacter baumannii
GCF_001415015.1	Acinetobacter baumannii
GCF_001415025.1	Acinetobacter baumannii
GCF_001415065.1	Acinetobacter baumannii
GCF_001415085.1	Acinetobacter baumannii
GCF_001415095.1	Acinetobacter baumannii
GCF_001415165.1	Acinetobacter baumannii
GCF_001415215.1	Acinetobacter baumannii
GCF_001415255.1	Acinetobacter baumannii
GCF_001415275.1	Acinetobacter baumannii
GCF_001415295.1	Acinetobacter baumannii
GCF_001415325.1	Acinetobacter baumannii
GCF_001415345.1	Acinetobacter baumannii
GCF_001415355.1	Acinetobacter baumannii
GCF_001415385.1	Acinetobacter baumannii
GCF_001415425.1	Acinetobacter baumannii
GCF_001415435.1	Acinetobacter baumannii
GCF_001415465.1	Acinetobacter baumannii
GCF_001415505.1	Acinetobacter baumannii
GCF_001415515.1	Acinetobacter baumannii
GCF_001415535.1	Acinetobacter baumannii
GCF_001415595.1	Acinetobacter baumannii
GCF_001415615.1	Acinetobacter baumannii
GCF_001415645.1	Acinetobacter baumannii
GCF_001415665.1	Acinetobacter baumannii
GCF_001415695.1	Acinetobacter baumannii
GCF_001415715.1	Acinetobacter baumannii
GCF_001415735.1	Acinetobacter baumannii
GCF_001415765.1	Acinetobacter baumannii
GCF_001415785.1	Acinetobacter baumannii
GCF_001415805.1	Acinetobacter baumannii
GCF_001415815.1	Acinetobacter baumannii
GCF_001415835.1	Acinetobacter baumannii
GCF_001415875.1	Acinetobacter baumannii
GCF_001415915.1	Acinetobacter baumannii
GCF_001415965.1	Acinetobacter baumannii
GCF_001415985.1	Acinetobacter baumannii
GCF_001416005.1	Acinetobacter baumannii
GCF_001416015.1	Acinetobacter baumannii
GCF_001416035.1	Acinetobacter baumannii
GCF_001416075.1	Acinetobacter baumannii
GCF_001416095.1	Acinetobacter baumannii
GCF_001416115.1	Acinetobacter baumannii
GCF_001416145.1	Acinetobacter baumannii
GCF_001416155.1	Acinetobacter baumannii
GCF_001416165.1	Acinetobacter baumannii
GCF_001416225.1	Acinetobacter baumannii
GCF_001416235.1	Acinetobacter baumannii
GCF_001416255.1	Acinetobacter baumannii
GCF_001416275.1	Acinetobacter baumannii
GCF_001416305.1	Acinetobacter baumannii
GCF_001416315.1	Acinetobacter baumannii
GCF_001416355.1	Acinetobacter baumannii
GCF_001416385.1	Acinetobacter baumannii
GCF_001416395.1	Acinetobacter baumannii
GCF_001416415.1	Acinetobacter baumannii
GCF_001416425.1	Acinetobacter baumannii
GCF_001416465.1	Acinetobacter baumannii
GCF_001416475.1	Acinetobacter baumannii
GCF_001416495.1	Acinetobacter baumannii
GCF_001416515.1	Acinetobacter baumannii
GCF_001416545.1	Acinetobacter baumannii
GCF_001416555.1	Acinetobacter baumannii
GCF_001416565.1	Acinetobacter baumannii
GCF_001416585.1	Acinetobacter baumannii
GCF_001416625.1	Acinetobacter baumannii
GCF_001416635.1	Acinetobacter baumannii
GCF_001416655.1	Acinetobacter baumannii
GCF_001416665.1	Acinetobacter baumannii
GCF_001416705.1	Acinetobacter baumannii
GCF_001416715.1	Acinetobacter baumannii
GCF_001417485.1	Acinetobacter baumannii
GCF_001417495.1	Acinetobacter baumannii
GCF_001417515.1	Acinetobacter baumannii
GCF_001417545.1	Acinetobacter baumannii
GCF_001420505.1	Acinetobacter baumannii
GCF_001420515.1	Acinetobacter baumannii
GCF_001432265.1	Acinetobacter baumannii
GCF_001432275.1	Acinetobacter baumannii
GCF_001432375.1	Acinetobacter baumannii
GCF_001432385.1	Acinetobacter baumannii
GCF_001432425.1	Acinetobacter baumannii
GCF_001432445.1	Acinetobacter baumannii
GCF_001432455.1	Acinetobacter baumannii
GCF_001432525.1	Acinetobacter baumannii
GCF_001432535.1	Acinetobacter baumannii
GCF_001432545.1	Acinetobacter baumannii
GCF_001432585.1	Acinetobacter baumannii
GCF_001432595.1	Acinetobacter baumannii
GCF_001432625.1	Acinetobacter baumannii
GCF_001432665.1	Acinetobacter baumannii
GCF_001432685.1	Acinetobacter baumannii
GCF_001432705.1	Acinetobacter baumannii
GCF_001432745.1	Acinetobacter baumannii
GCF_001432755.1	Acinetobacter baumannii
GCF_001432785.1	Acinetobacter baumannii
GCF_001432845.1	Acinetobacter baumannii
GCF_001432895.1	Acinetobacter baumannii
GCF_001432925.1	Acinetobacter baumannii
GCF_001432965.1	Acinetobacter baumannii
GCF_001432975.1	Acinetobacter baumannii
GCF_001433005.1	Acinetobacter baumannii
GCF_001433015.1	Acinetobacter baumannii
GCF_001433045.1	Acinetobacter baumannii
GCF_001433055.1	Acinetobacter baumannii
GCF_001433075.1	Acinetobacter baumannii
GCF_001433145.1	Acinetobacter baumannii
GCF_001433155.1	Acinetobacter baumannii
GCF_001433205.1	Acinetobacter baumannii
GCF_001433245.1	Acinetobacter baumannii
GCF_001433265.1	Acinetobacter baumannii
GCF_001433275.1	Acinetobacter baumannii
GCF_001433335.1	Acinetobacter baumannii
GCF_001433355.1	Acinetobacter baumannii
GCF_001433655.1	Acinetobacter baumannii
GCF_001433675.1	Acinetobacter baumannii
GCF_001433695.1	Acinetobacter baumannii
GCF_001441355.1	Acinetobacter baumannii
GCF_001441405.1	Acinetobacter baumannii
GCF_001441415.1	Acinetobacter baumannii
GCF_001441455.1	Acinetobacter baumannii
GCF_001441465.1	Acinetobacter baumannii
GCF_001441475.1	Acinetobacter baumannii
GCF_001441485.1	Acinetobacter baumannii
GCF_001441545.1	Acinetobacter baumannii
GCF_001441555.1	Acinetobacter baumannii
GCF_001441565.1	Acinetobacter baumannii
GCF_001441625.1	Acinetobacter baumannii
GCF_001441645.1	Acinetobacter baumannii
GCF_001442575.1	Acinetobacter baumannii
GCF_001443265.1	Acinetobacter baumannii
GCF_001444215.1	Acinetobacter baumannii
GCF_001444225.1	Acinetobacter baumannii
GCF_001444255.1	Acinetobacter baumannii
GCF_001444265.1	Acinetobacter baumannii
GCF_001446715.1	Acinetobacter baumannii
GCF_001457535.1	Acinetobacter baumannii
GCF_001471855.2	Acinetobacter baumannii
GCF_001500225.1	Acinetobacter baumannii
GCF_001511855.1	Acinetobacter baumannii
GCF_001511875.1	Acinetobacter baumannii
GCF_001511895.1	Acinetobacter baumannii
GCF_001511915.1	Acinetobacter baumannii
GCF_001511935.1	Acinetobacter baumannii
GCF_001511975.1	Acinetobacter baumannii
GCF_001511995.1	Acinetobacter baumannii
GCF_001512015.1	Acinetobacter baumannii
GCF_001512035.1	Acinetobacter baumannii
GCF_001512055.1	Acinetobacter baumannii
GCF_001512075.1	Acinetobacter baumannii
GCF_001512095.1	Acinetobacter baumannii
GCF_001512115.1	Acinetobacter baumannii
GCF_001512135.1	Acinetobacter baumannii
GCF_001512155.1	Acinetobacter baumannii
GCF_001512175.1	Acinetobacter baumannii
GCF_001512195.1	Acinetobacter baumannii
GCF_001512215.1	Acinetobacter baumannii
GCF_001512235.1	Acinetobacter baumannii
GCF_001512255.1	Acinetobacter baumannii
GCF_001514375.1	Acinetobacter baumannii
GCF_001516805.1	Acinetobacter baumannii
GCF_001517645.1	Acinetobacter baumannii
GCF_001518715.1	Acinetobacter baumannii
GCF_001531135.1	Acinetobacter baumannii
GCF_001531205.2	Acinetobacter baumannii
GCF_001531265.2	Acinetobacter baumannii
GCF_001531455.2	Acinetobacter baumannii
GCF_001541025.2	Acinetobacter baumannii
GCF_001541035.2	Acinetobacter baumannii
GCF_001541045.2	Acinetobacter baumannii
GCF_001541425.1	Acinetobacter baumannii
GCF_001541455.1	Acinetobacter baumannii
GCF_001541525.1	Acinetobacter baumannii
GCF_001541685.1	Acinetobacter baumannii
GCF_001541695.1	Acinetobacter baumannii
GCF_001541705.1	Acinetobacter baumannii
GCF_001541725.1	Acinetobacter baumannii
GCF_001541765.1	Acinetobacter baumannii
GCF_001541775.1	Acinetobacter baumannii
GCF_001541795.1	Acinetobacter baumannii
GCF_001541875.1	Acinetobacter baumannii
GCF_001543995.1	Acinetobacter baumannii
GCF_001549575.1	Acinetobacter baumannii
GCF_001573065.1	Acinetobacter baumannii
GCF_001573085.1	Acinetobacter baumannii
GCF_001573105.1	Acinetobacter baumannii
GCF_001573125.1	Acinetobacter baumannii
GCF_001576615.1	Acinetobacter baumannii
GCF_001578145.1	Acinetobacter baumannii
GCF_001593425.2	Acinetobacter baumannii
GCF_001611995.1	Acinetobacter baumannii
GCF_001612005.1	Acinetobacter baumannii
GCF_001612015.1	Acinetobacter baumannii
GCF_001612025.1	Acinetobacter baumannii
GCF_001612075.1	Acinetobacter baumannii
GCF_001612095.1	Acinetobacter baumannii
GCF_001612105.1	Acinetobacter baumannii
GCF_001612115.1	Acinetobacter baumannii
GCF_001612155.1	Acinetobacter baumannii
GCF_001612175.1	Acinetobacter baumannii
GCF_001612185.1	Acinetobacter baumannii
GCF_001612215.1	Acinetobacter baumannii
GCF_001612235.1	Acinetobacter baumannii
GCF_001612255.1	Acinetobacter baumannii
GCF_001612275.1	Acinetobacter baumannii
GCF_001612285.1	Acinetobacter baumannii
GCF_001612315.1	Acinetobacter baumannii
GCF_001612335.1	Acinetobacter baumannii
GCF_001612355.1	Acinetobacter baumannii
GCF_001612365.1	Acinetobacter baumannii
GCF_001612395.1	Acinetobacter baumannii
GCF_001612415.1	Acinetobacter baumannii
GCF_001612435.1	Acinetobacter baumannii
GCF_001612455.1	Acinetobacter baumannii
GCF_001617825.1	Acinetobacter baumannii
GCF_001617835.1	Acinetobacter baumannii
GCF_001617885.1	Acinetobacter baumannii
GCF_001617895.1	Acinetobacter baumannii
GCF_001617915.1	Acinetobacter baumannii
GCF_001617945.1	Acinetobacter baumannii
GCF_001618125.1	Acinetobacter baumannii
GCF_001624975.1	Acinetobacter baumannii
GCF_001636235.1	Acinetobacter baumannii
GCF_001640065.1	Acinetobacter baumannii
GCF_001640075.1	Acinetobacter baumannii
GCF_001648035.1	Acinetobacter baumannii
GCF_001649595.1	Acinetobacter baumannii
GCF_001649615.1	Acinetobacter baumannii
GCF_001649625.1	Acinetobacter baumannii
GCF_001649675.1	Acinetobacter baumannii
GCF_001649705.1	Acinetobacter baumannii
GCF_001649765.1	Acinetobacter baumannii
GCF_001649795.1	Acinetobacter baumannii
GCF_001649805.1	Acinetobacter baumannii
GCF_001649815.1	Acinetobacter baumannii
GCF_001649835.1	Acinetobacter baumannii
GCF_001649875.1	Acinetobacter baumannii
GCF_001649895.1	Acinetobacter baumannii
GCF_001649955.1	Acinetobacter baumannii
GCF_001649975.1	Acinetobacter baumannii
GCF_001657725.1	Acinetobacter baumannii
GCF_001661665.1	Acinetobacter baumannii
GCF_001664565.1	Acinetobacter baumannii
GCF_001664575.1	Acinetobacter baumannii
GCF_001664585.1	Acinetobacter baumannii
GCF_001664595.1	Acinetobacter baumannii
GCF_001664645.1	Acinetobacter baumannii
GCF_001664655.1	Acinetobacter baumannii
GCF_001664665.1	Acinetobacter baumannii
GCF_001664685.1	Acinetobacter baumannii
GCF_001664725.1	Acinetobacter baumannii
GCF_001664735.1	Acinetobacter baumannii
GCF_001664755.1	Acinetobacter baumannii
GCF_001664765.1	Acinetobacter baumannii
GCF_001664805.1	Acinetobacter baumannii
GCF_001664815.1	Acinetobacter baumannii
GCF_001664835.1	Acinetobacter baumannii
GCF_001664855.1	Acinetobacter baumannii
GCF_001664885.1	Acinetobacter baumannii
GCF_001664895.1	Acinetobacter baumannii
GCF_001664905.1	Acinetobacter baumannii
GCF_001664915.1	Acinetobacter baumannii
GCF_001664965.1	Acinetobacter baumannii
GCF_001664975.1	Acinetobacter baumannii
GCF_001664985.1	Acinetobacter baumannii
GCF_001665005.1	Acinetobacter baumannii
GCF_001665045.1	Acinetobacter baumannii
GCF_001665055.1	Acinetobacter baumannii
GCF_001665065.1	Acinetobacter baumannii
GCF_001665095.1	Acinetobacter baumannii
GCF_001665125.1	Acinetobacter baumannii
GCF_001665145.1	Acinetobacter baumannii
GCF_001665155.1	Acinetobacter baumannii
GCF_001665175.1	Acinetobacter baumannii
GCF_001665205.1	Acinetobacter baumannii
GCF_001665215.1	Acinetobacter baumannii
GCF_001665285.1	Acinetobacter baumannii
GCF_001665985.1	Acinetobacter baumannii
GCF_001666065.1	Acinetobacter baumannii
GCF_001666075.1	Acinetobacter baumannii
GCF_001666085.1	Acinetobacter baumannii
GCF_001666105.1	Acinetobacter baumannii
GCF_001666145.1	Acinetobacter baumannii
GCF_001666155.1	Acinetobacter baumannii
GCF_001666175.1	Acinetobacter baumannii
GCF_001666195.1	Acinetobacter baumannii
GCF_001666225.1	Acinetobacter baumannii
GCF_001666235.1	Acinetobacter baumannii
GCF_001666255.1	Acinetobacter baumannii
GCF_001666275.1	Acinetobacter baumannii
GCF_001666305.1	Acinetobacter baumannii
GCF_001666315.1	Acinetobacter baumannii
GCF_001666325.1	Acinetobacter baumannii
GCF_001666365.1	Acinetobacter baumannii
GCF_001666385.1	Acinetobacter baumannii
GCF_001666395.1	Acinetobacter baumannii
GCF_001666405.1	Acinetobacter baumannii
GCF_001666425.1	Acinetobacter baumannii
GCF_001666465.1	Acinetobacter baumannii
GCF_001666475.1	Acinetobacter baumannii
GCF_001666485.1	Acinetobacter baumannii
GCF_001666515.1	Acinetobacter baumannii
GCF_001666545.1	Acinetobacter baumannii
GCF_001666555.1	Acinetobacter baumannii
GCF_001666565.1	Acinetobacter baumannii
GCF_001666575.1	Acinetobacter baumannii
GCF_001666625.1	Acinetobacter baumannii
GCF_001666635.1	Acinetobacter baumannii
GCF_001666645.1	Acinetobacter baumannii
GCF_001666665.1	Acinetobacter baumannii
GCF_001666705.1	Acinetobacter baumannii
GCF_001666715.1	Acinetobacter baumannii
GCF_001668445.1	Acinetobacter baumannii
GCF_001668465.2	Acinetobacter baumannii
GCF_001668475.1	Acinetobacter baumannii
GCF_001668515.1	Acinetobacter baumannii
GCF_001668535.1	Acinetobacter baumannii
GCF_001668555.1	Acinetobacter baumannii
GCF_001668585.1	Acinetobacter baumannii
GCF_001668645.1	Acinetobacter baumannii
GCF_001668755.1	Acinetobacter baumannii
GCF_001668765.1	Acinetobacter baumannii
GCF_001668775.1	Acinetobacter baumannii
GCF_001668815.1	Acinetobacter baumannii
GCF_001668835.1	Acinetobacter baumannii
GCF_001668855.1	Acinetobacter baumannii
GCF_001668865.1	Acinetobacter baumannii
GCF_001668875.1	Acinetobacter baumannii
GCF_001668915.1	Acinetobacter baumannii
GCF_001668935.1	Acinetobacter baumannii
GCF_001668945.1	Acinetobacter baumannii
GCF_001668955.1	Acinetobacter baumannii
GCF_001668995.1	Acinetobacter baumannii
GCF_001669005.1	Acinetobacter baumannii
GCF_001669025.1	Acinetobacter baumannii
GCF_001669035.1	Acinetobacter baumannii
GCF_001669075.1	Acinetobacter baumannii
GCF_001669095.1	Acinetobacter baumannii
GCF_001669105.1	Acinetobacter baumannii
GCF_001669115.1	Acinetobacter baumannii
GCF_001669145.2	Acinetobacter baumannii
GCF_001669175.1	Acinetobacter baumannii
GCF_001669185.1	Acinetobacter baumannii
GCF_001669195.1	Acinetobacter baumannii
GCF_001669225.1	Acinetobacter baumannii
GCF_001669255.1	Acinetobacter baumannii
GCF_001669265.1	Acinetobacter baumannii
GCF_001669295.1	Acinetobacter baumannii
GCF_001669305.1	Acinetobacter baumannii
GCF_001669355.1	Acinetobacter baumannii
GCF_001669365.1	Acinetobacter baumannii
GCF_001669415.1	Acinetobacter baumannii
GCF_001669425.1	Acinetobacter baumannii
GCF_001669435.1	Acinetobacter baumannii
GCF_001669455.1	Acinetobacter baumannii
GCF_001669495.1	Acinetobacter baumannii
GCF_001669505.1	Acinetobacter baumannii
GCF_001669525.1	Acinetobacter baumannii
GCF_001669535.1	Acinetobacter baumannii
GCF_001669575.1	Acinetobacter baumannii
GCF_001669595.1	Acinetobacter baumannii
GCF_001669605.1	Acinetobacter baumannii
GCF_001669635.1	Acinetobacter baumannii
GCF_001669645.1	Acinetobacter baumannii
GCF_001669675.1	Acinetobacter baumannii
GCF_001669695.1	Acinetobacter baumannii
GCF_001669705.1	Acinetobacter baumannii
GCF_001669735.1	Acinetobacter baumannii
GCF_001672535.1	Acinetobacter baumannii
GCF_001673795.1	Acinetobacter baumannii
GCF_001673805.1	Acinetobacter baumannii
GCF_001673815.1	Acinetobacter baumannii
GCF_001673825.1	Acinetobacter baumannii
GCF_001673875.1	Acinetobacter baumannii
GCF_001673895.1	Acinetobacter baumannii
GCF_001673905.1	Acinetobacter baumannii
GCF_001673915.1	Acinetobacter baumannii
GCF_001673955.1	Acinetobacter baumannii
GCF_001673975.1	Acinetobacter baumannii
GCF_001673985.1	Acinetobacter baumannii
GCF_001674015.1	Acinetobacter baumannii
GCF_001674035.1	Acinetobacter baumannii
GCF_001674045.1	Acinetobacter baumannii
GCF_001674075.1	Acinetobacter baumannii
GCF_001674085.1	Acinetobacter baumannii
GCF_001674115.1	Acinetobacter baumannii
GCF_001674135.1	Acinetobacter baumannii
GCF_001674155.1	Acinetobacter baumannii
GCF_001674165.1	Acinetobacter baumannii
GCF_001674185.1	Acinetobacter baumannii
GCF_001674215.1	Acinetobacter baumannii
GCF_001674235.1	Acinetobacter baumannii
GCF_001674245.1	Acinetobacter baumannii
GCF_001674255.1	Acinetobacter baumannii
GCF_001674295.1	Acinetobacter baumannii
GCF_001674315.1	Acinetobacter baumannii
GCF_001674325.1	Acinetobacter baumannii
GCF_001674345.1	Acinetobacter baumannii
GCF_001674365.1	Acinetobacter baumannii
GCF_001674395.1	Acinetobacter baumannii
GCF_001674415.1	Acinetobacter baumannii
GCF_001674425.1	Acinetobacter baumannii
GCF_001674435.1	Acinetobacter baumannii
GCF_001674475.2	Acinetobacter baumannii
GCF_001674485.1	Acinetobacter baumannii
GCF_001674505.2	Acinetobacter baumannii
GCF_001674515.1	Acinetobacter baumannii
GCF_001674555.1	Acinetobacter baumannii
GCF_001674575.1	Acinetobacter baumannii
GCF_001674585.1	Acinetobacter baumannii
GCF_001674605.1	Acinetobacter baumannii
GCF_001674635.1	Acinetobacter baumannii
GCF_001674655.1	Acinetobacter baumannii
GCF_001674665.1	Acinetobacter baumannii
GCF_001674695.1	Acinetobacter baumannii
GCF_001674705.1	Acinetobacter baumannii
GCF_001674735.1	Acinetobacter baumannii
GCF_001674755.1	Acinetobacter baumannii
GCF_001674765.1	Acinetobacter baumannii
GCF_001674785.1	Acinetobacter baumannii
GCF_001674805.1	Acinetobacter baumannii
GCF_001674835.1	Acinetobacter baumannii
GCF_001674845.1	Acinetobacter baumannii
GCF_001674865.1	Acinetobacter baumannii
GCF_001674885.1	Acinetobacter baumannii
GCF_001674915.1	Acinetobacter baumannii
GCF_001675265.1	Acinetobacter baumannii
GCF_001680105.1	Acinetobacter baumannii
GCF_001680115.1	Acinetobacter baumannii
GCF_001680185.1	Acinetobacter baumannii
GCF_001680195.1	Acinetobacter baumannii
GCF_001680215.1	Acinetobacter baumannii
GCF_001680225.1	Acinetobacter baumannii
GCF_001680265.1	Acinetobacter baumannii
GCF_001680285.1	Acinetobacter baumannii
GCF_001680295.1	Acinetobacter baumannii
GCF_001680305.1	Acinetobacter baumannii
GCF_001680345.1	Acinetobacter baumannii
GCF_001680365.1	Acinetobacter baumannii
GCF_001680375.1	Acinetobacter baumannii
GCF_001680395.1	Acinetobacter baumannii
GCF_001680425.1	Acinetobacter baumannii
GCF_001680445.1	Acinetobacter baumannii
GCF_001680475.1	Acinetobacter baumannii
GCF_001693095.1	Acinetobacter baumannii
GCF_001693105.1	Acinetobacter baumannii
GCF_001693115.1	Acinetobacter baumannii
GCF_001693125.1	Acinetobacter baumannii
GCF_001693175.1	Acinetobacter baumannii
GCF_001693185.1	Acinetobacter baumannii
GCF_001693195.1	Acinetobacter baumannii
GCF_001693205.1	Acinetobacter baumannii
GCF_001700395.1	Acinetobacter baumannii
GCF_001700445.1	Acinetobacter baumannii
GCF_001704675.1	Acinetobacter baumannii
GCF_001704685.1	Acinetobacter baumannii
GCF_001704695.1	Acinetobacter baumannii
GCF_001704705.1	Acinetobacter baumannii
GCF_001707985.1	Acinetobacter baumannii
GCF_001708025.1	Acinetobacter baumannii
GCF_001721365.1	Acinetobacter baumannii
GCF_001721375.1	Acinetobacter baumannii
GCF_001721385.1	Acinetobacter baumannii
GCF_001721425.1	Acinetobacter baumannii
GCF_001721445.1	Acinetobacter baumannii
GCF_001721455.1	Acinetobacter baumannii
GCF_001721465.1	Acinetobacter baumannii
GCF_001721475.1	Acinetobacter baumannii
GCF_001721705.1	Acinetobacter baumannii
GCF_001756815.1	Acinetobacter baumannii
GCF_001758065.1	Acinetobacter baumannii
GCF_001758085.1	Acinetobacter baumannii
GCF_001758125.1	Acinetobacter baumannii
GCF_001758135.1	Acinetobacter baumannii
GCF_001758165.1	Acinetobacter baumannii
GCF_001806345.1	Acinetobacter baumannii
GCF_001806365.1	Acinetobacter baumannii
GCF_001806385.1	Acinetobacter baumannii
GCF_001806405.1	Acinetobacter baumannii
GCF_001806425.1	Acinetobacter baumannii
GCF_001806445.1	Acinetobacter baumannii
GCF_001806465.1	Acinetobacter baumannii
GCF_001806485.1	Acinetobacter baumannii
GCF_001855175.1	Acinetobacter baumannii
GCF_001861375.1	Acinetobacter baumannii
GCF_001861385.2	Acinetobacter baumannii
GCF_001861395.1	Acinetobacter baumannii
GCF_001861435.1	Acinetobacter baumannii
GCF_001861465.1	Acinetobacter baumannii
GCF_001861475.2	Acinetobacter baumannii
GCF_001861515.1	Acinetobacter baumannii
GCF_001861535.1	Acinetobacter baumannii
GCF_001861545.1	Acinetobacter baumannii
GCF_001861585.1	Acinetobacter baumannii
GCF_001861615.1	Acinetobacter baumannii
GCF_001861655.1	Acinetobacter baumannii
GCF_001861665.1	Acinetobacter baumannii
GCF_001861695.1	Acinetobacter baumannii
GCF_001861735.1	Acinetobacter baumannii
GCF_001861745.1	Acinetobacter baumannii
GCF_001861775.1	Acinetobacter baumannii
GCF_001861785.1	Acinetobacter baumannii
GCF_001861835.2	Acinetobacter baumannii
GCF_001861855.1	Acinetobacter baumannii
GCF_001861865.1	Acinetobacter baumannii
GCF_001861895.1	Acinetobacter baumannii
GCF_001861905.1	Acinetobacter baumannii
GCF_001861935.1	Acinetobacter baumannii
GCF_001861955.1	Acinetobacter baumannii
GCF_001861975.1	Acinetobacter baumannii
GCF_001861995.1	Acinetobacter baumannii
GCF_001862005.1	Acinetobacter baumannii
GCF_001862035.1	Acinetobacter baumannii
GCF_001862055.1	Acinetobacter baumannii
GCF_001862065.1	Acinetobacter baumannii
GCF_001862075.1	Acinetobacter baumannii
GCF_001862105.1	Acinetobacter baumannii
GCF_001862135.1	Acinetobacter baumannii
GCF_001862175.1	Acinetobacter baumannii
GCF_001862215.1	Acinetobacter baumannii
GCF_001862225.1	Acinetobacter baumannii
GCF_001862235.1	Acinetobacter baumannii
GCF_001862265.1	Acinetobacter baumannii
GCF_001862295.1	Acinetobacter baumannii
GCF_001862305.1	Acinetobacter baumannii
GCF_001862335.1	Acinetobacter baumannii
GCF_001862345.1	Acinetobacter baumannii
GCF_001862375.1	Acinetobacter baumannii
GCF_001862385.1	Acinetobacter baumannii
GCF_001862395.1	Acinetobacter baumannii
GCF_001862425.1	Acinetobacter baumannii
GCF_001862455.1	Acinetobacter baumannii
GCF_001862475.2	Acinetobacter baumannii
GCF_001862485.1	Acinetobacter baumannii
GCF_001862505.1	Acinetobacter baumannii
GCF_001862535.1	Acinetobacter baumannii
GCF_001862555.1	Acinetobacter baumannii
GCF_001862565.1	Acinetobacter baumannii
GCF_001862585.2	Acinetobacter baumannii
GCF_001862615.1	Acinetobacter baumannii
GCF_001862645.1	Acinetobacter baumannii
GCF_001862665.1	Acinetobacter baumannii
GCF_001862715.1	Acinetobacter baumannii
GCF_001862725.1	Acinetobacter baumannii
GCF_001862735.1	Acinetobacter baumannii
GCF_001862775.1	Acinetobacter baumannii
GCF_001862795.1	Acinetobacter baumannii
GCF_001862805.1	Acinetobacter baumannii
GCF_001862825.1	Acinetobacter baumannii
GCF_001862855.1	Acinetobacter baumannii
GCF_001862875.1	Acinetobacter baumannii
GCF_001862885.1	Acinetobacter baumannii
GCF_001862895.1	Acinetobacter baumannii
GCF_001862955.1	Acinetobacter baumannii
GCF_001862975.1	Acinetobacter baumannii
GCF_001862985.1	Acinetobacter baumannii
GCF_001863015.1	Acinetobacter baumannii
GCF_001863035.1	Acinetobacter baumannii
GCF_001863065.1	Acinetobacter baumannii
GCF_001863085.1	Acinetobacter baumannii
GCF_001863115.1	Acinetobacter baumannii
GCF_001863135.1	Acinetobacter baumannii
GCF_001863145.1	Acinetobacter baumannii
GCF_001863165.1	Acinetobacter baumannii
GCF_001863205.1	Acinetobacter baumannii
GCF_001863225.1	Acinetobacter baumannii
GCF_001863275.1	Acinetobacter baumannii
GCF_001863295.1	Acinetobacter baumannii
GCF_001863315.1	Acinetobacter baumannii
GCF_001863335.1	Acinetobacter baumannii
GCF_001863345.1	Acinetobacter baumannii
GCF_001863395.1	Acinetobacter baumannii
GCF_001863405.1	Acinetobacter baumannii
GCF_001863415.1	Acinetobacter baumannii
GCF_001863455.1	Acinetobacter baumannii
GCF_001863465.1	Acinetobacter baumannii
GCF_001863475.1	Acinetobacter baumannii
GCF_001863485.1	Acinetobacter baumannii
GCF_001863535.1	Acinetobacter baumannii
GCF_001863545.1	Acinetobacter baumannii
GCF_001863555.1	Acinetobacter baumannii
GCF_001863575.1	Acinetobacter baumannii
GCF_001863615.1	Acinetobacter baumannii
GCF_001863625.1	Acinetobacter baumannii
GCF_001863665.1	Acinetobacter baumannii
GCF_001863695.1	Acinetobacter baumannii
GCF_001863705.1	Acinetobacter baumannii
GCF_001863725.1	Acinetobacter baumannii
GCF_001863745.1	Acinetobacter baumannii
GCF_001863775.1	Acinetobacter baumannii
GCF_001863785.1	Acinetobacter baumannii
GCF_001863815.1	Acinetobacter baumannii
GCF_001863835.1	Acinetobacter baumannii
GCF_001863855.1	Acinetobacter baumannii
GCF_001863865.1	Acinetobacter baumannii
GCF_001863875.1	Acinetobacter baumannii
GCF_001863905.1	Acinetobacter baumannii
GCF_001863935.1	Acinetobacter baumannii
GCF_001863955.1	Acinetobacter baumannii
GCF_001863965.1	Acinetobacter baumannii
GCF_001863975.1	Acinetobacter baumannii
GCF_001864015.1	Acinetobacter baumannii
GCF_001864035.1	Acinetobacter baumannii
GCF_001864045.1	Acinetobacter baumannii
GCF_001864065.1	Acinetobacter baumannii
GCF_001864095.1	Acinetobacter baumannii
GCF_001864115.1	Acinetobacter baumannii
GCF_001864125.1	Acinetobacter baumannii
GCF_001864155.1	Acinetobacter baumannii
GCF_001864165.1	Acinetobacter baumannii
GCF_001864195.1	Acinetobacter baumannii
GCF_001864235.1	Acinetobacter baumannii
GCF_001864285.1	Acinetobacter baumannii
GCF_001864305.1	Acinetobacter baumannii
GCF_001864315.1	Acinetobacter baumannii
GCF_001864355.1	Acinetobacter baumannii
GCF_001864375.1	Acinetobacter baumannii
GCF_001864385.1	Acinetobacter baumannii
GCF_001864395.1	Acinetobacter baumannii
GCF_001864435.1	Acinetobacter baumannii
GCF_001864465.1	Acinetobacter baumannii
GCF_001864475.1	Acinetobacter baumannii
GCF_001864535.1	Acinetobacter baumannii
GCF_001864555.1	Acinetobacter baumannii
GCF_001864565.1	Acinetobacter baumannii
GCF_001864575.1	Acinetobacter baumannii
GCF_001864615.1	Acinetobacter baumannii
GCF_001864635.1	Acinetobacter baumannii
GCF_001864655.1	Acinetobacter baumannii
GCF_001864665.1	Acinetobacter baumannii
GCF_001864675.1	Acinetobacter baumannii
GCF_001864715.1	Acinetobacter baumannii
GCF_001864745.1	Acinetobacter baumannii
GCF_001864755.1	Acinetobacter baumannii
GCF_001864795.1	Acinetobacter baumannii
GCF_001864815.1	Acinetobacter baumannii
GCF_001874685.1	Acinetobacter baumannii
GCF_001874765.1	Acinetobacter baumannii
GCF_001874885.1	Acinetobacter baumannii
GCF_001874915.1	Acinetobacter baumannii
GCF_001874945.1	Acinetobacter baumannii
GCF_001887305.1	Acinetobacter baumannii
GCF_001891205.1	Acinetobacter baumannii
GCF_001895125.2	Acinetobacter baumannii
GCF_001895985.1	Acinetobacter baumannii
GCF_001896005.1	Acinetobacter baumannii
GCF_001902375.1	Acinetobacter baumannii
GCF_001907125.1	Acinetobacter baumannii
GCF_001907145.1	Acinetobacter baumannii
GCF_001907155.1	Acinetobacter baumannii
GCF_001908295.1	Acinetobacter baumannii
GCF_001909135.1	Acinetobacter baumannii
GCF_001910585.1	Acinetobacter baumannii
GCF_001910595.1	Acinetobacter baumannii
GCF_001910605.1	Acinetobacter baumannii
GCF_001910615.1	Acinetobacter baumannii
GCF_001910665.1	Acinetobacter baumannii
GCF_001910675.1	Acinetobacter baumannii
GCF_001910685.1	Acinetobacter baumannii
GCF_001922205.1	Acinetobacter baumannii
GCF_001922225.1	Acinetobacter baumannii
GCF_001922245.1	Acinetobacter baumannii
GCF_001922425.2	Acinetobacter baumannii
GCF_001922635.1	Acinetobacter baumannii
GCF_001922685.1	Acinetobacter baumannii
GCF_001922695.1	Acinetobacter baumannii
GCF_001922705.1	Acinetobacter baumannii
GCF_001922745.1	Acinetobacter baumannii
GCF_001922755.1	Acinetobacter baumannii
GCF_001923005.1	Acinetobacter baumannii
GCF_001936675.2	Acinetobacter baumannii
GCF_001939595.1	Acinetobacter baumannii
GCF_001939605.1	Acinetobacter baumannii
GCF_001939665.1	Acinetobacter baumannii
GCF_001941765.1	Acinetobacter baumannii
GCF_001949935.1	Acinetobacter baumannii
GCF_001949945.1	Acinetobacter baumannii
GCF_001949955.1	Acinetobacter baumannii
GCF_001949965.1	Acinetobacter baumannii
GCF_001950035.1	Acinetobacter baumannii
GCF_001950065.1	Acinetobacter baumannii
GCF_001950085.1	Acinetobacter baumannii
GCF_001950095.1	Acinetobacter baumannii
GCF_001950155.1	Acinetobacter baumannii
[truncated: 268,578+ more rows]

## Sheet: Fungi
Assembly accession IDs and organism names for fungi as stored in the NCBI Genome RefSeq database.
assembly_accession	organism_name
GCF_010015735.1	Aaosphaeria arxii CBS 175.79
GCF_003144295.1	Acaromyces ingoldii
GCF_000300575.1	Agaricus bisporus var. bisporus H97
GCF_000300555.1	Agaricus bisporus var. burnettii JB137-S8
GCF_001642055.1	Alternaria alternata
GCF_004154835.1	Alternaria arborescens
GCF_024043155.1	Alternaria arbusti
GCF_907166805.1	Alternaria atra
GCF_013036055.1	Alternaria burnsii
GCF_024043145.1	Alternaria conjuncta
GCF_023757985.1	Alternaria ethzedia
GCF_023758085.1	Alternaria hordeiaustralica
GCF_024043165.1	Alternaria incomplexa
GCF_024043175.1	Alternaria infectoria
GCF_023757995.1	Alternaria metachromatica
GCF_023758075.1	Alternaria novae-zelandiae
GCF_024291825.1	Alternaria postmessia
GCF_020736505.1	Alternaria rosae
GCF_023758025.1	Alternaria triticimaculans
GCF_023758065.1	Alternaria ventricosa
GCF_023758015.1	Alternaria viburni
GCF_003019875.1	Amorphotheca resinae ATCC 22711
GCF_022496945.1	Annulohypoxylon maeteangense
GCF_022578515.1	Annulohypoxylon truncatum
GCF_003942205.1	Apiotrichum porosum
GCF_010093885.1	Aplosporella prunicola CBS 121167
GCF_011692745.1	Arthroderma uncinatum
GCF_004011695.1	Ascochyta rabiei
GCF_001661345.1	Ascoidea rubescens DSM 1968
GCF_003184765.1	Aspergillus aculeatinus CBS 121060
GCF_001890905.1	Aspergillus aculeatus ATCC 16872
GCF_009176365.1	Aspergillus alliaceus
GCF_001792695.1	Aspergillus bombycis
GCF_003184695.1	Aspergillus brunneoviolaceus CBS 621.78
GCF_009193585.1	Aspergillus caelatus
GCF_002847485.1	Aspergillus campestris IBT 28561
GCF_002847045.1	Aspergillus candidus
GCF_016861735.1	Aspergillus chevalieri
GCF_000002715.2	Aspergillus clavatus NRRL 1
GCF_003184835.1	Aspergillus costaricaensis CBS 115574
GCF_003184535.1	Aspergillus eucalypticola CBS 122712
GCF_003184825.1	Aspergillus fijiensis CBS 313.89
GCF_000149645.3	Aspergillus fischeri NRRL 181
GCF_014117465.1	Aspergillus flavus NRRL3357
GCF_000002655.1	Aspergillus fumigatus Af293
GCF_001890805.1	Aspergillus glaucus CBS 516.65
GCF_003184545.1	Aspergillus heteromorphus CBS 117.55
GCF_003184865.1	Aspergillus homomorphus CBS 101889
GCF_003184845.1	Aspergillus ibericus CBS 121593
GCF_003184785.1	Aspergillus japonicus CBS 114.51
GCF_010724455.1	Aspergillus lentulus
GCF_016861625.1	Aspergillus luchuensis
GCF_016097325.1	Aspergillus melleus
GCF_003369625.1	Aspergillus mulundensis
GCF_003184625.1	Aspergillus neoniger CBS 115656
GCF_000011425.1	Aspergillus nidulans FGSC A4
GCF_003184595.1	Aspergillus niger CBS 101883
GCF_000002855.3	Aspergillus niger CBS 513.88
GCF_001204775.2	Aspergillus nomiae NRRL 13137
GCF_002847465.1	Aspergillus novofumigatus IBT 16806
GCF_002846915.1	Aspergillus ochraceoroseus IBT 24754
GCF_000184455.2	Aspergillus oryzae RIB40
GCF_003184755.1	Aspergillus piperis CBS 112811
GCF_009193645.1	Aspergillus pseudonomiae
GCF_009193445.1	Aspergillus pseudotamarii
GCF_018340605.1	Aspergillus pseudoviridinutans
GCF_016861865.1	Aspergillus puulaauensis
GCF_000600275.1	Aspergillus ruber CBS 135680
GCF_003184585.1	Aspergillus saccharolyticus JOP 1030-1
GCF_003184525.1	Aspergillus sclerotioniger CBS 115572
GCF_002849105.1	Aspergillus steynii IBT 23096
GCF_001890705.1	Aspergillus sydowii CBS 593.65
GCF_003426965.1	Aspergillus tanneri
GCF_000149615.1	Aspergillus terreus NIH2624
GCF_002237265.1	Aspergillus thermomutatus
GCF_013340325.1	Aspergillus tubingensis
GCF_001078395.1	Aspergillus udagawae
GCF_003184745.1	Aspergillus uvarum CBS 121591
GCF_003184925.1	Aspergillus vadensis CBS 113365
GCF_001890125.1	Aspergillus versicolor CBS 583.65
GCF_018404265.1	Aspergillus viridinutans
GCF_003344945.1	Aspergillus welwitschiae
GCF_001890725.1	Aspergillus wentii DTO 134E9
GCF_000721775.1	Aureobasidium melanogenum CBS 110374
GCF_000721765.1	Aureobasidium namibiae CBS 147.97
GCF_000721785.1	Aureobasidium pullulans EXF-150
GCF_000721755.1	Aureobasidium subglaciale EXF-2481
GCF_001661335.1	Babjeviella inositovora NRRL Y-12698
GCF_019456465.1	Bacidia gigantensis
GCF_000203795.1	Batrachochytrium dendrobatidis JAM81
GCF_000338955.1	Baudoinia panamericana UAMH 10762
GCF_000280675.1	Beauveria bassiana ARSEF 2860
GCF_000354255.1	Bipolaris maydis ATCC 48331
GCF_000523455.1	Bipolaris oryzae ATCC 44560
GCF_000338995.1	Bipolaris sorokiniana ND90Pr
GCF_000527765.1	Bipolaris victoriae FI3
GCF_000523435.1	Bipolaris zeicola 26-R-13
GCF_000003525.1	Blastomyces dermatitidis ER-3
GCF_000003855.2	Blastomyces gilchristii SLH14081
GCF_020726555.1	Boeremia exigua
GCF_014898295.1	Botrytis byssoidea
GCF_000143535.2	Botrytis cinerea B05.10
GCF_014898535.1	Botrytis deweyae
GCF_013461495.1	Botrytis fragariae
GCF_014898465.1	Botrytis porri
GCF_014898435.1	Botrytis sinoallii
GCF_011074885.1	Brettanomyces bruxellensis
GCF_011074865.1	Brettanomyces nanus
GCF_000182965.3	Candida albicans SC5314
GCF_002775015.1	[Candida] auris
GCF_000026945.1	Candida dubliniensis CD36
GCF_002926085.2	[Candida] duobushaemulonis
GCF_000002545.3	[Candida] glabrata
GCF_002926055.2	[Candida] haemuloni
GCF_024610255.1	Candida jiufengensis
GCF_024628925.1	Candida margitis
GCF_000315875.1	Candida orthopsilosis Co 90-125
GCF_023343755.1	Candida oxycetoniae
GCF_000182765.1	Candida parapsilosis
GCF_003013735.1	[Candida] pseudohaemulonii
GCF_024610245.1	Candida pseudojiufengensis
GCF_019202705.1	[Candida] subhashii
GCF_024610275.1	Candida theae
GCF_000006335.3	Candida tropicalis MYA-3404
GCF_015039405.1	Cantharellus anzutake
GCF_000585585.1	Capronia coronata CBS 617.96
GCF_000585565.1	Capronia epimyces CBS 606.96
GCF_003144195.1	Ceraceosorus guamensis
GCF_002742065.1	Cercospora beticola
GCF_019650295.1	Cercospora kikuchii
GCF_000143365.1	Chaetomium globosum CBS 148.51
GCF_000835475.1	Cladophialophora bantiana CBS 173.52
GCF_000365165.1	Cladophialophora carrionii CBS 160.54
GCF_000835495.1	Cladophialophora immunda
GCF_000585535.1	Cladophialophora psammophila CBS 110553
GCF_000585515.1	Cladophialophora yegresii CBS 114405
GCF_000003835.1	Clavispora lusitaniae ATCC 42720
GCF_000149335.2	Coccidioides immitis RS
GCF_000151335.2	Coccidioides posadasii C735 delta SOWgp
GCF_025118155.1	Cokeromyces recurvatus
GCF_013390185.1	Colletotrichum aenigma
GCF_009771025.1	Colletotrichum fructicola
GCF_011800055.1	Colletotrichum gloeosporioides
GCF_000149035.1	Colletotrichum graminicola M1.001
GCF_001672515.1	Colletotrichum higginsianum IMI 349063
GCF_011947395.1	Colletotrichum karsti
GCF_023278565.1	Colletotrichum lupini
GCF_001831195.1	Colletotrichum orchidophilum
GCF_011075155.1	Colletotrichum scovillei
GCF_013390195.1	Colletotrichum siamense
GCF_022836535.1	Colletotrichum spaethianum
GCF_014235925.1	Colletotrichum truncatum
GCF_000271625.1	Coniophora puteana RWD-64-598 SS2
GCF_000281105.1	Coniosporium apollinis CBS 100218
GCF_000182895.1	Coprinopsis cinerea okayama7#130
GCF_001636725.1	Cordyceps fumosorosea ARSEF 2679
GCF_000225605.1	Cordyceps militaris CM01
GCF_011745365.1	Cryphonectria parasitica EP155
GCF_001720205.1	Cryptococcus amylolentus CBS 6039
GCF_000185945.1	Cryptococcus gattii WM276
GCF_000149245.1	Cryptococcus neoformans var. grubii H99
GCF_000149385.1	Cryptococcus neoformans var. neoformans B-3501A
GCF_000091045.1	Cryptococcus neoformans var. neoformans JEC21
GCF_001720155.1	Cryptococcus wingfieldii CBS 7118
GCF_010015615.1	Cucurbitaria berberidis CBS 394.84
GCF_001027345.1	Cutaneotrichosporon oleaginosum
GCF_001661405.1	Cyberlindnera jadinii NRRL Y-1542
GCF_000365145.1	Cyphellophora europaea CBS 101466
GCF_000292625.1	Dacryopinax primogenitus
GCF_022478825.1	Daldinia caldariorum
GCF_008694065.1	Daldinia childiae
GCF_022478715.1	Daldinia decipiens
GCF_022497035.1	Daldinia vernicosa
GCF_001447935.2	Debaryomyces fabryi
GCF_000006445.2	Debaryomyces hansenii CBS767
GCF_019321695.1	Diaporthe batatas
GCF_014595645.1	Diaporthe citri
GCF_000275845.1	Dichomitus squalens LYAD-421 SS1
GCF_010094145.1	Didymella exigua CBS 183.55
GCF_001883845.1	Diplodia corticola
GCF_010015565.1	Dissoconium aciculare CBS 342.82
GCF_008704595.1	Diutina rugosa
GCF_010015815.1	Dothidotthia symphoricarpi CBS 119687
GCF_001625195.1	Drechmeria coniospora
GCF_000298775.1	Drepanopeziza brunnea f. sp. 'multigermtubi' MB_m1
GCF_024521655.1	Durotheca rogersii
GCF_019669845.1	Emericellopsis atlantica
GCF_022114955.1	Emericellopsis cladophorae
GCF_000091225.1	Encephalitozoon cuniculi GB-M1
GCF_000277815.2	Encephalitozoon hellem ATCC 50504
GCF_000146465.1	Encephalitozoon intestinalis ATCC 50506
GCF_000280035.1	Encephalitozoon romaleae SJ-2008
GCF_000464535.1	Endocarpon pusillum Z07020
GCF_022376455.1	Epithele typhae
GCF_010015585.1	Eremomyces bilateralis CBS 781.70
GCF_000235365.1	Eremothecium cymbalariae DBVPG#7215
GCF_000091025.4	Eremothecium gossypii ATCC 10895
GCF_001548555.1	Eremothecium sinecaudum
GCF_000709125.1	Exophiala aquamarina CBS 119918
GCF_000230625.1	Exophiala dermatitidis NIH/UT8656
GCF_000836275.1	Exophiala mesophila
GCF_000835515.1	Exophiala oligosperma
GCF_000836115.1	Exophiala spinifera
GCF_000835505.1	Exophiala xenobiotica
GCF_000359705.1	Exserohilum turcica Et28A
GCF_000313525.1	Fibroporia radiculosa
GCF_021052385.1	Filobasidium floriforme
GCF_000271605.1	Fomitiporia mediterranea MF3/22
GCF_001651985.1	Fonsecaea erecta
GCF_001642475.1	Fonsecaea monophora
GCF_000836435.1	Fonsecaea multimorphosa CBS 102226
GCF_001646965.1	Fonsecaea nubica
GCF_000835455.1	Fonsecaea pedrosoi CBS 271.37
GCF_020509005.1	Fulvia fulva
GCF_003316985.1	Fusarium coffeatum
GCF_020744385.1	Fusarium flagelliforme
GCF_900079805.1	Fusarium fujikuroi IMI 58289
GCF_000240135.3	Fusarium graminearum PH-1
GCF_900044065.1	Fusarium mangiferae
GCF_019915245.1	Fusarium musae
GCF_000260195.1	Fusarium odoratissimum NRRL 54006
GCF_000149955.1	Fusarium oxysporum f. sp. lycopersici 4287
GCF_000271745.1	Fusarium oxysporum NRRL 32931
GCF_019609905.1	Fusarium poae
GCF_900067095.1	Fusarium proliferatum ET1
GCF_000303195.2	Fusarium pseudograminearum CS3096
GCF_020744475.1	Fusarium redolens
GCF_020744495.1	Fusarium solani
GCF_013396075.1	Fusarium subglutinans
GCF_013396195.1	Fusarium tjaetaba
GCF_000151355.1	Fusarium vanettenii 77-13-4
GCF_900007375.1	Fusarium venenatum
GCF_000149555.1	Fusarium verticillioides 7600
GCF_000145635.1	Gaeumannomyces tritici R3-111a-1
GCF_025024155.1	Gamsiella multidivaricata
GCF_012550715.1	Geosmithia morbida
GCF_025201335.1	Gilbertella persicaria
GCF_000409485.1	Glarea lozoyensis ATCC 20868
GCF_000344685.1	Gloeophyllum trabeum ATCC 11539
GCF_000143105.1	Grosmannia clavigera kw1407
GCF_019112545.1	Guyanagaster necrorhizus MCA 3950
GCF_025201355.1	Halteromyces radiatus
GCF_000320585.1	Heterobasidion irregulare TC 32-1
GCF_020360975.1	Hirsutella rhossiliensis
GCF_000150115.1	Histoplasma capsulatum G186AR
GCF_000149585.1	Histoplasma mississippiense (nom. inval.)
GCF_002865645.1	Hyaloscypha bicolor E
GCF_001661395.1	Hyphopichia burtonii NRRL Y-1933
GCF_022578975.1	Hypoxylon trugodes
GCF_021365365.1	Ilyonectria robusta
GCF_003144245.1	Jaminaea rosea
GCF_000497045.1	Kalmanozyma brasiliensis GHG001
GCF_000304475.1	Kazachstania africana CBS 2517
GCF_000348985.1	Kazachstania naganishii CBS 8797
GCF_025024165.1	Kickxella alabastrina
GCF_000002515.2	Kluyveromyces lactis
GCF_001417885.1	Kluyveromyces marxianus DMKU3-1042
GCF_002102565.1	Kockovaella imperatae
GCF_000027005.1	Komagataella phaffii GS115
GCF_000576695.1	Kuraishia capsulata CBS 1993
GCF_000512585.1	Kwoniella bestiolae CBS 10118
GCF_000512565.1	Kwoniella dejecticola CBS 10117
GCF_000507465.1	Kwoniella mangroviensis CBS 8507
GCF_000512605.1	Kwoniella pini CBS 10737
GCF_008629635.1	Kwoniella shandongensis
GCF_000143565.1	Laccaria bicolor S238N-H82
GCF_000938715.1	Lachancea lanzarotensis
GCF_000142805.1	Lachancea thermotolerans CBS 6340
GCF_007821495.1	Lachnellula hyalina
GCF_001632365.1	Laetiporus sulphureus 93-53
GCF_012971845.1	Lasiodiplodia theobromae
GCF_021015755.1	Lentinula edodes
GCF_000230375.1	Leptosphaeria maculans JN3
GCF_014066305.1	Letharia columbiana
GCF_014066315.1	Letharia lupina
GCF_002104995.1	Linderina pennispora
GCF_010093535.1	Lindgomyces ingoldianus
GCF_002105155.1	Lobosporangium transversale
GCF_000149685.1	Lodderomyces elongisporus NRRL YB-4239
GCF_010093625.1	Macroventuria anomochaeta
GCF_000181695.1	Malassezia globosa CBS 7966
GCF_001278385.1	Malassezia pachydermatis
GCF_003290485.1	Malassezia restricta
GCF_000349305.1	Malassezia sympodialis ATCC 42132
GCF_018924745.1	Marasmius oreades
GCF_003144205.1	Meira miltonrushii
GCF_000204055.1	Melampsora larici-populina 98AG31
GCF_000187405.1	Metarhizium acridum CQMa 102
GCF_000804445.1	Metarhizium album ARSEF 1941
GCF_000814965.1	Metarhizium brunneum ARSEF 3297
GCF_000187425.2	Metarhizium robertsii ARSEF 23
GCF_001664035.1	Metschnikowia bicuspidata var. bicuspidata NRRL YB-4993
GCF_000149425.1	Meyerozyma guilliermondii ATCC 6260
GCF_020744255.1	Microdochium trichocladiopsis
GCF_000151145.1	Microsporum canis CBS 113480
GCF_000760515.2	Mitosporidium daphniae
GCF_000708205.1	Mixia osmundae IAM 14324
GCF_000747765.1	Moesziomyces antarcticus
GCF_001500285.1	Mollisia scopiformis
GCF_003444635.1	Morchella importuna
GCF_020137385.1	Morchella sextelata
GCF_025094135.1	Mucor mucedo
GCF_014461135.1	Mycena indigotica
GCF_010093595.1	Mytilinidion resinicola
GCF_000150975.2	Nannizzia gypsea CBS 118893
GCF_000237345.1	Naumovozyma castellii CBS 4309
GCF_000227115.2	Naumovozyma dairenensis CBS 421
GCF_024244095.1	Nematocida homosporus
GCF_021653875.1	Nematocida major
GCF_024244105.1	Nematocida minor
GCF_000250985.1	Nematocida parisii ERTm1
GCF_022376445.1	Neoantrodia serialis
GCF_022829205.1	Neoarthrinium moseri
GCF_010093505.1	Neohortaea acidophila
GCF_000182925.2	Neurospora crassa OR74A
GCF_000213175.1	Neurospora tetrasperma FGSC 2508
GCF_000988165.1	Nosema ceranae
GCF_019207475.1	Ogataea angusta
GCF_019207285.1	Ogataea haglerorum
GCF_000187245.1	Ogataea parapolymorpha DL-1
GCF_020536065.1	Ogataea philodendri
GCF_001664045.1	Ogataea polymorpha
GCF_022830035.1	Ophidiomyces ophidiicola
GCF_000225545.1	Orbilia oligospora ATCC 24927
GCF_000803265.1	Ordospora colligata OC4
GCF_004022145.1	Paecilomyces variotii
GCF_000150735.1	Paracoccidioides brasiliensis Pb18
GCF_000150705.2	Paracoccidioides lutzii Pb01
GCF_001642045.1	Paraphaeosphaeria sporulosa
GCF_000146915.1	Parastagonospora nodorum SN15
GCF_001890105.1	Penicilliopsis zonata CBS 506.65
GCF_001773325.1	Penicillium arizonense
GCF_000315645.1	Penicillium digitatum Pd1
GCF_000769745.1	Penicillium expansum
GCF_001561935.1	Penicillium griseofulvum
GCF_001723175.1	Penicillium oxalicum
GCF_015533775.1	Penicillium roqueforti
GCF_000226395.1	Penicillium rubens Wisconsin 54-1255
GCF_002072235.1	Penicillium solitum
GCF_000516985.1	Pestalotiopsis fici W106-1
GCF_000392275.1	Phaeoacremonium minimum UCRPA7
GCF_000300595.1	Phanerochaete carnosa HHB-10118-sp
GCF_001299255.1	Phialophora attinorum
GCF_001638985.1	Phycomyces blakesleeanus NRRL 1555(-)
GCF_003054445.1	Pichia kudriavzevii
GCF_001661235.1	Pichia membranifaciens NRRL Y-2026
GCF_024613125.1	Pisolithus orientalis
GCF_014466165.1	Pleurotus ostreatus
GCF_001477545.1	Pneumocystis carinii B80
GCF_001477535.1	Pneumocystis jirovecii RU7
GCF_000349005.2	Pneumocystis murina B123
GCF_001653235.2	Pochonia chlamydosporia 170
GCF_000226545.1	Podospora anserina S mat+
GCF_002117355.1	Postia placenta MAD-698-R-SB12
GCF_002105105.1	Protomyces lactucae-debilis
GCF_000340215.1	Pseudocercospora fijiensis CIRAD86
GCF_001641265.1	Pseudogymnoascus destructans
GCF_001662655.1	Pseudogymnoascus verrucosus
GCF_002105095.1	Pseudomassariella vexata
GCF_003144135.1	Pseudomicrostroma glucosiphilum
GCF_010093815.1	Pseudovirgaria hyperparasitica
GCF_000417875.1	Pseudozyma flocculosa PF-1
GCF_000403515.1	Pseudozyma hubeiensis SY62
GCF_017499595.1	Psilocybe cubensis
GCF_000149925.1	Puccinia graminis f. sp. tritici CRL 75-36-700-3
GCF_021901695.1	Puccinia striiformis f. sp. tritici
GCF_000264995.1	Punctularia strigosozonata HHB-11173 SS5
GCF_001653265.1	Purpureocillium lilacinum
GCF_022605165.1	Purpureocillium takamizusanense
GCF_000149985.1	Pyrenophora tritici-repentis Pt-1C-BFP
GCF_004355905.1	Pyricularia grisea
GCF_000002495.2	Pyricularia oryzae 70-15
GCF_004337985.1	Pyricularia pennisetigena
GCF_025331425.1	Radiomyces spectabilis
GCF_900074925.1	Ramularia collo-cygni
GCF_000968595.1	Rasamsonia emersonii CBS 393.64
GCF_000835555.1	Rhinocladiella mackenziei CBS 650.93
GCF_016906535.1	Rhizoctonia solani
GCF_000439145.1	Rhizophagus irregularis DAOM 181602=DAOM 197198
GCF_002708625.1	Rhizopus microsporus ATCC 52813
GCF_022264815.1	Rhodofomes roseus
GCF_001329695.1	Rhodotorula graminis WP1
GCF_000320785.1	Rhodotorula toruloides NP11
GCF_903064755.1	Saccharomyces barnettii
GCF_000146045.2	Saccharomyces cerevisiae S288C
GCF_000243375.1	Saccharomyces delbrueckii
GCF_001298625.1	Saccharomyces eubayanus
GCF_002079055.1	Saccharomyces paradoxus
GCF_020623625.1	Saccharomycodes ludwigii
GCF_001661265.1	Saitoella complicata NRRL Y-17804
GCF_902498895.1	Saprochaete ingens
GCF_000732125.1	Scedosporium apiospermum
GCF_019049425.1	Scheffersomyces spartinae
GCF_000209165.1	Scheffersomyces stipitis CBS 6054
GCF_000143185.2	Schizophyllum commune H4-8
GCF_000004155.1	Schizosaccharomyces cryophilus OY26
GCF_000149845.2	Schizosaccharomyces japonicus yFS275
GCF_000150505.1	Schizosaccharomyces octosporus yFS286
GCF_000002945.1	Schizosaccharomyces pombe
GCF_000146945.2	Sclerotinia sclerotiorum 1980 UF-70
GCF_000218685.1	Serpula lacrymans var. lacrymans S7.9
GCF_003711515.1	Sodiomyces alkalinus F11
GCF_000182805.2	Sordaria macrospora k-hell
GCF_003851025.1	Sparassis crispa
GCF_000223485.1	Spathaspora passalidarum NRRL Y-27907
GCF_022984875.1	Sphaeria fragiformis
GCF_022478755.1	Sphaeria loculata
GCF_010094035.1	Sphaeria pertusa
GCF_000320565.1	Sphaerulina musiva SO2202
GCF_000182565.1	Spizellomyces punctatus DAOM BR117
GCF_005498985.1	Sporisorium graminicola
GCF_000820605.1	Sporothrix brasiliensis 5110
GCF_000961545.1	Sporothrix schenckii 1099-18
GCF_000264905.1	Stereum hirsutum FP-91666 SS1
GCF_001640025.1	Sugiyamaella lignohabitans
GCF_001661415.1	Suhomyces tanzawaensis NRRL Y-17324
GCF_016758785.1	Suillus bovinus
GCF_016758775.1	Suillus clintonianus
GCF_016758755.1	Suillus discolor
GCF_016647785.1	Suillus fuscotomentosus
GCF_016628075.1	Suillus paluster
GCF_016647745.1	Suillus plorans
GCF_016647625.1	Suillus subalutaceus
GCF_016647635.1	Suillus subaureus
GCF_006535985.1	Synchytrium microbalum
GCF_001896365.1	Talaromyces amestolkiae
GCF_001907595.1	Talaromyces atroroseus
GCF_000001985.1	Talaromyces marneffei ATCC 18224
GCF_021365285.1	Talaromyces proteolyticus
GCF_013368755.1	Talaromyces rugulosus
GCF_000003125.1	Talaromyces stipitatus ATCC 10500
GCF_000315915.1	Tetrapisispora blattae CBS 6284
GCF_000236905.1	Tetrapisispora phaffii CBS 4417
GCF_000221225.1	Thermochaetoides thermophila DSM 1495
GCF_000226095.1	Thermothelomyces thermophilus ATCC 42464
GCF_000226115.1	Thermothielavioides terrestris NRRL 8126
GCF_004353045.1	Thyridium curvatum
GCF_000711695.1	Tilletiaria anomala UBC 951
GCF_003144115.1	Tilletiopsis washingtonensis
GCF_014133895.1	Torulaspora globosa
GCF_000271585.1	Trametes versicolor FP-101664 SS1
GCF_000271645.1	Tremella mesenterica DSM 1558
GCF_024521635.1	Tricharina praecox
GCF_003025105.1	Trichoderma asperellum CBS 433.97
GCF_000171015.1	Trichoderma atroviride IMI 206040
GCF_003025115.1	Trichoderma citrinoviride
GCF_001481775.2	Trichoderma gamsii
GCF_003025095.1	Trichoderma harzianum CBS 226.95
GCF_000167675.1	Trichoderma reesei QM6a
GCF_000170995.1	Trichoderma virens Gv29-8
GCF_000151125.1	Trichophyton benhamiae CBS 112371
GCF_000151425.1	Trichophyton rubrum CBS 118892
GCF_000151505.1	Trichophyton verrucosum HKI 0517
GCF_000293215.1	Trichosporon asahii var. asahii CBS 2479
GCF_020726525.1	Truncatella angustata
GCF_000151645.1	Tuber melanosporum Mel28
GCF_025399195.1	Umbelopsis ramanniana AG
GCF_000003515.1	Uncinocarpus reesii 1704
GCF_000687475.1	Ustilaginoidea virens
GCF_900519145.1	Ustilago hordei
GCF_000328475.2	Ustilago maydis 521
GCF_000150035.1	Vanderwaltozyma polyspora DSM 70294
GCF_000192795.1	Vavraia culicis subsp. floridensis
GCF_003357145.1	Venustampulla echinocandica
GCF_000836295.1	Verruconis gallopava
GCF_000150825.1	Verticillium alfalfae VaMs.102
GCF_000150675.1	Verticillium dahliae VdLs.17
GCF_003724135.2	Verticillium nonalfalfae
GCF_000231115.1	Vittaforma corneae ATCC 50505
GCF_000400465.1	Wallemia ichthyophaga EXF-994
GCF_000263375.1	Wallemia mellicola CBS 633.66
GCF_010094085.1	Westerdykella ornata
GCF_002251995.1	Wickerhamiella sorbophila
GCF_001661255.1	Wickerhamomyces anomalus NRRL Y-366-8
GCF_000313485.1	Wickerhamomyces ciferrii
GCF_022495145.1	Xylaria bambusicola
GCF_001619985.1	Xylona heveae TC161
GCF_000223465.1	Yamadazyma tenuis ATCC 10573
GCF_000002525.2	Yarrowia lipolytica CLIB122
GCF_010093935.1	Zasmidium cellare ATCC 36951
GCF_000026365.1	Zygosaccharomyces rouxii
GCF_013402915.1	Zygotorulaspora mrakii
GCF_000219625.1	Zymoseptoria tritici IPO323

## Sheet: Invertebrates
Assembly accession IDs and organism names for invertebrates as stored in the NCBI Genome RefSeq database.
assembly_accession	organism_name
GCF_001949145.1	Acanthaster planci
GCF_000204515.1	Acromyrmex echinatior
GCF_000222465.1	Acropora digitifera
GCF_013753865.1	Acropora millepora
GCF_009602425.1	Actinia tenebrosa
GCF_005508785.2	Acyrthosiphon pisum
GCF_023614345.1	Adelges cooleyi
GCF_002204515.2	Aedes aegypti
GCF_006496715.1	Aedes albopictus
GCF_024364675.1	Aethina tumida
GCF_000699045.2	Agrilus planipennis
GCF_019059575.1	Amphibalanus amphitrite
GCF_000090795.2	Amphimedon queenslandica
GCF_001186105.1	Amyelois transitella
GCF_011630105.1	Anneissia japonica
GCF_013758885.1	Anopheles albimanus
GCF_943734665.1	Anopheles aquasalis
GCF_016920715.1	Anopheles arabiensis
GCF_943734685.1	Anopheles coluzzii
GCF_943734745.1	Anopheles darlingi
GCF_943734845.2	Anopheles funestus
GCF_000005575.2	Anopheles gambiae str. PEST
GCF_943734695.1	Anopheles maculipalpis
GCF_017562075.2	Anopheles merus
GCF_013141755.1	Anopheles stephensi
GCF_000390285.2	Anoplophora glabripennis
GCF_022605725.1	Anthonomus grandis grandis
GCF_014905175.1	Aphidius gifuensis
GCF_020184175.1	Aphis gossypii
GCF_001442555.1	Apis cerana
GCF_000469605.1	Apis dorsata
GCF_000184785.3	Apis florea
GCF_014066325.1	Apis laboriosa
GCF_003254395.2	Apis mellifera
GCF_000002075.1	Aplysia californica
GCF_905147365.1	Aricia agestis
GCF_902459465.1	Asterias rubens
GCF_917208135.1	Athalia rosae
GCF_000143395.1	Atta cephalotes
GCF_001594045.1	Atta colombica
GCF_023373825.1	Bactrocera dorsalis
GCF_001853355.1	Bactrocera latifrons
GCF_024586455.1	Bactrocera neohumeralis
GCF_001188975.3	Bactrocera oleae
GCF_016617805.1	Bactrocera tryoni
GCF_010883055.1	Belonocnema kinseyi
GCF_001854935.1	Bemisia tabaci
GCF_900239965.1	Bicyclus anynana
GCF_000457365.1	Biomphalaria glabrata
GCF_024516045.1	Bombus affinis
GCF_011952205.1	Bombus bifarius
GCF_024542735.1	Bombus huntii
GCF_000188095.3	Bombus impatiens
GCF_014825855.1	Bombus pyrosoma
GCF_910591885.1	Bombus terrestris
GCF_011952275.1	Bombus vancouverensis nearcticus
GCF_011952255.1	Bombus vosnesenskii
GCF_003987935.1	Bombyx mandarina
GCF_014905235.1	Bombyx mori
GCF_014529535.1	Bradysia coprophila
GCF_001625305.1	Branchiostoma belcheri
GCF_000003815.2	Branchiostoma floridae
GCF_000002995.4	Brugia malayi
GCF_000004555.2	Caenorhabditis briggsae
GCF_000002985.6	Caenorhabditis elegans
GCF_000149515.1	Caenorhabditis remanei
GCF_003227725.1	Camponotus floridanus
GCF_000151315.2	Capsaspora owczarzaki ATCC 30864
GCF_021464435.1	Cataglyphis hispanica
GCF_000671375.1	Centruroides sculpturatus
GCF_000341935.2	Cephus cinctus
GCF_001652005.1	Ceratina calcarata
GCF_000347755.3	Ceratitis capitata
GCF_000503995.1	Ceratosolen solmsi marchali
GCF_013357705.1	Chelonus insularis
GCF_905475395.1	Chrysoperla carnea
GCF_000648675.2	Cimex lectularius
GCF_000224145.3	Ciona intestinalis
GCF_907165205.1	Coccinella septempunctata
GCF_905220415.1	Colias croceus
GCF_013123115.1	Colletes gigas
GCF_009176525.2	Contarinia nasturtii
GCF_000648655.2	Copidosoma floridanum
GCF_020080835.1	Cotesia glomerata
GCF_902806645.1	Crassostrea gigas
GCF_002022765.2	Crassostrea virginica
GCF_002891405.2	Cryptotermes secundus
GCF_003426905.1	Ctenocephalides felis
GCF_016801865.1	Culex pipiens pallens
GCF_015732765.1	Culex quinquefasciatus
GCF_001594065.1	Cyphomyrmex costatus
GCF_025091365.1	Daktulosphaira vitifoliae
GCF_009731565.1	Danaus plexippus plexippus
GCF_020631705.1	Daphnia magna
GCF_021134715.1	Daphnia pulex
GCF_021234035.1	Daphnia pulicaria
GCF_020466585.1	Dendroctonus ponderosae
GCF_004324835.1	Dendronephthya gigantea
GCF_023375885.1	Dermacentor andersoni
GCF_013339745.2	Dermacentor silvarum
GCF_020809275.1	Dermatophagoides farinae
GCF_001901225.1	Dermatophagoides pteronyssinus
GCF_917563875.1	Diabrotica virgifera virgifera
GCF_001412515.2	Diachasma alloeum
GCF_000475195.1	Diaphorina citri
GCF_001313825.1	Dinoponera quadriceps
GCF_021155765.1	Diprion similis
GCF_001186385.1	Diuraphis noxia
GCF_020536995.1	Dreissena polymorpha
GCF_009650485.2	Drosophila albomicans
GCF_017639315.1	Drosophila ananassae
GCF_001654025.1	Drosophila arizonae
GCF_025231255.1	Drosophila biarmipes
GCF_018153845.1	Drosophila bipectinata
GCF_011750605.1	Drosophila busckii
GCF_018152505.1	Drosophila elegans
GCF_003286155.1	Drosophila erecta
GCF_018153835.1	Drosophila eugracilis
GCF_018152265.1	Drosophila ficusphila
GCF_018153295.1	Drosophila grimshawi
GCF_900245975.1	Drosophila guanche
GCF_003285905.1	Drosophila hydei
GCF_004354385.1	Drosophila innubila
GCF_018152535.1	Drosophila kikkawai
GCF_004382145.1	Drosophila mauritiana
GCF_000001215.4	Drosophila melanogaster
GCF_003369915.1	Drosophila miranda
GCF_018153725.1	Drosophila mojavensis
GCF_001654015.2	Drosophila navojoa
GCF_003285875.2	Drosophila novamexicana
GCF_018151105.1	Drosophila obscura
GCF_003286085.1	Drosophila persimilis
GCF_009870125.1	Drosophila pseudoobscura
GCF_018152115.1	Drosophila rhopaloa
GCF_016746245.2	Drosophila santomea
GCF_004382195.2	Drosophila sechellia
GCF_002093755.1	Drosophila serrata
GCF_016746395.2	Drosophila simulans
GCF_008121235.1	Drosophila subobscura
GCF_014743375.2	Drosophila subpulchrella
GCF_013340165.1	Drosophila suzukii
GCF_018152695.1	Drosophila takahashii
GCF_016746235.2	Drosophila teissieri
GCF_003285735.1	Drosophila virilis
GCF_018902025.1	Drosophila willistoni
GCF_016746365.2	Drosophila yakuba
GCF_001272555.1	Dufourea novaeangliae
GCF_000524195.1	Echinococcus granulosus
GCF_024679095.1	Eriocheir sinensis
GCF_001483705.1	Eufriesea mexicana
GCF_000591075.1	Eurytemora affinis
GCF_001417965.1	Exaiptasia diaphana
GCF_002217175.1	Folsomia candida
GCF_000388065.1	Fonticula alba
GCF_000806365.1	Fopius arisanus
GCF_003651465.1	Formica exsecta
GCF_000697945.3	Frankliniella occidentalis
GCF_011392965.1	Frieseomelitta varia
GCF_000255335.2	Galendromus occidentalis
GCF_003640425.2	Galleria mellonella
GCF_016097555.1	Gigantopelta aegis
GCF_014805625.1	Glossina fuscipes
GCF_001263275.1	Habropoda laboriosa
GCF_003918875.1	Haliotis rubra
GCF_023055435.1	Haliotis rufescens
GCF_000696795.2	Halyomorpha halys
GCF_914767665.1	Harmonia axyridis
GCF_003227715.2	Harpegnathos saltator
GCF_023701775.1	Helicoverpa armigera
GCF_022581195.2	Helicoverpa zea
GCF_000326865.1	Helobdella robusta
GCF_905115235.1	Hermetia illucens
GCF_021130785.1	Homalodisca vitripennis
GCF_018991925.1	Homarus americanus
GCF_000764305.2	Hyalella azteca
GCF_022113875.1	Hydra vulgaris
GCF_003589595.1	Hyposmocoma kahamanoa
GCF_921293095.1	Ischnura elegans
GCF_016920785.2	Ixodes scapularis
GCF_023078275.1	Leguminivora glycinivorella
GCF_016086655.3	Lepeophtheirus salmonis
GCF_905404315.1	Leptidea sinapis
GCF_000500325.1	Leptinotarsa decemlineata
GCF_019393585.1	Leptopilina boulardi
GCF_015476425.1	Leptopilina heterotoma
GCF_000517525.1	Limulus polyphemus
GCF_000217595.1	Linepithema humile
GCF_001039355.2	Lingula anatina
GCF_000183805.2	Loa loa
GCF_000327385.1	Lottia gigantea
GCF_022045245.1	Lucilia cuprina
GCF_015586225.1	Lucilia sericata
GCF_018143015.1	Lytechinus variegatus
GCF_014839805.1	Manduca sexta
GCF_902806685.1	Maniola hyperantus
GCF_905333055.1	Maniola jurtina
GCF_000220905.1	Megachile rotundata
GCF_011865705.1	Megalopta genalis
GCF_002803265.2	Melanaphis sacchari
GCF_905220565.1	Melitaea cinxia
GCF_014805675.1	Mercenaria mercenaria
GCF_000572035.2	Microplitis demolitor
GCF_002113885.1	Mizuhopecten yessoensis
GCF_013373865.1	Monomorium pharaonis
GCF_000002865.3	Monosiga brevicollis MX1
GCF_000371365.1	Musca domestica
GCF_021869535.1	Mytilus californianus
GCF_001856785.1	Myzus persicae
GCF_009193385.2	Nasonia vitripennis
GCF_000507365.1	Necator americanus
GCF_932526225.1	Nematostella vectensis
GCF_021155785.1	Neodiprion fabricii
GCF_021901455.1	Neodiprion lecontei
GCF_021155775.1	Neodiprion pinetum
GCF_021901495.1	Neodiprion virginianus
GCF_001412225.1	Nicrophorus vespilloides
GCF_014356525.1	Nilaparvata lugens
GCF_003710045.2	Nomia melanderi
GCF_005281655.2	Nylanderia fulva
GCF_905147045.1	Nymphalis io
GCF_001194135.1	Octopus bimaculoides
GCF_006345805.1	Octopus sinensis
GCF_010583005.1	Odontomachus brunneus
GCF_000648695.1	Onthophagus taurus
GCF_003672135.1	Ooceraea biroi
GCF_000715545.1	Opisthorchis viverrini
GCF_002042975.1	Orbicella faveolata
GCF_000612105.2	Orussus abietinus
GCF_907164935.1	Osmia bicornis bicornis
GCF_012274295.1	Osmia lignaria
GCF_023158985.2	Ostrea edulis
GCF_004193835.1	Ostrinia furnacalis
GCF_912999745.1	Papilio machaon
GCF_000836215.1	Papilio polytes
GCF_000836235.1	Papilio xuthus
GCF_905163445.1	Pararge aegeria
GCF_000365465.3	Parasteatoda tepidariorum
GCF_932274485.1	Patella vulgata
GCF_015706575.1	Patiria miniata
GCF_902652985.1	Pecten maximus
GCF_024362695.1	Pectinophora gossypiella
GCF_000006295.1	Pediculus humanus corporis
GCF_019202785.1	Penaeus chinensis
GCF_017312705.1	Penaeus japonicus
GCF_015228065.1	Penaeus monodon
GCF_003789085.1	Penaeus vannamei
GCF_008802855.1	Photinus pyralis
GCF_905147105.1	Pieris brassicae
GCF_905475465.1	Pieris napi
GCF_905147795.1	Pieris rapae
GCF_932276165.1	Plutella xylostella
GCF_003704095.1	Pocillopora damicornis
GCF_000187915.1	Pogonomyrmex barbatus
GCF_001313835.1	Polistes canadensis
GCF_001465965.1	Polistes dominula
GCF_010416935.1	Polistes fuscatus
GCF_011947565.2	Pollicipes pollicipes
GCF_003073045.1	Pomacea canaliculata
GCF_017591435.1	Portunus trituberculatus
GCF_000485595.1	Priapulus caudatus
GCF_020424385.1	Procambarus clarkii
GCF_002006095.1	Pseudomyrmex gracilis
GCF_013731165.1	Rhagoletis pomonella
GCF_001687245.2	Rhagoletis zephyria
GCF_013339725.1	Rhipicephalus microplus
GCF_013339695.2	Rhipicephalus sanguineus
GCF_003676215.2	Rhopalosiphum maidis
GCF_000003605.2	Saccoglossus kowalevskii
GCF_000188695.1	Salpingoeca rosetta
GCF_003285725.1	Scaptodrosophila lebanonensis
GCF_021461395.2	Schistocerca americana
GCF_023864275.1	Schistocerca cancellata
GCF_023897955.1	Schistocerca gregaria
GCF_023898315.1	Schistocerca nitens
GCF_021461385.2	Schistocerca piceifrons
GCF_023864345.2	Schistocerca serialis cubense
GCF_000699445.3	Schistosoma haematobium
GCF_000237925.1	Schistosoma mansoni
GCF_003268045.1	Sipha flava
GCF_002938485.1	Sitophilus oryzae
GCF_016802725.1	Solenopsis invicta
GCF_001186125.1	Sphaeroforma arctica JP610
GCF_023101765.2	Spodoptera frugiperda
GCF_002706865.2	Spodoptera litura
GCF_010614865.2	Stegodyphus dumicola
GCF_001015335.1	Stomoxys calcitrans
GCF_000002235.5	Strongylocentrotus purpuratus
GCF_001040885.1	Strongyloides ratti
GCF_013122585.1	Styela clava
GCF_002571385.1	Stylophora pistillata
GCF_002237135.1	Teleopsis dalmanni
GCF_003070985.1	Temnothorax curvispinosus
GCF_000239435.1	Tetranychus urticae
GCF_012932325.1	Thrips palmi
GCF_001594075.2	Trachymyrmex cornetzi
GCF_001594115.1	Trachymyrmex septentrionalis
GCF_001594055.1	Trachymyrmex zeteki
GCF_000002335.3	Tribolium castaneum
GCF_015345945.1	Tribolium madens
GCF_000181795.1	Trichinella spiralis
GCF_000599845.2	Trichogramma pretiosum
GCF_000150275.1	Trichoplax adhaerens
GCF_003590095.1	Trichoplusia ni
GCF_905147765.1	Vanessa atalanta
GCF_905220365.1	Vanessa cardui
GCF_002938995.1	Vanessa tameamea
GCF_002443255.1	Varroa destructor
GCF_002532875.1	Varroa jacobsoni
GCF_019457755.1	Venturia canescens
GCF_910589235.1	Vespa crabro
GCF_014083535.2	Vespa mandarinia
GCF_912470025.1	Vespa velutina
GCF_014466175.1	Vespula pensylvanica
GCF_905475345.1	Vespula vulgaris
GCF_000949405.1	Vollenhovia emeryi
GCF_000956235.1	Wasmannia auropunctata
GCF_021976095.1	Xenia sp. Carnegie-2017
GCF_012273895.1	Zerene cesonia
GCF_000806345.2	Zeugodacus cucurbitae
GCF_000696155.1	Zootermopsis nevadensis

## Sheet: Mammals
Assembly accession IDs and organism names for mammalian vertebrates as stored in the NCBI Genome RefSeq database.
assembly_accession	organism_name
GCF_003709585.1	Acinonyx jubatus
GCF_903995435.1	Acomys russatus
GCF_002007445.2	Ailuropoda melanoleuca
GCF_016432865.1	Antechinus flavipes
GCF_000952055.2	Aotus nancymaae
GCF_947179515.1	Apodemus sylvaticus
GCF_014825515.1	Artibeus jamaicensis
GCF_011762505.1	Arvicanthis niloticus
GCF_903992535.2	Arvicola amphibius
GCF_000493695.1	Balaenoptera acutorostrata scammoni
GCF_009873245.2	Balaenoptera musculus
GCF_000754665.1	Bison bison bison
GCF_000247795.1	Bos indicus
GCF_003369695.1	Bos indicus x Bos taurus
GCF_000298355.1	Bos mutus
GCF_002263795.2	Bos taurus
GCF_019923935.1	Bubalus bubalis
GCF_023091745.1	Budorcas taxicolor
GCF_009663435.1	Callithrix jacchus
GCF_003265705.1	Callorhinus ursinus
GCF_000767855.1	Camelus bactrianus
GCF_000803125.2	Camelus dromedarius
GCF_009834535.1	Camelus ferus
GCF_003254725.2	Canis lupus dingo
GCF_000002285.5	Canis lupus familiaris
GCF_014441545.1	Canis lupus familiaris
GCF_001704415.2	Capra hircus
GCF_000164805.1	Carlito syrichta
GCF_001984765.1	Castor canadensis
GCF_000151735.1	Cavia porcellus
GCF_001604975.1	Cebus imitator
GCF_000283155.1	Ceratotherium simum simum
GCF_000955945.1	Cercocebus atys
GCF_019320065.1	Cervus canadensis
GCF_910594005.1	Cervus elaphus
GCF_000276665.1	Chinchilla lanigera
GCF_015252025.1	Chlorocebus sabaeus
GCF_015220235.1	Choloepus didactylus
GCF_000296735.1	Chrysochloris asiatica
GCF_000951035.1	Colobus angolensis palliatus
GCF_000260355.1	Condylura cristata
GCF_000223135.1	Cricetulus griseus
GCF_003668045.3	Cricetulus griseus
GCF_000208655.3	Dasypus novemcinctus
GCF_002288925.2	Delphinapterus leucas
GCF_002940915.2	Desmodus rotundus
GCF_000151885.1	Dipodomys ordii
GCF_019054845.1	Dipodomys spectabilis
GCF_019393635.1	Dromiciops gliroides
GCF_000313985.2	Echinops telfairi
GCF_000299155.1	Elephantulus edwardii
GCF_024166365.1	Elephas maximus indicus
GCF_002288905.1	Enhydra lutris kenyoni
GCF_000308155.1	Eptesicus fuscus
GCF_016077325.2	Equus asinus
GCF_002863925.1	Equus caballus
GCF_000696695.1	Equus przewalskii
GCF_021613505.1	Equus quagga
GCF_000296755.1	Erinaceus europaeus
GCF_004028035.1	Eumetopias jubatus
GCF_018350175.1	Felis catus
GCF_012274545.1	Fukomys damarensis
GCF_000696425.1	Galeopterus variegatus
GCF_006547405.1	Globicephala melas
GCF_008122165.1	Gorilla gorilla gorilla
GCF_016433145.1	Gracilinanus agilis
GCF_004785775.1	Grammomys surdaster
GCF_012393455.1	Halichoerus grypus
GCF_000247695.1	Heterocephalus glaber
GCF_001890085.1	Hipposideros armiger
GCF_000001405.40	Homo sapiens
GCF_009914755.1	Homo sapiens
GCF_003009895.1	Hyaena hyaena
GCF_009828535.2	Hylobates moloch
GCF_016881025.1	Ictidomys tridecemlineatus
GCF_020740685.1	Jaculus jaculus
GCF_003676395.1	Lagenorhynchus obliquidens
GCF_020740605.2	Lemur catta
GCF_018350155.1	Leopardus geoffroyi
GCF_000349705.1	Leptonychotes weddellii
GCF_000442215.1	Lipotes vexillifer
GCF_010015895.1	Lontra canadensis
GCF_000001905.1	Loxodonta africana
GCF_902655055.1	Lutra lutra
GCF_007474595.2	Lynx canadensis
GCF_022079265.1	Lynx rufus
GCF_012559485.2	Macaca fascicularis
GCF_003339765.1	Macaca mulatta
GCF_000956065.1	Macaca nemestrina
GCF_024542745.1	Macaca thibetana thibetana
GCF_000951045.1	Mandrillus leucophaeus
GCF_014570535.1	Manis javanica
GCF_014570555.1	Manis pentadactyla
GCF_003676075.3	Marmota flaviventris
GCF_001458135.2	Marmota marmota marmota
GCF_021218885.1	Marmota monax
GCF_008632895.1	Mastomys coucha
GCF_922984935.1	Meles meles
GCF_002204375.1	Meriones unguiculatus
GCF_017639785.1	Mesocricetus auratus
GCF_000165445.2	Microcebus murinus
GCF_014885135.2	Microtus fortis
GCF_000317375.1	Microtus ochrogaster
GCF_018167655.1	Microtus oregoni
GCF_001595765.1	Miniopterus natalensis
GCF_021288785.1	Mirounga angustirostris
GCF_011800145.1	Mirounga leonina
GCF_014108415.1	Molossus molossus
GCF_000002295.2	Monodelphis domestica
GCF_005190385.1	Monodon monoceros
GCF_900094665.1	Mus caroli
GCF_000001635.27	Mus musculus
GCF_900095145.1	Mus pahari
GCF_009829155.1	Mustela erminea
GCF_011764305.1	Mustela putorius furo
GCF_902806735.1	Myodes glareolus
GCF_000412655.1	Myotis brandtii
GCF_000327345.1	Myotis davidii
GCF_000147115.1	Myotis lucifugus
GCF_014108235.1	Myotis myotis
GCF_000622305.1	Nannospalax galili
GCF_020171115.1	Neogale vison
GCF_002201575.2	Neomonachus schauinslandi
GCF_003031525.2	Neophocaena asiaeorientalis asiaeorientalis
GCF_006542625.1	Nomascus leucogenys
GCF_017591425.1	Ochotona curzoniae
GCF_014633375.1	Ochotona princeps
GCF_000260255.1	Octodon degus
GCF_000321225.1	Odobenus rosmarus divergens
GCF_002102435.1	Odocoileus virginianus texanus
GCF_903995425.1	Onychomys torridus
GCF_937001465.1	Orcinus orca
GCF_004115215.2	Ornithorhynchus anatinus
GCF_000298275.1	Orycteropus afer afer
GCF_009806435.1	Oryctolagus cuniculus
GCF_014754425.2	Oryx dammah
GCF_000181295.1	Otolemur garnettii
GCF_016772045.1	Ovis aries
GCF_013052645.1	Pan paniscus
GCF_018350215.1	Panthera leo
GCF_001857705.1	Panthera pardus
GCF_018350195.1	Panthera tigris
GCF_023721935.1	Panthera uncia
GCF_002880755.1	Pan troglodytes
GCF_008728515.1	Papio anubis
GCF_023159225.1	Perognathus longimembris pacificus
GCF_007827085.1	Peromyscus californicus insignis
GCF_004664715.2	Peromyscus leucopus
GCF_003704035.1	Peromyscus maniculatus bairdii
GCF_016906955.1	Phacochoerus africanus
GCF_002099425.1	Phascolarctos cinereus
GCF_004348235.1	Phoca vitulina
GCF_008692025.1	Phocoena sinus
GCF_943737965.1	Phodopus roborovskii
GCF_004126475.2	Phyllostomus discolor
GCF_019186645.2	Phyllostomus hastatus
GCF_002837175.2	Physeter catodon
GCF_002776525.4	Piliocolobus tephrosceles
GCF_014108245.1	Pipistrellus kuhlii
GCF_002880775.1	Pongo abelii
GCF_016509475.1	Prionailurus bengalensis
GCF_022837055.1	Prionailurus viverrinus
GCF_000956105.1	Propithecus coquereli
GCF_000325575.1	Pteropus alecto
GCF_902729225.1	Pteropus giganteus
GCF_000151845.1	Pteropus vampyrus
GCF_003327715.1	Puma concolor
GCF_014898765.1	Puma yagouaroundi
GCF_015227675.2	Rattus norvegicus
GCF_011064425.1	Rattus rattus
GCF_004115265.2	Rhinolophus ferrumequinum
GCF_001698545.2	Rhinopithecus bieti
GCF_007565055.1	Rhinopithecus roxellana
GCF_014176215.1	Rousettus aegyptiacus
GCF_016699345.2	Saimiri boliviensis boliviensis
GCF_009761245.1	Sapajus apella
GCF_902635505.1	Sarcophilus harrisii
GCF_902686445.1	Sciurus carolinensis
GCF_000181275.1	Sorex araneus
GCF_014824575.2	Sturnira hondurensis
GCF_024139225.1	Suncus etruscus
GCF_006229205.1	Suricata suricatta
GCF_000003025.6	Sus scrofa
GCF_015852505.1	Tachyglossus aculeatus
GCF_014898055.1	Talpa occidentalis
GCF_003255815.1	Theropithecus gelada
GCF_009764315.1	Trachypithecus francoisi
GCF_000243295.1	Trichechus manatus latirostris
GCF_011100635.1	Trichosurus vulpecula
GCF_000334495.1	Tupaia chinensis
GCF_011762595.1	Tursiops truncatus
GCF_003426925.1	Urocitellus parryii
GCF_020975775.1	Ursus americanus
GCF_023065955.1	Ursus arctos
GCF_017311325.1	Ursus maritimus
GCF_000164845.4	Vicugna pacos
GCF_900497805.2	Vombatus ursinus
GCF_018345385.1	Vulpes lagopus
GCF_003160815.1	Vulpes vulpes
GCF_009762305.2	Zalophus californianus

## Sheet: Plants
Assembly accession IDs and organism names for plants as stored in the NCBI Genome RefSeq database.
assembly_accession	organism_name
GCF_003935025.1	Abrus precatorius
GCF_002575655.2	Aegilops tauschii subsp. strangulata
GCF_000471905.2	Amborella trichopoda
GCF_001540865.1	Ananas comosus
GCF_009805555.1	Andrographis paniculata
GCF_000004255.2	Arabidopsis lyrata subsp. lyrata
GCF_000001735.4	Arabidopsis thaliana
GCF_000817695.3	Arachis duranensis
GCF_003086295.2	Arachis hypogaea
GCF_000816755.2	Arachis ipaensis
GCF_001876935.1	Asparagus officinalis
GCF_000733215.1	Auxenochlorella protothecoides
GCF_002220235.1	Bathycoccus prasinos
GCF_009727055.1	Benincasa hispida
GCF_002917755.1	Beta vulgaris subsp. vulgaris
GCF_000005505.3	Brachypodium distachyon
GCF_020379485.1	Brassica napus
GCF_000695525.1	Brassica oleracea var. oleracea
GCF_000309985.2	Brassica rapa
GCF_000340665.2	Cajanus cajan
GCF_000633955.1	Camelina sativa
GCF_004153795.1	Camellia sinensis
GCF_900626175.2	Cannabis sativa
GCF_000375325.1	Capsella rubella
GCF_002878395.1	Capsicum annuum
GCF_000150535.2	Carica papaya
GCF_018687715.1	Carya illinoinensis
GCF_001683475.1	Chenopodium quinoa
GCF_000002595.2	Chlamydomonas reinhardtii
GCF_000147415.1	Chlorella variabilis
GCF_000350225.1	Chondrus crispus
GCF_000331145.1	Cicer arietinum
GCF_000493195.1	Citrus clementina
GCF_022201045.2	Citrus sinensis
GCF_000258705.1	Coccomyxa subellipsoidea C-169
GCF_003713225.1	Coffea arabica
GCF_003713205.1	Coffea eugenioides
GCF_025177605.1	Cucumis melo
GCF_000004075.3	Cucumis sativus
GCF_002738345.1	Cucurbita maxima
GCF_002738365.1	Cucurbita moschata
GCF_002806865.1	Cucurbita pepo subsp. pepo
GCF_000091205.1	Cyanidioschyzon merolae strain 10D
GCF_001531365.2	Cynara cardunculus var. scolymus
GCF_001625215.1	Daucus carota subsp. sativus
GCF_001605985.2	Dendrobium catenatum
GCF_009730915.1	Dioscorea cayenensis subsp. rotundata
GCF_014633365.1	Diospyros lotus
GCF_002303985.1	Durio zibethinus
GCF_000442705.1	Elaeis guineensis
GCF_010389155.1	Erigeron canadensis
GCF_000504015.1	Erythranthe guttata
GCF_016545825.1	Eucalyptus grandis
GCF_000478725.1	Eutrema salsugineum
GCF_000184155.1	Fragaria vesca subsp. vesca
GCF_000341285.1	Galdieria sulphuraria
GCF_000004515.6	Glycine max
GCF_004193775.1	Glycine soja
GCF_000612285.1	Gossypium arboreum
GCF_007990345.1	Gossypium hirsutum
GCF_025698545.1	Gossypium raimondii
GCF_002127325.2	Helianthus annuus
GCF_002168275.1	Herrania umbratica
GCF_001654055.1	Hevea brasiliensis
GCF_006381635.1	Hibiscus syriacus
GCF_904849725.1	Hordeum vulgare subsp. vulgare
GCF_907164915.1	Impatiens glandulifera
GCF_001879475.1	Ipomoea nil
GCF_003576645.1	Ipomoea triloba
GCF_014843425.1	Jatropha curcas
GCF_004785595.1	Juglans microcarpa x Juglans regia
GCF_001411555.2	Juglans regia
GCF_002870075.3	Lactuca sativa
GCF_019359855.1	Lolium perenne
GCF_022539505.1	Lolium rigidum
GCF_001865875.1	Lupinus angustifolius
GCF_013358625.1	Macadamia integrifolia
GCF_002114115.1	Malus domestica
GCF_916048215.2	Malus sylvestris
GCF_011075055.1	Mangifera indica
GCF_001659605.2	Manihot esculenta
GCF_003473485.1	Medicago truncatula
GCF_937616625.1	Mercurialis annua
GCF_000090985.2	Micromonas commoda
GCF_000151265.2	Micromonas pusilla CCMP1545
GCF_001995035.1	Momordica charantia
GCF_000611645.1	Monoraphidium neglectum
GCF_000414095.1	Morus notabilis
GCF_000313855.2	Musa acuminata subsp. malaccensis
GCF_000365185.1	Nelumbo nucifera
GCF_001879085.1	Nicotiana attenuata
GCF_000393655.1	Nicotiana sylvestris
GCF_000715135.1	Nicotiana tabacum
GCF_000390325.2	Nicotiana tomentosiformis
GCF_008831285.2	Nymphaea colorata
GCF_002742605.1	Olea europaea var. sylvestris
GCF_000231095.2	Oryza brachyantha
GCF_000147395.1	Oryza glaberrima
GCF_001433935.1	Oryza sativa Japonica Group
GCF_000092065.1	Ostreococcus lucimarinus CCE9901
GCF_000214015.3	Ostreococcus tauri
GCF_002211085.1	Panicum hallii
GCF_016808335.1	Panicum virgatum
GCF_003573695.1	Papaver somniferum
GCF_001263595.1	Phalaenopsis equestris
GCF_000499845.1	Phaseolus vulgaris
GCF_009389715.1	Phoenix dactylifera
GCF_000002425.4	Physcomitrium patens
GCF_008641045.1	Pistacia vera
GCF_024323335.1	Pisum sativum
GCF_005239225.1	Populus alba
GCF_000495115.1	Populus euphratica
GCF_000002775.5	Populus trichocarpa
GCF_933775445.1	Potentilla anserina
GCF_004799145.1	Prosopis alba
GCF_002207925.1	Prunus avium
GCF_902201215.1	Prunus dulcis
GCF_000346735.1	Prunus mume
GCF_000346465.2	Prunus persica
GCF_007655135.1	Punica granatum
GCF_019419815.1	Pyrus x bretschneideri
GCF_001633185.2	Quercus lobata
GCF_932294415.1	Quercus robur
GCF_002906115.1	Quercus suber
GCF_000801105.1	Raphanus sativus
GCF_020921035.1	Rhodamnia argentea
GCF_019578655.1	Ricinus communis
GCF_002994745.2	Rosa chinensis
GCF_023119035.1	Salvia hispanica
GCF_004379255.1	Salvia splendens
GCF_000143415.4	Selaginella moellendorffii
GCF_000512975.1	Sesamum indicum
GCF_000263155.2	Setaria italica
GCF_005286985.1	Setaria viridis
GCF_000188115.5	Solanum lycopersicum
GCF_001406875.1	Solanum pennellii
GCF_019186545.1	Solanum stenotomum
GCF_000226075.1	Solanum tuberosum
GCF_900185275.1	Solanum verrucosum
GCF_000003195.3	Sorghum bicolor
GCF_002007265.1	Spinacia oleracea
GCF_000463585.1	Tarenaya hassleriana
GCF_018873765.1	Telopea speciosissima
GCF_000208745.1	Theobroma cacao
GCF_020283565.1	Trifolium pratense
GCF_013401445.1	Tripterygium wilfordii
GCF_018294505.1	Triticum aestivum
GCF_002162155.2	Triticum dicoccoides
GCF_003073215.2	Triticum urartu
GCF_001190045.1	Vigna angularis
GCF_000741045.1	Vigna radiata var. radiata
GCF_018835915.1	Vigna umbellata
GCF_004118075.2	Vigna unguiculata
GCF_004353265.1	Vitis riparia
GCF_000003745.3	Vitis vinifera
GCF_000143455.1	Volvox carteri f. nagariensis
GCF_902167145.1	Zea mays
GCF_018446385.1	Zingiber officinale
GCF_020796205.1	Ziziphus jujuba var. spinosa

## Sheet: Protozoa
Assembly accession IDs and organism names for protozoa as stored in the NCBI Genome RefSeq database.
assembly_accession	organism_name
GCF_000313135.1	Acanthamoeba castellanii str. Neff
GCF_000787575.1	Acytostelium subglobosum LB1
GCF_000520075.1	Aphanomyces astaci
GCF_000520115.1	Aphanomyces invadans
GCF_000186865.1	Aureococcus anophagefferens
GCF_000981445.1	Babesia bigemina
GCF_000165395.2	Babesia bovis T2Bo
GCF_000691945.2	Babesia microti strain RI
GCF_002897235.1	Babesia ovata
GCF_002095265.1	Babesia sp. Xinjiang
GCF_002563875.1	Besnoitia besnoiti
GCF_000002455.1	Bigelowiella natans
GCF_000151665.1	Blastocystis hominis
GCF_000743755.1	Blastocystis sp. subtype 4
GCF_000203815.1	Cavenderia fasciculata
GCF_000194455.1	Cryptomonas paramecium
GCF_000006425.1	Cryptosporidium hominis TU502
GCF_000006515.1	Cryptosporidium muris RN66
GCF_000165345.1	Cryptosporidium parvum Iowa II
GCF_001865345.1	Cryptosporidium ubiquitum
GCF_002999335.1	Cyclospora cayetanensis
GCF_000004695.1	Dictyostelium discoideum AX4
GCF_000190715.1	Dictyostelium purpureum
GCF_000499425.1	Eimeria acervulina
GCF_000499605.1	Eimeria maxima
GCF_000499745.2	Eimeria mitis
GCF_000499385.1	Eimeria necatrix
GCF_000499545.2	Eimeria tenella
GCF_000372725.1	Emiliania huxleyi CCMP1516
GCF_000209125.1	Entamoeba dispar SAW760
GCF_000208925.1	Entamoeba histolytica HM-1:IMSS
GCF_000330505.1	Entamoeba invadens IP1
GCF_000257125.1	Entamoeba nuttalli P19
GCF_000002435.2	Giardia intestinalis
GCF_000223845.1	Gregarina niphandrodes
GCF_000002975.1	Guillardia theta
GCF_000315625.1	Guillardia theta CCMP2712
GCF_000018645.1	Hemiselmis andersenii
GCF_000004825.1	Heterostelium album PN500
GCF_000220395.1	Ichthyophthirius multifiliis
GCF_000002845.2	Leishmania braziliensis MHOM/BR/75/M2904
GCF_000227135.1	Leishmania donovani
GCF_000002875.2	Leishmania infantum JPCM5
GCF_000002725.2	Leishmania major strain Friedlin
GCF_000234665.1	Leishmania mexicana MHOM/GT/2001/U1103
GCF_000755165.1	Leishmania panamensis
GCF_001293395.1	Leptomonas pyrrhocoris
GCF_008403515.1	Naegleria fowleri
GCF_000004985.1	Naegleria gruberi
GCF_003324165.1	Naegleria lovaniensis
GCF_000240725.1	Nannochloropsis gaditana CCMP526
GCF_000208865.1	Neospora caninum Liverpool
GCF_000141845.1	Paramecium tetraurelia strain d4-2
GCF_000165425.1	Paramecium tetraurelia strain d4-2
GCF_000006405.1	Perkinsus marinus ATCC 50983
GCF_000150955.2	Phaeodactylum tricornutum CCAP 1055/1
GCF_000142945.1	Phytophthora infestans T30-4
GCF_000247585.1	Phytophthora parasitica INRA-310
GCF_000149755.1	Phytophthora sojae
GCF_900002375.2	Plasmodium berghei ANKA
GCF_900002335.3	Plasmodium chabaudi chabaudi
GCF_001680005.1	Plasmodium coatneyi
GCF_000321355.1	Plasmodium cynomolgi strain B
GCF_000002765.5	Plasmodium falciparum 3D7
GCF_000956335.1	Plasmodium fragile
GCF_001602025.1	Plasmodium gaboni
GCF_900005855.1	Plasmodium gallinaceum
GCF_002157705.1	Plasmodium gonderi
GCF_000524495.1	Plasmodium inui San Antonio 1
GCF_000006355.2	Plasmodium knowlesi strain H
GCF_900090045.1	Plasmodium malariae
GCF_001601855.1	Plasmodium reichenowi
GCF_900005765.1	Plasmodium relictum
GCF_900097015.1	Plasmodium sp. gorilla clade G2
GCF_900681995.1	Plasmodium vinckei vinckei
GCF_000002415.2	Plasmodium vivax
GCF_900002385.2	Plasmodium yoelii
GCF_900000015.1	Plasmopara halstedii
GCF_000281045.1	Saprolegnia diclina VS20
GCF_000151545.1	Saprolegnia parasitica CBS 223.65
GCF_000189635.1	Tetrahymena thermophila SB210
GCF_000149405.2	Thalassiosira pseudonana CCMP1335
GCF_000142905.1	Thecamonas trahens ATCC 50062
GCF_000003225.4	Theileria annulata
GCF_000342415.1	Theileria equi strain WA
GCF_000740895.1	Theileria orientalis strain Shintoku
GCF_000165365.1	Theileria parva strain Muguga
GCF_000006565.2	Toxoplasma gondii ME49
GCF_000002445.2	Trypanosoma brucei brucei TREU927
GCF_000210295.1	Trypanosoma brucei gambiense DAL972
GCF_003719485.1	Trypanosoma conorhini
GCF_000209065.1	Trypanosoma cruzi strain CL Brener
GCF_000691245.1	Trypanosoma grayi
GCF_003719475.1	Trypanosoma rangeli
GCF_002087225.1	Trypanosoma theileri

## Sheet: Vertebrates
Assembly accession IDs and organism names for non-mammalian vertebrates as stored in the NCBI Genome RefSeq database.
assembly_accession	organism_name
GCF_000695815.1	Acanthisitta chloris
GCF_021347895.1	Acanthochromis polyacanthus
GCF_904848185.1	Acanthopagrus latus
GCF_929443795.1	Accipiter gentilis
GCF_010645085.1	Acipenser ruthenus
GCF_000281125.3	Alligator mississippiensis
GCF_000455745.1	Alligator sinensis
GCF_017589495.1	Alosa alosa
GCF_018492685.1	Alosa sapidissima
GCF_010909765.2	Amblyraja radiata
GCF_002776465.1	Amphiprion ocellaris
GCF_900324465.2	Anabas testudineus
GCF_004355925.1	Anarrhichthys ocellatus
GCF_015476345.1	Anas platyrhynchos
GCF_013347855.1	Anguilla anguilla
GCF_000090745.1	Anolis carolinensis
GCF_002166845.1	Anser cygnoides
GCF_000700745.2	Antrostomus carolinensis
GCF_000703405.1	Apaloderma vittatum
GCF_000699145.1	Aptenodytes forsteri
GCF_001039765.1	Apteryx mantelli mantelli
GCF_003343035.1	Apteryx rowi
GCF_020740795.1	Apus apus
GCF_900496995.4	Aquila chrysaetos chrysaetos
GCF_007364275.1	Archocentrus centrarchus
GCF_900246225.1	Astatotilapia calliptera
GCF_023375975.1	Astyanax mexicanus
GCF_003259725.1	Athene cunicularia
GCF_001266775.1	Austrofundulus limnaeus
GCF_009819795.1	Aythya fuligula
GCF_000709895.1	Balearica regulorum gibbericeps
GCF_900634795.3	Betta splendens
GCF_000788275.1	Boleophthalmus pectinirostris
GCF_023856365.1	Brienomyrus brachyistius
GCF_000710305.1	Buceros rhinoceros silvestris
GCF_905171765.1	Bufo bufo
GCF_014858855.1	Bufo gargarizans
GCF_001431845.1	Calidris pugnax
GCF_018977255.1	Callorhinchus milii
GCF_003957555.1	Calypte anna
GCF_901933205.1	Camarhynchus parvulus
GCF_003368295.1	Carassius auratus
GCF_023724105.1	Carassius gibelio
GCF_017639515.1	Carcharodon carcharias
GCF_023653815.1	Caretta caretta
GCF_000690535.1	Cariama cristata
GCF_009819885.2	Catharus ustulatus
GCF_019232065.1	Centrocercus urophasianus
GCF_000747805.2	Chaetura pelagica
GCF_902362185.1	Chanos chanos
GCF_000708025.1	Charadrius vociferus
GCF_018320785.1	Cheilinus undulatus
GCF_017976325.1	Chelmon rostratus
GCF_015237465.2	Chelonia mydas
GCF_003597395.1	Chelonoidis abingdonii
GCF_004010195.1	Chiloscyllium plagiosum
GCF_009829145.1	Chiroxiphia lanceolata
GCF_000695195.1	Chlamydotis macqueenii
GCF_000241765.4	Chrysemys picta bellii
GCF_900700415.2	Clupea harengus
GCF_000690715.1	Colius striatus
GCF_904425465.1	Colossoma macropomum
GCF_000337935.1	Columba livia
GCF_003945725.1	Corapipo altera
GCF_020615455.1	Coregonus clupeaformis
GCF_000691975.1	Corvus brachyrhynchos
GCF_000738735.5	Corvus cornix cornix
GCF_020740725.1	Corvus hawaiiensis
GCF_017639235.1	Corvus kubaryi
GCF_009650955.1	Corvus moneduloides
GCF_900634415.1	Cottoperca gobio
GCF_001577835.2	Coturnix japonica
GCF_001723895.1	Crocodylus porosus
GCF_016545835.1	Crotalus tigris
GCF_019924925.1	Ctenopharyngodon idella
GCF_000709325.1	Cuculus canorus
GCF_002901205.1	Cyanistes caeruleus
GCF_009769545.1	Cyclopterus lumpus
GCF_013377495.2	Cygnus atratus
GCF_009769625.2	Cygnus olor
GCF_000523025.1	Cynoglossus semilaevis
GCF_016077235.1	Cyprinodon tularosa
GCF_000732505.1	Cyprinodon variegatus
GCF_018340385.1	Cyprinus carpio
GCF_000002035.6	Danio rerio
GCF_900700375.1	Denticeps clupeoides
GCF_009764565.3	Dermochelys coriacea
GCF_905237075.1	Dicentrarchus labrax
GCF_003342905.1	Dromaius novaehollandiae
GCF_000699005.1	Dryobates pubescens
GCF_900963305.1	Echeneis naucrates
GCF_000687185.1	Egretta garzetta
GCF_013358815.1	Electrophorus electricus
GCF_003031625.1	Empidonax traillii
GCF_011397635.1	Epinephelus fuscoguttatus
GCF_005281545.1	Epinephelus lanceolatus
GCF_006386435.1	Epinephelus moara
GCF_900747795.2	Erpetoichthys calabaricus
GCF_011004845.1	Esox lucius
GCF_013103735.1	Etheostoma cragini
GCF_008692095.1	Etheostoma spectabile
GCF_000690775.1	Eurypyga helias
GCF_000337975.1	Falco cherrug
GCF_017639655.2	Falco naumanni
GCF_000337955.1	Falco peregrinus
GCF_015220075.1	Falco rusticolus
GCF_000247815.1	Ficedula albicollis
GCF_000690835.1	Fulmarus glacialis
GCF_011125445.2	Fundulus heteroclitus
GCF_902167405.1	Gadus morhua
GCF_016699485.2	Gallus gallus
GCF_016700215.2	Gallus gallus
GCF_019740435.1	Gambusia affinis
GCF_016920845.1	Gasterosteus aculeatus aculeatus
GCF_001723915.1	Gavialis gangeticus
GCF_000690875.1	Gavia stellata
GCF_001447785.1	Gekko japonicus
GCF_000277835.1	Geospiza fortis
GCF_902459505.1	Geotrypetes seraphini
GCF_021462225.1	Girardinichthys multiradiatus
GCF_007399415.2	Gopherus evgoodei
GCF_025201925.1	Gopherus flavomarginatus
GCF_900634775.1	Gouania willdenowi
GCF_902827175.1	Gymnodraco acuticeps
GCF_018139145.2	Gymnogyps californianus
GCF_000691405.1	Haliaeetus albicilla
GCF_000737465.1	Haliaeetus leucocephalus
GCF_018398535.1	Haplochromis burtoni
GCF_001891065.2	Hippocampus comes
GCF_025434085.1	Hippocampus zosterae
GCF_009819705.1	Hippoglossus hippoglossus
GCF_022539355.2	Hippoglossus stenolepis
GCF_015227805.1	Hirundo rustica
GCF_021917145.1	Hypomesus transpacificus
GCF_001660625.2	Ictalurus punctatus
GCF_001649575.2	Kryptolebias marmoratus
GCF_022985175.1	Labeo rohita
GCF_900080235.1	Labrus bergylta
GCF_009819535.1	Lacerta agilis
GCF_019238085.1	Lagopus leucura
GCF_023343835.1	Lagopus muta
GCF_000972845.2	Larimichthys crocea
GCF_001640805.2	Lates calcarifer
GCF_000225785.1	Latimeria chalumnae
GCF_001604755.1	Lepidothrix coronata
GCF_000242695.1	Lepisosteus oculatus
GCF_000691785.1	Leptosomus discolor
GCF_005870125.1	Lonchura striata domestica
GCF_025592945.1	Manacus candei
GCF_001715985.3	Manacus vitellinus
GCF_900324485.2	Mastacembelus armatus
GCF_020497125.1	Mauremys mutica
GCF_016161935.1	Mauremys reevesii
GCF_000238955.4	Maylandia zebra
GCF_018812025.1	Megalobrama amblycephala
GCF_013368585.1	Megalops cyprinoides
GCF_017639745.1	Melanotaenia boesemani
GCF_000146605.3	Meleagris gallopavo
GCF_012275295.1	Melopsittacus undulatus
GCF_000691845.1	Merops nubicus
GCF_000695765.1	Mesitornis unicolor
GCF_901765095.1	Microcaecilia unicolor
GCF_021292245.1	Micropterus dolomieu
GCF_014851395.1	Micropterus salmoides
GCF_012460135.1	Molothrus ater
GCF_001952655.1	Monopterus albus
GCF_004916995.1	Morone saxatilis
GCF_015832195.1	Motacilla alba alba
GCF_022458985.1	Mugil cephalus
GCF_022539395.1	Myiozetetes cayanensis
GCF_902150065.1	Myripristis murdjan
GCF_019703515.2	Myxocyprinus asiaticus
GCF_000935625.1	Nanorana parkeri
GCF_014905685.2	Nematolebias whitei
GCF_000239395.1	Neolamprologus brichardi
GCF_003984885.1	Neopelma chrysocephalum
GCF_000696875.1	Nestor notabilis
GCF_000708225.1	Nipponia nippon
GCF_900518725.1	Notechis scutatus
GCF_001465895.1	Nothobranchius furzeri
GCF_003342845.1	Nothoprocta perdicaria
GCF_009762535.1	Notolabrus celidotus
GCF_000735185.1	Notothenia coriiceps
GCF_002078875.1	Numida meleagris
GCF_021184085.1	Oncorhynchus gorbuscha
GCF_023373465.1	Oncorhynchus keta
GCF_002021735.2	Oncorhynchus kisutch
GCF_013265735.2	Oncorhynchus mykiss
GCF_006149115.2	Oncorhynchus nerka
GCF_018296145.1	Oncorhynchus tshawytscha
GCF_017590055.1	Onychostruthus taczanowskii
GCF_000692075.1	Opisthocomus hoazin
GCF_013358895.1	Oreochromis aureus
GCF_001858045.2	Oreochromis niloticus
GCF_002234675.1	Oryzias latipes
GCF_002922805.2	Oryzias melastigma
GCF_011077185.1	Oxyura jamaicensis
GCF_009078355.1	Pangasianodon hypophthalmus
GCF_001185365.1	Pantherophis guttatus
GCF_001970005.1	Paralichthys olivaceus
GCF_900634625.1	Parambassis ranga
GCF_002872115.1	Paramormyrops kingsleyae
GCF_001522545.3	Parus major
GCF_014805655.1	Passer montanus
GCF_000687375.1	Pelecanus crispus
GCF_000230535.1	Pelodiscus sinensis
GCF_004354835.1	Perca flavescens
GCF_010015445.1	Perca fluviatilis
GCF_009829125.1	Periophthalmus magnuspinnatus
GCF_010993605.1	Petromyzon marinus
GCF_000687285.1	Phaethon lepturus
GCF_000708925.1	Phalacrocorax carbo
GCF_004143745.1	Phasianus colchicus
GCF_016745375.1	Pimephales promelas
GCF_003945595.2	Pipra filicauda
GCF_008729295.1	Plectropomus leopardus
GCF_004329235.1	Podarcis muralis
GCF_000485575.1	Poecilia formosa
GCF_001443285.1	Poecilia latipinna
GCF_001443325.1	Poecilia mexicana
GCF_000633615.1	Poecilia reticulata
GCF_900067755.1	Pogona vitticeps
GCF_017654505.1	Polyodon spathula
GCF_016835505.1	Polypterus senegalus
GCF_009764475.1	Pristis pectinata
GCF_001527695.2	Protobothrops mucrosquamatus
GCF_019279795.1	Protopterus annectens
GCF_902827115.1	Pseudochaenichthys georgianus
GCF_900518735.1	Pseudonaja textilis
GCF_000331425.1	Pseudopodoces humilis
GCF_000699245.1	Pterocles gutturalis
GCF_000239375.1	Pundamilia nyererei
GCF_902500615.1	Pungitius pungitius
GCF_018831695.1	Puntigrus tetrazona
GCF_015220715.1	Pygocentrus nattereri
GCF_000699105.1	Pygoscelis adeliae
GCF_017590135.1	Pyrgilauda ruficollis
GCF_000186305.1	Python bivittatus
GCF_905171775.1	Rana temporaria
GCF_901001135.1	Rhinatrema bivittatum
GCF_021869965.1	Rhincodon typus
GCF_902148845.1	Salarias fasciatus
GCF_905237065.1	Salmo salar
GCF_901001165.1	Salmo trutta
GCF_016432855.1	Salvelinus namaycush
GCF_002910315.2	Salvelinus sp. IW2-2015
GCF_008315115.2	Sander lucioperca
GCF_020382885.2	Scatophagus argus
GCF_019175285.1	Sceloporus undulatus
GCF_900964775.1	Scleropages formosus
GCF_022379125.1	Scophthalmus maximus
GCF_902713615.1	Scyliorhinus canicula
GCF_015220745.1	Sebastes umbrosus
GCF_022539315.1	Serinus canaria
GCF_002260705.1	Seriola dumerili
GCF_002814215.1	Seriola lalandi dorsalis
GCF_014805685.1	Silurus meridionalis
GCF_900408965.1	Simochromis diagramma
GCF_020085105.1	Siniperca chuatsi
GCF_001515605.1	Sinocyclocheilus anshuiensis
GCF_001515645.1	Sinocyclocheilus grahami
GCF_001515625.1	Sinocyclocheilus rhinocerous
GCF_019176455.1	Solea senegalensis
GCF_900880675.1	Sparus aurata
GCF_902148855.1	Sphaeramia orbicularis
GCF_021028975.2	Sphaerodactylus townsendi
GCF_000690725.1	Stegastes partitus
GCF_022316705.1	Stegostoma fasciatum
GCF_004027225.2	Strigops habroptila
GCF_000698965.1	Struthio camelus australis
GCF_001447265.1	Sturnus vulgaris
GCF_901709675.1	Syngnathus acus
GCF_024217435.1	Syngnathus scovelli
GCF_022655615.1	Tachysurus fulvidraco
GCF_003957565.2	Taeniopygia guttata
GCF_901000725.2	Takifugu rubripes
GCF_000709365.1	Tauraco erythrolophus
GCF_002925995.2	Terrapene carolina triunguis
GCF_902500255.1	Thalassophryne amazonica
GCF_009769535.1	Thamnophis elegans
GCF_001077635.1	Thamnophis sirtalis
GCF_914725855.1	Thunnus albacares
GCF_910596095.1	Thunnus maccoyii
GCF_000705375.1	Tinamus guttatus
GCF_017976425.1	Toxotes jaculatrix
GCF_013100865.1	Trachemys scripta elegans
GCF_902827165.1	Trematomus bernacchii
GCF_026119805.1	Tympanuchus pallidicinctus
GCF_018691265.1	Tyto alba
GCF_004798865.1	Varanus komodoensis
GCF_017654675.1	Xenopus laevis
GCF_000004195.4	Xenopus tropicalis
GCF_016859285.1	Xiphias gladius
GCF_001444195.1	Xiphophorus couchianus
GCF_003331165.1	Xiphophorus hellerii
GCF_002775205.1	Xiphophorus maculatus
GCF_025860055.1	Xyrauchen texanus
GCF_000385455.1	Zonotrichia albicollis
GCF_011800845.1	Zootoca vivipara

## Sheet: Viruses
Assembly accession IDs and organism names for viruses as stored in the NCBI Genome RefSeq database.
assembly_accession	organism_name
GCF_000872625.1	Abaca bunchy top virus
GCF_000900375.1	Abalone herpesvirus Victoria/AUS/2009
GCF_000882555.1	Abalone shriveling syndrome-associated virus
GCF_000848265.1	Abelson murine leukemia virus
GCF_002270725.1	Abisko virus
GCF_000889055.1	Abutilon Brazil virus
GCF_002821485.1	Abutilon golden mosaic Yucatan virus
GCF_000890575.1	Abutilon mosaic Bolivia virus
GCF_000895175.1	Abutilon mosaic Brazil virus
GCF_000847225.1	Abutilon mosaic virus
GCF_002833665.1	Abutilon yellows virus
GCF_000888735.1	Acanthamoeba polyphaga mimivirus
GCF_000904035.1	Acanthamoeba polyphaga moumouvirus
GCF_000869685.1	Acanthocystis turfacea chlorella virus 1
GCF_000905055.1	Acartia tonsa copepod circovirus
GCF_000858405.1	Acheta domestica densovirus
GCF_000912155.1	Acheta domestica mini ambidensovirus
GCF_000908295.1	Acheta domesticus volvovirus
GCF_000925575.1	Achimota virus 1
GCF_000924735.1	Achimota virus 2
GCF_000847085.1	Acholeplasma phage MV-L51
GCF_001504295.1	Achromobacter phage 83-24
GCF_000914775.1	Achromobacter phage JWAlpha
GCF_001551405.1	Achromobacter phage JWF
GCF_001503495.1	Achromobacter phage JWX
GCF_014857005.1	Achromobacter phage Mano
GCF_006964305.1	Achromobacter phage Motura
GCF_001504575.1	Achromobacter phage phiAxp-1
GCF_001551125.1	Achromobacter phage phiAxp-2
GCF_002211055.1	Achromobacter phage phiAxp-3
GCF_016456145.1	Achromobacter phage vB_AchrS_AchV4
GCF_006964325.1	Achromobacter phage vB_AxyP_19-32_Axy04
GCF_006964385.1	Achromobacter phage vB_AxyP_19-32_Axy10
GCF_006964405.1	Achromobacter phage vB_AxyP_19-32_Axy11
GCF_006964425.1	Achromobacter phage vB_AxyP_19-32_Axy12
GCF_006964625.1	Achromobacter phage vB_AxyP_19-32_Axy24
GCF_000873825.1	Acidianus bottle-shaped virus
GCF_001502255.1	Acidianus bottle-shaped virus 2 strain ABV2
GCF_001501475.1	Acidianus bottle-shaped virus 3 strain ABV3
GCF_000873645.1	Acidianus filamentous virus 2
GCF_000878935.1	Acidianus filamentous virus 3
GCF_000871385.1	Acidianus filamentous virus 6
GCF_000872245.1	Acidianus filamentous virus 7
GCF_000872405.1	Acidianus filamentous virus 8
GCF_000879855.1	Acidianus filamentous virus 9
GCF_000871285.1	Acidianus rod-shaped virus 1
GCF_001579495.1	Acidianus rod-shaped virus 2
GCF_000886935.1	Acidianus spindle-shaped virus 1
GCF_001579395.1	Acidianus tailed spindle virus
GCF_000865845.1	Acidianus two-tailed virus
GCF_002625205.1	Acidovorax phage ACP17
GCF_000891695.1	Acinetobacter phage 133
GCF_002630805.1	Acinetobacter phage AB1
GCF_000908675.1	Acinetobacter phage AB3
GCF_004015525.1	Acinetobacter phage AbKT21phiIII
GCF_000907515.1	Acinetobacter phage Abp1
GCF_002625365.1	Acinetobacter phage AbP2
GCF_004015585.1	Acinetobacter phage AbTZA1
GCF_000890275.1	Acinetobacter phage Ac42
GCF_000887755.1	Acinetobacter phage Acj61
GCF_000888755.1	Acinetobacter phage Acj9
GCF_006869785.1	Acinetobacter phage AM101
GCF_000850225.1	Acinetobacter phage AP205
GCF_000894675.1	Acinetobacter phage AP22
GCF_001501195.1	Acinetobacter phage Fri1
GCF_001500795.2	Acinetobacter phage IME-200
GCF_000915715.1	Acinetobacter phage IMEAB3
GCF_003606175.1	Acinetobacter phage KARL-1
GCF_900010585.1	Acinetobacter phage Loki
GCF_001745775.1	Acinetobacter phage LZ35
GCF_000916495.1	Acinetobacter phage Petty
GCF_001470235.1	Acinetobacter phage phiAB1
GCF_001745115.1	Acinetobacter phage phiAB6
GCF_001503595.1	Acinetobacter phage phiAC-1
GCF_000917335.1	Acinetobacter phage Presley
GCF_002615865.1	Acinetobacter phage SH-Ab 15519
GCF_002957285.1	Acinetobacter phage SWH-Ab-1
GCF_002955315.1	Acinetobacter phage SWH-Ab-3
GCF_000925015.1	Acinetobacter phage vB_AbaM_Acibel004
GCF_009800885.1	Acinetobacter phage vB_AbaM_Apostate
GCF_003613355.1	Acinetobacter phage vB_AbaM_B09_Aci01-1
GCF_003613375.1	Acinetobacter phage vB_AbaM_B09_Aci02-2
GCF_003613915.1	Acinetobacter phage vB_AbaM_B09_Aci05
GCF_009800865.1	Acinetobacter phage vB_AbaM_Berthold
GCF_002602985.1	Acinetobacter phage vB_AbaM-IME-AB2
GCF_009861145.1	Acinetobacter phage vB_AbaM_Kimel
GCF_009745135.1	Acinetobacter phage vB_AbaM_Konradin
GCF_009931815.1	Acinetobacter phage vB_AbaM_Lazarus
GCF_002609765.1	Acinetobacter phage vB_AbaM_ME3
GCF_001755565.1	Acinetobacter phage vB_AbaM_phiAbaA1
GCF_009931845.1	Acinetobacter phage vB_AbaM_PhT2
GCF_003613395.1	Acinetobacter phage vB_AbaP_46-62_Aci07
GCF_000927515.1	Acinetobacter phage vB_AbaP_Acibel007
GCF_002617985.1	Acinetobacter phage vB_AbaP_AS11
GCF_002617965.1	Acinetobacter phage vB_AbaP_AS12
GCF_003613955.1	Acinetobacter phage vB_AbaP_B09_Aci08
GCF_002627085.1	Acinetobacter phage vB_AbaP_B1
GCF_002627105.1	Acinetobacter phage vB_AbaP_B3
GCF_002627125.1	Acinetobacter phage vB_AbaP_B5
GCF_003023935.1	Acinetobacter phage vB_AbaP_D2
GCF_001470095.1	Acinetobacter phage vB_AbaP_PD-6A3
GCF_001470635.1	Acinetobacter phage vB_AbaP_PD-AB9
GCF_001743895.1	Acinetobacter phage vB_AbaS_TRS1
GCF_003369145.1	Acinetobacter phage vB_ApiM_fHyAci03
GCF_002627145.1	Acinetobacter phage vB_ApiP_P1
GCF_002627165.1	Acinetobacter phage vB_ApiP_P2
GCF_009388345.1	Acinetobacter phage VB_ApiP_XC38
GCF_002623465.1	Acinetobacter phage WCHABP1
GCF_002620125.1	Acinetobacter phage WCHABP12
GCF_002623585.1	Acinetobacter phage WCHABP5
GCF_000902615.1	Acinetobacter phage YMC/09/02/B1251
GCF_002605545.1	Acinetobacter phage YMC11/11/R3177
GCF_001501295.1	Acinetobacter phage YMC11/12/R2315
GCF_000926095.1	Acinetobacter phage YMC-13-01-C62
GCF_001042155.1	Acinetobacter phage YMC13/03/R2096
GCF_000898295.2	Acinetobacter phage ZZ1
GCF_002814515.1	Acipenserid herpesvirus 2
GCF_000863345.1	Aconitum latent virus
GCF_002867245.1	Actinidia chlorotic ringspot-associated virus
GCF_004131265.1	Actinidia seed borne latent virus
GCF_002270905.1	Actinidia virus 1
GCF_002817755.1	Actinidia virus A
GCF_000896495.1	Actinidia virus B
GCF_001465485.1	Actinidia virus X
GCF_000874085.1	Actinomyces phage Av-1
GCF_000842685.1	Actinoplanes phage phiAsp2
GCF_000856345.1	Acute bee paralysis virus
GCF_000886815.1	Acyrthosiphon pisum virus
GCF_001550965.1	Adana virus
GCF_001433545.1	Adelaide River virus
GCF_000930155.1	Adelie penguin polyomavirus
GCF_001957335.1	Adelphocoris suturalis virus
GCF_004129875.1	Adeno-associated virus
GCF_000863065.1	Adeno-associated virus - 1
GCF_000838645.1	adeno-associated virus 2
GCF_000841585.1	Adeno-associated virus - 3
GCF_000836885.1	Adeno-associated virus - 4
GCF_000846385.1	adeno-associated virus 5
GCF_000845645.1	Adeno-associated virus - 7
GCF_000846525.1	Adeno-associated virus - 8
GCF_004130615.1	Adonis mosaic virus
GCF_000907395.1	Adoxophyes honmai entomopoxvirus 'L'
GCF_000843745.1	Adoxophyes honmai nucleopolyhedrovirus
GCF_000841485.1	Adoxophyes orana granulovirus
GCF_000883235.1	Adoxophyes orana nucleopolyhedrovirus
GCF_000864245.1	Adult diarrheal rotavirus strain J19
GCF_000882875.1	Aedes aegypti densovirus 2
GCF_002210815.1	Aedes alboannulatus toti-like virus 1
GCF_000847125.1	Aedes albopictus densovirus 2
GCF_002210595.1	Aedes camptorhynchus negev-like virus
GCF_002288815.1	Aedes camptorhynchus reo-like virus
GCF_002211015.1	Aedes camptorhynchus toti-like virus 1
GCF_000885715.1	Aedes flavivirus
GCF_000866085.1	Aedes pseudoscutellaris reovirus
GCF_002867145.1	Aeonium ringspot virus
GCF_002615145.1	Aeribacillus phage AP45
GCF_000868205.1	Aeromonas phage 25
GCF_003143375.1	Aeromonas phage 25AhydR2PP
GCF_006384355.1	Aeromonas phage 2_D05
GCF_006384375.1	Aeromonas phage 2L372D
GCF_008215005.1	Aeromonas phage 2L372X
GCF_000862645.1	Aeromonas phage 31
GCF_008215185.1	Aeromonas phage 4_4572
GCF_000842425.1	Aeromonas phage 44RR2.8t
GCF_007051145.1	Aeromonas phage 4_D05
GCF_008215065.1	Aeromonas phage 4L372D
GCF_008215125.1	Aeromonas phage 4L372XY
GCF_003143275.1	Aeromonas phage 50AhydR13PP
GCF_003143415.1	Aeromonas phage 60AhydR15PP
GCF_000893255.1	Aeromonas phage 65
GCF_000843245.1	Aeromonas phage Aeh1
GCF_000907075.1	Aeromonas phage Aes012
GCF_000901975.1	Aeromonas phage Aes508
GCF_002957415.1	Aeromonas phage Ah1
GCF_002745815.1	Aeromonas phage Ahp1
GCF_003044095.1	Aeromonas phage AhSzq-1
GCF_003044105.1	Aeromonas phage AhSzw-1
GCF_002629085.1	Aeromonas phage AS-gz
GCF_003328645.1	Aeromonas phage AS-sw
GCF_002627665.1	Aeromonas phage AS-zj
GCF_014892765.1	Aeromonas phage BUCT551
GCF_000903495.1	Aeromonas phage CC2
GCF_002745795.1	Aeromonas phage CF7
GCF_006863775.1	Aeromonas phage LAh_6
GCF_006863845.1	Aeromonas phage LAh_7
GCF_006863865.1	Aeromonas phage LAh_8
GCF_006863925.1	Aeromonas phage LAh_9
GCF_000929475.1	Aeromonas phage pAh6-C
GCF_002622325.1	Aeromonas phage phiA8-29
GCF_000890235.1	Aeromonas phage phiAS4
GCF_000887715.1	Aeromonas phage phiAS5
GCF_000902435.1	Aeromonas phage phiAS7
GCF_000873905.1	Aeromonas phage phiO18P
GCF_002710125.1	Aeromonas phage pIS4-A
GCF_000920195.1	Aeromonas phage PX29
GCF_008946305.1	Aeromonas phage vB_AhyS-A18P4
GCF_000901775.1	Aeromonas phage vB_AsaM-56
GCF_003991665.1	Aeromonas phage ZPAH7
GCF_002987785.1	Aeropyrum coil-shaped virus
GCF_002890195.1	Aeropyrum globular virus 1
GCF_002814335.1	Aeropyrum pernix bacilliform virus 1
GCF_001440875.1	Aeropyrum pernix ovoid virus 1
GCF_001441135.1	Aeropyrum pernix spindle-shaped virus 1
GCF_000931355.1	African bat icavirus PREDICT-06105
GCF_004786835.1	African cassava mosaic Burkina Faso virus
GCF_000857205.1	African cassava mosaic virus
GCF_004788695.1	African eggplant mosaic virus
GCF_002029515.1	African eggplant yellowing virus
GCF_000911115.1	African elephant polyomavirus 1
GCF_000860565.1	African green monkey polyomavirus
GCF_000874485.1	African green monkey simian foamy virus
GCF_000856125.1	African horse sickness virus
GCF_000882155.1	African oil palm ringspot virus
GCF_000931135.1	African pouched rat arterivirus
GCF_000858485.1	African swine fever virus
GCF_003032865.1	African swine fever virus
GCF_003032875.1	African swine fever virus
GCF_003032885.1	African swine fever virus
GCF_003032895.1	African swine fever virus
GCF_003032905.1	African swine fever virus
GCF_003032915.1	African swine fever virus
GCF_003032925.1	African swine fever virus
GCF_003032935.1	African swine fever virus
GCF_003032945.1	African swine fever virus
GCF_003032955.1	African swine fever virus
GCF_003032965.1	African swine fever virus
GCF_003032975.1	African swine fever virus
GCF_003032985.1	African swine fever virus
GCF_003032995.1	African swine fever virus
GCF_003033005.1	African swine fever virus
GCF_003047755.2	African swine fever virus
GCF_003047675.1	African swine fever virus Benin 97/1
GCF_003047715.1	African swine fever virus E75
GCF_003047695.1	African swine fever virus OURT 88/3
GCF_013087425.1	Agaricus bisporus endornavirus 1
GCF_002184195.1	Agave tequilana leaf virus
GCF_000921555.1	Ageratum conyzoides associated symptomless alphasatellite
GCF_001429995.1	Ageratum conyzoides symptomless alphasatellite
GCF_000902015.1	Ageratum enation alphasatellite
GCF_000859025.1	Ageratum enation virus
GCF_000912595.1	Ageratum latent virus 1998
GCF_000904615.1	Ageratum leaf curl betasatellite
GCF_000888815.1	Ageratum leaf curl Buea betasatellite
GCF_000887815.1	Ageratum leaf curl Cameroon alphasatellite
GCF_000884735.1	Ageratum leaf curl Cameroon betasatellite
GCF_000888715.1	Ageratum leaf curl Cameroon virus
GCF_013088045.1	Ageratum leaf curl Sichuan virus
GCF_000844985.1	Ageratum leaf curl virus - [G52]
GCF_000846445.1	Ageratum yellow leaf curl betasatellite
GCF_001974535.1	Ageratum yellow vein alphasatellite
GCF_000844745.1	Ageratum yellow vein betasatellite
GCF_000915415.1	Ageratum yellow vein China alphasatellite
GCF_000866525.1	Ageratum yellow vein China betasatellite
GCF_000845825.1	Ageratum yellow vein China virus - [Hn2]
GCF_000907355.1	Ageratum Yellow vein China virus - OX1
GCF_000880075.1	Ageratum yellow vein Hualian virus
GCF_003180935.1	Ageratum yellow vein Hualian virus-[Taiwan:Hualian4:2000]
GCF_000903535.1	Ageratum yellow vein India alphasatellite
GCF_002987825.1	Ageratum yellow vein India betasatellite
GCF_001962155.1	Ageratum yellow vein Pakistan alphasatellite
GCF_000842005.1	Ageratum yellow vein Singapore alphasatellite
GCF_002987855.1	Ageratum yellow vein Sri Lanka betasatellite
GCF_000838085.1	Ageratum yellow vein Sri Lanka virus
GCF_000840465.1	Ageratum yellow vein Taiwan virus
GCF_000857345.1	Ageratum yellow vein virus
GCF_001008515.1	Ageratum yellow vein virus
GCF_001743535.1	Aggregatibacter phage S1249
GCF_009731755.1	Aglaonema bacilliform virus
GCF_000901835.1	Agrobacterium phage 7-7-1
GCF_002628185.1	Agrobacterium phage Atu_ph02
GCF_002628205.1	Agrobacterium phage Atu_ph03
GCF_002628245.1	Agrobacterium phage Atu_ph07
GCF_017903485.1	Agrobacterium phage OLIVR1
GCF_017903535.1	Agrobacterium phage OLIVR5
GCF_000856705.1	Agropyron mosaic virus
GCF_000883155.1	Agrotis ipsilon multiple nucleopolyhedrovirus
GCF_002819185.1	Agrotis segetum granulovirus
GCF_000868985.1	Agrotis segetum nucleopolyhedrovirus A
GCF_000928115.1	Agrotis segetum nucleopolyhedrovirus B
GCF_000890995.1	Aguacate virus
GCF_000861885.1	Aichi virus 1
GCF_000853805.1	Aichivirus B
GCF_002219585.1	Ailuropoda melanoleuca papillomavirus 1
GCF_002219765.1	Ailuropoda melanoleuca papillomavirus 2
GCF_002219945.1	Ailuropoda melanoleuca papillomavirus 4
GCF_004788395.1	Aimelvirus 1
GCF_002219405.1	Aimelvirus 2
GCF_000898555.1	Aino virus
GCF_001274085.1	Aiptasia sp. sea anemone associated circular virus
GCF_004789155.1	Air potato virus 1
GCF_000871205.1	Akabane virus
GCF_006452035.1	Akhmeta virus
GCF_004133585.1	Akodon montensis polyomavirus
GCF_002831185.1	Alajuela virus
GCF_000838825.1	Alcelaphine gammaherpesvirus 1
GCF_000923715.1	Alcelaphine gammaherpesvirus 2
GCF_003848145.1	Alces alces faeces associated circular virus MP65
GCF_003848285.1	Alces alces faeces associated microvirus MP10 5560
GCF_003848265.1	Alces alces faeces associated microvirus MP11 5517
GCF_003848245.1	Alces alces faeces associated microvirus MP12 5423
GCF_003848225.1	Alces alces faeces associated microvirus MP15 5067
GCF_003848205.1	Alces alces faeces associated microvirus MP18 4940
GCF_003848185.1	Alces alces faeces associated microvirus MP21 4718
GCF_003848305.1	Alces alces faeces associated microvirus MP3 6497
GCF_003963675.1	Alces alces faeces associated smacovirus MP78
GCF_000864665.1	Alces alces papillomavirus 1
GCF_013086635.1	Alcube virus
GCF_013086385.1	Alenquer virus
GCF_000838725.1	Aleutian mink disease virus
GCF_001432075.2	Alfalfa dwarf virus
GCF_001634515.1	Alfalfa enamovirus 1
GCF_000954395.1	Alfalfa latent virus
GCF_001271015.1	Alfalfa leaf curl virus
GCF_000847525.1	Alfalfa mosaic virus
GCF_004132825.1	Alfalfa virus F
GCF_002158655.1	Alfalfa virus S
GCF_000879995.1	Algerian watermelon mosaic virus
GCF_000874545.1	Allamanda leaf curl virus
GCF_000919815.2	Allamanda leaf mottle distortion virus
GCF_002890315.1	Allium cepa amalgavirus 1
GCF_002889815.1	Allium cepa amalgavirus 2
GCF_000882735.1	Allium virus X
GCF_000872565.1	Allpahuayo mammarenavirus
GCF_000927335.1	Almendravirus arboretum
GCF_002815515.1	Almendravirus balsa
GCF_002366105.1	Almendravirus chico
GCF_002366165.1	Almendravirus cootbay
GCF_000927215.1	Almpiwar virus
GCF_002986295.1	Alphachrysovirus aspergilli
GCF_000874385.1	Alphachrysovirus cerasi
GCF_012271735.1	Alphacoronavirus Bat-CoV/P.kuhlii/Italy/3398-19/2015
GCF_000906255.1	Alphamesonivirus 2
GCF_000908195.1	Alphamesonivirus 3
GCF_000907135.1	Alphamesonivirus 4
GCF_000836865.1	Alphapapillomavirus 12
GCF_000862805.1	Alphapapillomavirus 3
GCF_000864945.1	Alphapapillomavirus 4
GCF_018583445.1	Alphapolyomavirus aflavicollis
GCF_000902815.1	Alphapolyomavirus apaniscus
GCF_018586865.1	Alphapolyomavirus callosciuri
GCF_000903895.1	Alphapolyomavirus cardiodermae
GCF_000903695.1	Alphapolyomavirus chlopygerythrus
GCF_000844005.1	Alphapolyomavirus mauratus
GCF_000902835.1	Alphapolyomavirus quartipanos
GCF_000902215.1	Alphapolyomavirus quintipanos
GCF_002827805.1	Alphapolyomavirus secarplanirostris
GCF_000901175.1	Alphapolyomavirus septipanos
GCF_000903735.1	Alphapolyomavirus sextipanos
GCF_002827865.1	Alphapolyomavirus sturnirae
GCF_002827825.1	Alphapolyomavirus tertarplanisrostris
GCF_000928075.1	Alphapolyomavirus tertichlopygerythrus
GCF_000925455.1	Alphapolyomavirus tertipanos
GCF_000864205.1	Alphaproteobacteria phage PhiJL001
GCF_002827985.1	Alpinia mosaic virus
GCF_013088065.1	Alpinia oxyphylla mosaic virus
GCF_013088265.1	Alston virus
GCF_002828125.1	Alstroemeria mosaic virus
GCF_013086275.1	Alstroemeria necrotic streak virus
GCF_000866665.1	Alstroemeria virus X
GCF_004117275.1	Alstroemeria yellow spot virus
GCF_002828145.1	Alternanthera mild mosaic virus
GCF_000866985.1	Alternanthera mosaic virus
GCF_000871765.1	Alternanthera yellow vein betasatellite
GCF_000866585.1	Alternanthera yellow vein virus
GCF_004117195.1	Alternaria alternata chrysovirus 1
GCF_000874585.1	Alternaria alternata virus 1
GCF_001706985.1	Alternaria arborescens mitovirus 1
GCF_004130595.1	Alternaria arborescens victorivirus 1
GCF_000928255.1	Alternaria brassicicola betaendornavirus 1
GCF_001550805.1	Alternaria brassicicola fusarivirus 1
GCF_000924055.1	Alternaria longipes dsRNA virus 1
GCF_013215495.1	Alteromonas phage vB_AcoS-R7M
GCF_000907735.1	Alteromonas phage vB_AmaP_AD45-P1
GCF_010706295.1	Alteromonas phage vB_AmeM_PT11-V22
GCF_002627065.1	Alteromonas phage vB_AspP-H4/4
GCF_000879015.1	Amapari virus
GCF_002987515.1	Amaranthus leaf mottle virus
GCF_000854105.1	Amasya cherry disease-associated mycovirus
GCF_000898455.1	Amazon lily mild mottle virus
GCF_002828165.1	Amazon lily mosaic virus
GCF_002008455.1	Ambe virus
GCF_018580205.1	Ambrosia asymptomatic virus 1
GCF_000841005.1	Ambystoma tigrinum virus
GCF_002374935.1	Amdoparvovirus sp.
GCF_000912275.1	American bat vesiculovirus TFFN-2013
GCF_000879275.1	American grass carp reovirus
GCF_000898055.1	American hop latent virus
GCF_000850385.1	American plum line pattern virus
GCF_002004335.1	Amphibola crenata associated bacilladnavirus 1
GCF_002004015.1	Amphibola crenata associated bacilladnavirus 2
GCF_001029005.1	Ampivirus A1
GCF_000837185.1	Amsacta moorei entomopoxvirus
GCF_000923615.1	Anabaena phage A-4L
GCF_004789935.1	Anadyr virus
GCF_000880855.1	Anagyris vein yellowing virus
GCF_000885795.1	Anatid alphaherpesvirus 1
GCF_000854225.1	anativirus A1
GCF_000922615.1	Ancient caribou feces associated virus
GCF_000906715.1	Andean potato latent virus
GCF_000905815.1	Andean potato mild mosaic virus
GCF_002833585.1	Andean potato mottle virus
GCF_000850405.1	Andes orthohantavirus
GCF_004132185.1	Andrena haemorrhoa nege-like virus
GCF_000920515.2	Andrographis yellow vein leaf curl betasatellite
GCF_001441075.1	Andrographis yellow vein leaf curl virus
GCF_004787675.1	Angelica bushy stunt virus
GCF_002828185.1	Angelica virus Y
GCF_000865425.2	Angelonia flower break virus
GCF_000915975.1	Anguilla anguilla circovirus
GCF_000886195.1	Anguillid herpesvirus 1
GCF_002008495.1	Anhanga virus
GCF_004789415.1	Anhembi virus
GCF_002145785.1	Anjozorobe virus
GCF_000916855.1	Anomala cuprea entomopoxvirus
GCF_002831225.1	Anopheles B virus
GCF_001646035.1	Anopheles C virus
GCF_001754965.1	Anopheles flavivirus variant 1
GCF_000880635.1	Anopheles gambiae densovirus
GCF_000918955.1	Anopheles minimus iridovirus
GCF_013086715.1	Anopheles triannulatus orthophasmavirus
GCF_000916595.1	Anopheline-associated C virus
GCF_003014165.1	Anoxybacillus phage A403
GCF_003032685.1	Antarctic penguin virus A
GCF_003032695.1	Antarctic penguin virus B
GCF_003032705.1	Antarctic penguin virus C
GCF_001654285.1	Antarctic picorna-like virus 1
GCF_001654385.1	Antarctic picorna-like virus 2
GCF_001654185.1	Antarctic picorna-like virus 3
GCF_001654105.1	Antarctic picorna-like virus 4
GCF_000916935.1	Antheraea pernyi iflavirus
GCF_000867205.1	Antheraea pernyi nucleopolyhedrovirus
GCF_004128595.1	Anthoxanthum odoratum amalgavirus 1
GCF_004790675.1	Anthurium mosaic-associated virus
GCF_001876855.1	Anticarsia gemmatalis multiple nucleopolyhedrovirus
GCF_000868545.2	Anticarsia gemmatalis nucleopolyhedrovirus
GCF_002219845.1	Antonospora locustae virus 1
GCF_000896555.1	Aotine betaherpesvirus 1
GCF_000853305.1	Aphid lethal paralysis virus
GCF_001444105.1	Aphis glycines virus 2
GCF_002194445.1	Aphis glycines virus 3
GCF_002210615.1	Apis dicistrovirus
GCF_002204045.1	Apis flavivirus
GCF_001308775.1	Apis mellifera filamentous virus
GCF_000891455.1	Apium virus Y
GCF_004133285.1	Aplysia californica nido-like virus
GCF_000900035.1	Apocheima cinerarium nucleopolyhedrovirus
GCF_000926195.1	Apodemus sylvaticus papillomavirus 1
GCF_000863285.1	Apoi virus
GCF_004127975.1	Apore mammarenavirus
GCF_004131505.1	Apple-associated luteovirus
GCF_000848285.1	Apple chlorotic leaf spot virus
GCF_000854605.1	Apple dimple fruit viroid
GCF_000853885.1	Apple fruit crinkle viroid
GCF_000969055.1	Apple geminivirus 1
GCF_000898715.1	Apple green crinkle associated virus
GCF_001429975.1	Apple hammerhead viroid-like circular RNA
GCF_000861545.1	Apple latent spherical virus
GCF_004130875.1	Apple luteovirus 1
GCF_000849545.1	Apple mosaic virus
GCF_004117155.1	Apple necrotic mosaic virus
GCF_013086705.1	Apple rubbery wood virus 1
GCF_013088665.1	Apple rubbery wood virus 2
GCF_000854585.1	Apple scar skin viroid
GCF_000859505.1	Apple stem grooving virus
GCF_000850465.1	Apple stem pitting virus
GCF_002986015.1	Apricot latent ringspot virus
GCF_000888875.1	Apricot latent virus
GCF_000858925.1	Apricot pseudo-chlorotic leaf spot virus
GCF_000916795.1	Apricot vein clearing associated virus
GCF_004129215.1	Apteryx rowi circovirus-like virus
GCF_002617405.1	Aquamicrobium phage P14
GCF_000853585.1	Aquareovirus C
GCF_002366045.1	Aquatic bird bornavirus 1
GCF_001589995.2	Aquatic bird bornavirus 2
GCF_001725875.1	Arabidopsis halleri partitivirus 1
GCF_000855205.1	Arabis mosaic virus
GCF_000850505.1	Arabis mosaic virus large satellite RNA
GCF_000836845.1	Arabis mosaic virus small satellite RNA
GCF_000899115.1	Arabis mosaic virus small satellite RNA barley/CHE/1991
GCF_001904945.1	Arachis pintoi virus
GCF_002828205.1	Araujia mosaic virus
GCF_003847225.1	Arboreal ant associated circular virus 1
GCF_000870325.1	Archaeal BJ1 virus
GCF_004134125.1	Arctopus echinatus-associated virus
GCF_013088175.1	Areca palm necrotic ringspot virus
GCF_004134025.1	Areca palm necrotic spindle-spot virus
GCF_001019835.1	Areca palm velarivirus 1
GCF_002818845.1	Arenaviridae sp. 13ZR68
GCF_000856545.1	Argentinian mammarenavirus
GCF_002289195.1	Arhar cryptic virus-I
GCF_000923155.1	Armadillidium vulgare iridescent virus
GCF_002889975.1	Armigeres iflavirus
GCF_000888675.1	Armigeres subalbatus virus SaX06-AK20
GCF_000872985.1	Aroa virus
GCF_001550565.2	Arrabida virus
GCF_000897375.1	Arracacha mottle virus
GCF_004133325.1	Arracacha virus 1
GCF_000907115.1	Arracacha virus B
GCF_002116215.1	Arracacha virus V
GCF_003032565.1	Artashat orthonairovirus
GCF_001274325.1	Artemia melana sponge associated circular genome
GCF_000896195.1	Artemisia virus A
GCF_011756555.1	Arthrobacter phage Abba
GCF_002626285.1	Arthrobacter phage Abidatro
GCF_002629205.1	Arthrobacter phage Adat
GCF_002622925.1	Arthrobacter phage Amigo
GCF_003692515.1	Arthrobacter phage Andrew
GCF_003722535.1	Arthrobacter phage Anjali
GCF_001754425.1	Arthrobacter phage BarretLemon
GCF_002625565.1	Arthrobacter phage Beans
GCF_002622705.1	Arthrobacter phage Bennie
GCF_003868295.1	Arthrobacter phage BigMack
GCF_002622425.1	Arthrobacter phage Brent
GCF_003692035.1	Arthrobacter phage Bridgette
GCF_002622965.1	Arthrobacter phage CaptnMurica
GCF_002622905.1	Arthrobacter phage Circum
GCF_002625945.1	Arthrobacter phage Colucci
GCF_003692075.1	Arthrobacter phage Constance
GCF_003692535.1	Arthrobacter phage Coral
GCF_001470355.1	Arthrobacter phage Decurro
GCF_003692155.1	Arthrobacter phage DrManhattan
GCF_002622725.1	Arthrobacter phage DrRobert
GCF_009800485.1	Arthrobacter phage DrYang
GCF_003692175.1	Arthrobacter phage Eileen
GCF_002608765.1	Arthrobacter phage Galaxy
GCF_013387965.1	Arthrobacter phage Gisselle
GCF_002622745.1	Arthrobacter phage Glenn
GCF_002622985.1	Arthrobacter phage Gordon
GCF_004007235.1	Arthrobacter phage GreenHearts
GCF_002612225.1	Arthrobacter phage Greenhouse
GCF_002622765.1	Arthrobacter phage HunterDalle
GCF_002956165.1	Arthrobacter phage Huntingdon
GCF_002608575.1	Arthrobacter phage Jasmine
GCF_002622445.1	Arthrobacter phage Jawnski
GCF_002622785.1	Arthrobacter phage Joann
GCF_003692235.1	Arthrobacter phage Judy
GCF_003613795.1	Arthrobacter phage KBurrousTX
GCF_001755285.1	Arthrobacter phage KellEzio
GCF_003692555.1	Arthrobacter phage Kepler
GCF_001755705.1	Arthrobacter phage Kitkat
GCF_016103565.1	Arthrobacter phage Kittykat
GCF_002622805.1	Arthrobacter phage Korra
GCF_009672365.1	Arthrobacter phage Kuleana
GCF_002622885.1	Arthrobacter phage Laroye
GCF_003867095.1	Arthrobacter phage Liebe
GCF_002626425.1	Arthrobacter phage LiSara
GCF_004007395.1	Arthrobacter phage Litotes
GCF_008945765.1	Arthrobacter phage Lymara
GCF_004008425.1	Arthrobacter phage Maja
GCF_013387975.1	Arthrobacter phage MamaPearl
GCF_002622465.1	Arthrobacter phage Martha
GCF_003722715.1	Arthrobacter phage Mendel
GCF_002626045.1	Arthrobacter phage Molivia
GCF_001754585.2	Arthrobacter phage Mudcat
GCF_009688685.1	Arthrobacter phage Mufasa8
GCF_002626525.1	Arthrobacter phage Nubia
GCF_002612245.1	Arthrobacter phage Oxynfrius
GCF_003692375.1	Arthrobacter phage Peas
GCF_002628445.1	Arthrobacter phage Piccoletto
GCF_002622825.1	Arthrobacter phage Preamble
GCF_002757175.1	Arthrobacter phage PrincessTrina
GCF_002622845.1	Arthrobacter phage Pumancara
GCF_002608665.1	Arthrobacter phage Salgado
GCF_003364795.1	Arthrobacter phage Sergei
GCF_002628465.1	Arthrobacter phage Shade
GCF_004147225.1	Arthrobacter phage Sonali
GCF_002622485.1	Arthrobacter phage Sonny
GCF_002623305.1	Arthrobacter phage Tank
GCF_008939465.1	Arthrobacter phage TripleJ
GCF_002956455.1	Arthrobacter phage Urla
GCF_000911555.1	Arthrobacter phage vB_ArS-ArV2
GCF_000954695.1	Arthrobacter phage vB_ArtM-ArV1
GCF_007051465.1	Arthrobacter phage Vibaki
GCF_004007995.1	Arthrobacter phage Wawa
GCF_002622865.1	Arthrobacter phage Wayne
GCF_002626685.1	Arthrobacter phage Wheelbite
GCF_003692475.1	Arthrobacter phage Yang
GCF_008001405.1	Arthrobacter phage Zartrosa
GCF_000894295.1	Artibeus jamaicensis parvovirus 1
GCF_005410585.1	Artichoke Italian latent virus
GCF_000969175.1	Artichoke latent virus
GCF_000864965.1	Artichoke mottled crinkle virus
GCF_002986065.1	Artichoke yellow ringspot virus
GCF_000884655.1	Artogeia rapae granulovirus
GCF_000914815.1	Arumowot virus
GCF_002815555.1	Asama virus
GCF_000891115.1	Asclepias asymptomatic virus
GCF_013087435.1	Ash gourd yellow vein mosaic alphasatellite
GCF_004134085.1	Ashy storm petrel gyrovirus
GCF_000924795.1	Asian prunus virus 1
GCF_001502755.1	Asian prunus virus 2
GCF_001502135.1	Asian prunus virus 3
GCF_002815935.1	Asikkala orthohantavirus
GCF_000928895.1	Asparagus virus 1
GCF_000881975.1	Asparagus virus 2
GCF_000855185.1	Asparagus virus 3
GCF_000879175.1	Asparagus virus 3
GCF_000905675.1	Aspergillus foetidus dsRNA mycovirus
GCF_002988045.1	Aspergillus foetidus slow virus 1
GCF_004117595.1	Aspergillus fumigatus partitivirus 2
GCF_004127995.1	Aspergillus fumigatus polymycovirus 1
GCF_002868595.1	Aspergillus ochraceous virus
GCF_000923275.1	Asterionellopsis glacialis RNA virus
GCF_002986215.1	Astrovirus dogfaeces/Italy/2005
GCF_001045265.1	Astrovirus Er/SZAL6/HUN/2011
GCF_000880715.1	Astrovirus MLB1
GCF_000895575.1	Astrovirus MLB2
GCF_000899535.1	Astrovirus MLB3
GCF_000885815.1	Astrovirus VA1
GCF_000901475.1	Astrovirus VA3
GCF_000897955.1	Astrovirus VA4
GCF_000895955.1	Astrovirus wild boar/WBAstV-1/2011/HUN
GCF_000943705.1	Asystasia mosaic Madagascar virus
GCF_002118845.1	Ateline alphaherpesvirus 1
GCF_002814975.1	Ateline gammaherpesvirus 2
GCF_000839425.1	Ateline gammaherpesvirus 3
GCF_004117495.1	Athtab bunya-like virus
GCF_000837505.5	Atkinsonella hypoxylon virus
GCF_000919195.1	Atlantic salmon calicivirus
GCF_000864385.1	Atlantic salmon swim bladder sarcoma virus
GCF_001308615.1	Atractylodes mild mottle virus
GCF_003029105.1	Atractylodes mottle virus
GCF_001695485.1	Atypical porcine pestivirus 1
GCF_001041735.1	Aurantimonas phage AmM-1
GCF_000865185.1	Aurantiochytrium single-stranded RNA virus 01
GCF_000852325.1	Aura virus
GCF_000922335.1	Aureococcus anophagefferens virus
GCF_002354925.1	Australian Anopheles totivirus
GCF_000854625.1	Australian grapevine viroid
GCF_000838485.1	Autographa californica nucleopolyhedrovirus
GCF_004128015.1	Avalon virus
GCF_000844805.1	Avian adeno-associated virus ATCC VR-865
GCF_000846565.1	Avian adeno-associated virus strain DA-1
GCF_000849005.1	Avian carcinoma virus
GCF_000859965.1	Avian endogenous retrovirus EAV-HP
GCF_000891935.1	Avian gyrovirus 2
GCF_004134625.1	Avian HDV-like agent
GCF_000915995.1	Avian hepatitis E virus
GCF_000891575.1	Avian leukemia virus
GCF_000849845.1	Avian leukosis virus - RSA
GCF_001651125.1	Avian-like circovirus
GCF_000924755.1	Avian metaavulavirus 11
GCF_002989675.1	Avian metaavulavirus 2
GCF_004130815.1	Avian metaavulavirus 20
GCF_000924655.1	Avian metaavulavirus 5
GCF_002815195.1	Avian metaavulavirus 6
GCF_000926535.1	Avian metaavulavirus 7
GCF_002815215.1	Avian metaavulavirus 8
GCF_002989735.1	Avian metapneumovirus
GCF_002889435.1	Avian myeloblastosis virus
GCF_000853485.1	Avian myelocytomatosis virus
GCF_002834085.1	Avian orthoavulavirus 1
GCF_000927075.1	Avian orthoavulavirus 12
GCF_000926655.1	Avian orthoavulavirus 9
GCF_000891595.1	Avian orthoreovirus
GCF_000927055.1	Avian paraavulavirus 3
GCF_003032665.1	Avian paramyxovirus 14
GCF_002197575.1	Avian paramyxovirus 15
GCF_000901955.1	Avian paramyxovirus 4
GCF_001654405.1	Avian paramyxovirus goose/Shimane/67/2000
GCF_002080355.1	Avian paramyxovirus penguin/Falkland Islands/324/2007
GCF_003032675.1	Avian paramyxovirus UPO216
GCF_002987745.1	Avian sarcoma virus CT10
GCF_001502795.1	Avisivirus Pf-CHK1/AsV
GCF_000853625.1	Avocado sunblotch viroid
GCF_002004635.1	Avon-Heathcote estuary associated bacilladnavirus
GCF_000954875.1	Avon-Heathcote Estuary associated circular virus 1
GCF_000954515.1	Avon-Heathcote Estuary associated circular virus 10
GCF_000955235.1	Avon-Heathcote Estuary associated circular virus 11
GCF_000955575.1	Avon-Heathcote Estuary associated circular virus 12
GCF_000954855.1	Avon-Heathcote Estuary associated circular virus 13
GCF_000954495.1	Avon-Heathcote Estuary associated circular virus 14
GCF_000955215.1	Avon-Heathcote Estuary associated circular virus 15
GCF_000955555.1	Avon-Heathcote Estuary associated circular virus 16
GCF_000954835.1	Avon-Heathcote Estuary associated circular virus 17
GCF_000955195.1	Avon-Heathcote Estuary associated circular virus 19
GCF_000955535.1	Avon-Heathcote Estuary associated circular virus 2
GCF_000954815.1	Avon-Heathcote Estuary associated circular virus 20
GCF_000954455.1	Avon-Heathcote Estuary associated circular virus 21
GCF_000955175.1	Avon-Heathcote Estuary associated circular virus 22
GCF_000955515.1	Avon-Heathcote Estuary associated circular virus 23
GCF_000954795.1	Avon-Heathcote Estuary associated circular virus 24
GCF_000954435.1	Avon-Heathcote Estuary associated circular virus 25
GCF_000955155.1	Avon-Heathcote Estuary associated circular virus 26
GCF_000955495.1	Avon-Heathcote Estuary associated circular virus 27
GCF_000954775.1	Avon-Heathcote Estuary associated circular virus 28
GCF_000954415.1	Avon-Heathcote Estuary associated circular virus 29
GCF_000954575.1	Avon-Heathcote Estuary associated circular virus 3
GCF_000955295.1	Avon-Heathcote Estuary associated circular virus 4
GCF_000955635.1	Avon-Heathcote Estuary associated circular virus 5
GCF_000954915.1	Avon-Heathcote Estuary associated circular virus 6
GCF_000954555.1	Avon-Heathcote Estuary associated circular virus 7
GCF_000955275.1	Avon-Heathcote Estuary associated circular virus 8
GCF_000955615.1	Avon-Heathcote Estuary associated circular virus 9
GCF_000920415.1	Axonopus compressus streak virus
GCF_000899315.1	Aydin-like pestivirus
GCF_002633435.1	Azobacteroides phage ProJPt-Bp1
GCF_000872705.1	Azospirillum phage Cd
GCF_002890015.1	Babaco mosaic virus
GCF_000906395.1	Baboon adenovirus 3
GCF_008800755.1	Baboon cytomegalovirus OCOM4-37
GCF_000912135.1	Baboon endogenous virus strain M7
GCF_000891275.1	Baboon orthoreovirus
GCF_000928715.1	Bacillariodnavirus LDMD-2013
GCF_000871045.1	Bacillus phage 0305phi8-36
GCF_000873445.1	Bacillus phage 1
GCF_001500675.1	Bacillus phage 250
GCF_000904275.1	Bacillus phage Andromeda
GCF_000881695.1	Bacillus phage AP50
GCF_001743835.1	Bacillus phage AR9
GCF_001743675.2	Bacillus phage Aurora
GCF_001505635.1	Bacillus phage AvesoBmore
GCF_000840305.1	Bacillus phage B103
GCF_000897755.1	Bacillus phage B4
GCF_002602065.1	Bacillus phage B5S
GCF_001736435.1	Bacillus phage BalMu-1
GCF_000841545.1	Bacillus phage Bam35c
GCF_014824185.1	Bacillus phage Baseball_field
GCF_000899475.1	Bacillus phage Bastille
GCF_000846925.1	Bacillus phage BCASJ1c
GCF_000900775.1	Bacillus phage BCD7
GCF_003047795.1	Bacillus phage BceA1
GCF_000918315.1	Bacillus phage Bcp1
GCF_000898735.1	Bacillus phage BCP78
GCF_001041555.1	Bacillus phage BCP8-2
GCF_002602025.1	Bacillus phage BCU4
GCF_002623545.1	Bacillus phage BeachBum
GCF_001743915.1	Bacillus phage Belinda
GCF_000912355.1	Bacillus phage BigBertha
GCF_000912395.1	Bacillus phage Blastoid
GCF_002617825.1	Bacillus phage BM15
GCF_000921655.1	Bacillus phage Bobb
GCF_001551765.1	Bacillus phage Bp8p-C
GCF_002604305.1	Bacillus phage Bp8p-T
GCF_000915475.1	Bacillus phage BPS10C
GCF_000900195.1	Bacillus phage BPS13
GCF_003367035.1	Bacillus phage BSP38
GCF_000898915.1	Bacillus phage BtCS33
GCF_000920935.1	Bacillus phage CAM003
GCF_000911315.1	Bacillus phage CampHawk
GCF_002958285.1	Bacillus phage Carmen17
GCF_001744995.2	Bacillus phage Claudi
GCF_000926735.1	Bacillus phage CP-51
GCF_000905895.1	Bacillus phage Curly
GCF_001745535.1	Bacillus phage Deep Blue
GCF_002611685.1	Bacillus phage Deep-Purple
GCF_001744435.1	Bacillus phage DIGNKC
GCF_001744355.1	Bacillus phage DirtyBetty
GCF_004135185.1	Bacillus phage DK1
GCF_004135225.1	Bacillus phage DK2
GCF_004135245.1	Bacillus phage DK3
GCF_015161355.1	Bacillus phage DLc1
GCF_001736835.1	Bacillus phage Eldridge
GCF_000905295.1	Bacillus phage Eoghan
GCF_000922835.1	Bacillus phage Evoli
GCF_001501855.1	Bacillus phage Eyuki
GCF_000867025.1	Bacillus phage Fah
GCF_000906775.1	Bacillus phage Finn
GCF_000917535.1	Bacillus phage G
GCF_000858305.1	Bacillus phage GA1
GCF_000864165.1	Bacillus phage Gamma
GCF_000859725.1	Bacillus phage GIL16c
GCF_000912995.1	Bacillus phage Glittering
GCF_000913015.1	Bacillus phage Grass
GCF_013348135.1	Bacillus phage Gxv1
GCF_000922815.1	Bacillus phage Hakuna
GCF_002622645.1	Bacillus phage Harambe
GCF_000920895.1	Bacillus phage Hoody T
GCF_000881435.1	Bacillus phage IEBH
GCF_001041155.1	Bacillus phage JBP901
GCF_001504395.1	Bacillus phage JL
GCF_002627305.1	Bacillus phage Juan
GCF_006869665.1	Bacillus phage Karezi
GCF_001745675.1	Bacillus phage Kida
GCF_002627325.1	Bacillus phage KonjoTrouble
GCF_002149325.1	Bacillus phage Mater
GCF_000920055.1	Bacillus phage Megatron
GCF_000910075.1	Bacillus phage MG-B1
GCF_002609385.1	Bacillus phage Mgbh1
GCF_002149605.1	Bacillus phage Moonbeam
GCF_001743755.1	Bacillus phage Nemo
GCF_002755055.1	Bacillus phage Nf
GCF_001745075.1	Bacillus phage Nigalana
GCF_001745735.1	Bacillus phage NotTheCreek
GCF_000912335.1	Bacillus phage Page
GCF_001503455.1	Bacillus phage Palmer
GCF_002149225.1	Bacillus phage Pascal
GCF_001501875.1	Bacillus phage Pavlov
GCF_000898195.1	Bacillus phage PBC1
GCF_002601325.1	Bacillus phage PBS1
GCF_002610955.1	Bacillus phage PfEFR-4
GCF_001746175.1	Bacillus phage PfEFR-5
GCF_000841105.1	Bacillus phage phi105
GCF_002921615.1	Bacillus phage phi105
GCF_000880275.1	Bacillus phage phi29
GCF_002149765.1	Bacillus phage phi4B1
GCF_002149545.1	Bacillus phage phi4J1
GCF_000905015.1	Bacillus phage phiAGATE
GCF_000916355.1	Bacillus phage phiCM3
GCF_000908075.1	Bacillus phage phiNIT1
GCF_000902395.1	Bacillus phage phIS3501
GCF_001744415.1	Bacillus phage Phrodo
GCF_000907095.1	Bacillus phage PM1
GCF_000911355.1	Bacillus phage Pony
GCF_002149425.1	Bacillus phage Pookie
GCF_002755075.1	Bacillus phage PZA
GCF_002614325.1	Bacillus phage QCM11
GCF_000912375.1	Bacillus phage Riggi
GCF_000926075.1	Bacillus phage Riley
GCF_001743735.1	Bacillus phage SageFayge
GCF_001744615.1	Bacillus phage SalinJah
GCF_002623485.1	Bacillus phage SerPounce
GCF_001505855.1	Bacillus phage Shanette
GCF_001736935.1	Bacillus phage Shbh1
GCF_003328825.1	Bacillus phage SIOphi
GCF_000913795.1	Bacillus phage Slash
GCF_000903255.1	Bacillus phage SP-10
GCF_001754685.1	Bacillus phage SP-15
GCF_000837685.1	Bacillus phage SPBc2
GCF_001736955.2	Bacillus phage SPG24
GCF_000881675.1	Bacillus phage SPO1
GCF_000913815.1	Bacillus phage Spock
GCF_000847145.1	Bacillus phage SPP1
GCF_009932005.1	Bacillus phage SRT01hs
GCF_002149345.1	Bacillus phage Stahl
GCF_000913835.1	Bacillus phage Staley
GCF_002149365.1	Bacillus phage Stills
GCF_001745655.1	Bacillus phage Stitch
GCF_002603085.1	Bacillus phage Taylor
GCF_016653765.1	Bacillus phage Thornton
GCF_000880955.1	Bacillus phage TP21-L
GCF_000913375.1	Bacillus phage Troll
GCF_001504235.1	Bacillus phage TsarBomba
GCF_000915835.1	Bacillus phage vB_BanS-Tsamsa
GCF_003718835.1	Bacillus phage vB_BboS-125
GCF_000906215.1	Bacillus phage vB_BceM_Bc431v3
GCF_003329545.1	Bacillus phage vB_BceS-MY192
GCF_001736615.1	Bacillus phage vB_BhaS-171
GCF_007647105.1	Bacillus phage vB_BmeM-Goe8
GCF_009673325.1	Bacillus phage vB_Bpu_PumA1
GCF_009673345.1	Bacillus phage vB_Bpu_PumA2
GCF_002618405.1	Bacillus phage vB_BsuM-Goe3
GCF_002601545.1	Bacillus phage vB_BsuP-Goe1
GCF_003614635.1	Bacillus phage vB_BthP-Goe4
GCF_005566875.1	Bacillus phage vB_BtS_B83
GCF_002611085.1	Bacillus phage vB_BtS_BMBtp14
GCF_000904835.1	Bacillus phage vB_BtS_BMBtp2
GCF_001501795.2	Bacillus phage vB_BtS_BMBtp3
GCF_002627245.1	Bacillus phage vB_BveP-Goe6
GCF_001505535.1	Bacillus phage VMY22
GCF_000925695.1	Bacillus phage Waukesha92
GCF_000864445.1	Bacillus phage WBeta
GCF_003423425.1	Bacillus phage Wes44
GCF_016673615.2	Bacillus phage WhyPhy
GCF_000911915.1	Bacillus phage Wip1
GCF_000896595.1	Bacillus phage W.Ph.
GCF_001745055.1	Bacillus phage Zuko
GCF_000882435.1	Bacteriophage APSE-2
GCF_015620935.1	Bacteriophage DSS3_VP1
GCF_000839045.1	Bacteriophage K139
GCF_001503475.1	Bacteriophage Lily
GCF_000836905.1	Bacteriophage P2
GCF_009667665.1	Bacteriophage Phobos
GCF_009431915.1	Bacteriophage R18C
GCF_000895315.1	Bacteroides phage B124-14
GCF_000883035.1	Bacteroides phage B40-8
GCF_003442555.1	Bacteroides phage crAss001
GCF_016528255.1	Bacteroides phage crAss002
GCF_013387685.1	Bacteroides phage DAC15
GCF_000973355.1	Badger associated gemykibivirus 1
GCF_002814795.1	Badu phasivirus
GCF_000883735.1	Bagaza virus
GCF_013088645.1	Bahia Grande virus
GCF_000924075.1	Ball python nidovirus 1
GCF_002004915.1	Bamaga virus
GCF_000847825.1	Bamboo mosaic virus
GCF_000850485.1	Bamboo mosaic virus satellite RNA
GCF_004040795.1	Bamboo rat circovirus
GCF_000917875.1	Baminivirus
GCF_000871865.1	Banana bract mosaic virus
GCF_003029585.1	Banana bunchy top alphasatellite 1
GCF_003028905.1	Banana bunchy top alphasatellite 2
GCF_003028945.1	Banana bunchy top alphasatellite 3
GCF_000847305.1	Banana bunchy top virus
GCF_000891095.1	Banana streak CA virus
GCF_000862625.1	Banana streak GF virus
GCF_000892735.1	Banana streak IM virus
GCF_000858465.1	Banana streak MY virus
GCF_000857505.1	Banana streak OL virus
GCF_000891075.1	Banana streak UA virus
GCF_000892715.1	Banana streak UI virus
GCF_000892055.1	Banana streak UL virus
GCF_000893615.1	Banana streak UM virus
GCF_000867185.1	Banana streak virus Acuminata Yunnan
GCF_000859245.1	Banana streak VN virus
GCF_002817715.1	Banana virus X
GCF_000872365.1	Bandicoot papillomatosis carcinomatosis virus type 1
GCF_000880095.1	Bandicoot papillomatosis carcinomatosis virus type 2
GCF_001430175.1	Bank vole polyomavirus
GCF_004788655.1	bank vole virus 1
GCF_000848545.1	Banmivirus BanMMV
GCF_000858185.1	Banna virus strain JKT-6423
GCF_002820485.1	Banzi virus
GCF_001717275.1	Barbacena virus Y
GCF_000892615.1	Barbel circovirus
GCF_000884415.1	Barfin flounder nervous necrosis virus
GCF_003847685.1	Bark beetle-associated genomovirus 1
GCF_003847605.1	Bark beetle-associated genomovirus 5
GCF_000862285.1	Barley mild mosaic virus
GCF_000855725.1	Barley stripe mosaic virus
GCF_001630025.1	Barley virus G
GCF_000854205.1	Barley yellow dwarf virus GAV
GCF_003033115.1	Barley yellow dwarf virus GPV
GCF_000907695.1	Barley yellow dwarf virus kerII
GCF_002826645.1	Barley yellow dwarf virus kerIII
GCF_000850645.1	Barley yellow dwarf virus MAV
GCF_000850165.1	Barley yellow dwarf virus PAS
GCF_000859045.1	Barley yellow dwarf virus PAV
GCF_002826665.1	Barley yellow dwarf virus SGV
GCF_000860765.1	Barley yellow mosaic virus
GCF_000847585.1	Barmah Forest virus
GCF_002145665.1	Barur virus
GCF_002375015.1	Basavirus sp.
GCF_002820405.1	Basella alba alphaendornavirus 1
GCF_000874125.1	Basella rugose mosaic virus
GCF_002285025.1	Bastrovirus 7
GCF_001925335.1	Bastrovirus-like_virus/VietNam/Bat/17819_21
GCF_002271045.1	Bastrovirus/VietNam/Bat/16715_78
GCF_001925475.1	Bastrovirus/VietNam/Porcine/17489_85
GCF_001926815.1	Bastrovirus/VietNam/Rat/16715_10
GCF_000888555.1	Bat adeno-associated virus YNM
GCF_000893815.1	Bat adenovirus 2
GCF_000894355.2	bat adenovirus 3
GCF_004789555.1	Batai virus
GCF_002831245.1	Batama virus
GCF_002819465.1	Bat associated circovirus 1
GCF_004049235.1	Bat associated circovirus 11
GCF_000908355.1	Bat associated circovirus 2
GCF_002819505.1	Bat associated circovirus 5
GCF_002819525.1	Bat associated circovirus 6
GCF_002819545.1	Bat associated circovirus 7
GCF_002819565.1	Bat associated circovirus 8
GCF_003033015.1	Bat associated circovirus 9
GCF_002819785.1	Bat associated cyclovirus 11
GCF_002819805.1	Bat associated cyclovirus 13
GCF_002819645.1	Bat associated cyclovirus 2
GCF_002819665.1	Bat associated cyclovirus 3
GCF_002819685.1	Bat associated cyclovirus 4
GCF_002819705.1	Bat associated cyclovirus 6
GCF_002819725.1	Bat associated cyclovirus 7
GCF_002819745.1	Bat associated cyclovirus 8
GCF_002819765.1	Bat associated cyclovirus 9
GCF_002819025.1	Bat astrovirus Hp/Guangxi/LC03/2007
GCF_002819065.1	Bat astrovirus Tm/Guangxi/LD38/2007
GCF_002818945.1	Bat astrovirus Tm/Guangxi/LD71/2007
GCF_002818985.1	Bat astrovirus Tm/Guangxi/LD77/2007
GCF_002008875.1	Bat badicivirus 1
GCF_002008675.1	Bat badicivirus 2
GCF_001564365.1	Bat bocavirus
GCF_003033255.1	Bat bocavirus WM40
GCF_003033265.1	Bat bocavirus XM30
GCF_002355085.1	Bat circovirus
GCF_000930515.1	Bat circovirus POA/2012/II
GCF_000929875.1	Bat circovirus POA/2012/VI
GCF_002118885.1	Bat coronavirus
GCF_012271725.1	Bat coronavirus
GCF_000879255.1	Bat coronavirus 1A
GCF_000887595.1	Bat coronavirus BM48-31/BGR/2008
GCF_000913415.1	Bat coronavirus CDPHE15/USA/2006
GCF_002145985.1	Bat cyclovirus GF-4c
GCF_002008695.1	Bat dicibavirus
GCF_001882015.3	Bat hepacivirus
GCF_002817035.1	Bat hepatovirus BUO2BF86Colafr2010
GCF_002816915.1	Bat hepatovirus SMG18520Minmav2014
GCF_000926915.1	Bat Hp-betacoronavirus/Zhejiang2013
GCF_000889515.1	Bathycoccus sp. RCC1105 virus BpV1
GCF_002008415.1	Bat iflavirus
GCF_001885425.1	Bat mastadenovirus G
GCF_001630065.1	Bat mastadenovirus WIV10
GCF_001630005.1	Bat mastadenovirus WIV11
GCF_001722965.1	Bat mastadenovirus WIV12
GCF_001722705.1	Bat mastadenovirus WIV13
GCF_002158575.1	Bat mastadenovirus WIV17
GCF_002366205.1	Bat mastadenovirus WIV18
GCF_001629825.1	Bat mastadenovirus WIV9
GCF_003260815.1	Bat Middle East Hepe-Astrovirus
GCF_002815275.1	Bat Paramyxovirus Epo_spe/AR1/DRC/2009
GCF_002817115.1	Bat picornavirus
GCF_000893855.1	Bat picornavirus 1
GCF_000891335.1	Bat picornavirus 2
GCF_000892935.1	Bat picornavirus 3
GCF_002817245.1	Bat picornavirus BatPV/V1/13 Hun
GCF_004129735.1	Bat polyomavirus
GCF_001430015.1	bat polyomavirus 2a
GCF_001430635.1	bat polyomavirus 2b
GCF_001430215.1	bat polyomavirus 3b
GCF_001430435.1	bat polyomavirus 4b
GCF_000969095.1	Bat polyomavirus 5a
GCF_002827785.1	Bat polyomavirus 5b
GCF_000968995.1	bat polyomavirus 5b1
GCF_000970605.1	Bat polyomavirus 6a
GCF_000969215.1	Bat polyomavirus 6b
GCF_000969035.1	Bat polyomavirus 6c
GCF_000969155.1	Bat polyomavirus 6d
GCF_004117615.1	Bat rotavirus
GCF_002008535.1	Bat sapelovirus
GCF_002005625.1	Bat sapovirus
GCF_000894635.1	Bat sapovirus TLC58/HK
GCF_001717375.1	Bat tymo-like virus
GCF_002816435.1	Bayou orthohantavirus
GCF_000892195.1	Bdellovibrio phage phi1402
GCF_000903295.1	Bdellovibrio phage phi1422
GCF_000838865.1	Bdellovibrio phage phiMH2K
GCF_000843965.1	Beak and feather disease virus
GCF_001907825.1	BeAn 58058 virus
GCF_018589415.2	Bean bushy stunt virus
GCF_000840005.1	Bean calico mosaic virus
GCF_000902035.1	Bean chlorosis virus
GCF_000861385.1	Bean common mosaic necrosis virus
GCF_000857245.1	Bean common mosaic virus
GCF_000838545.1	Bean dwarf mosaic virus
GCF_000841845.1	Bean golden mosaic virus
GCF_000840225.1	Bean golden yellow mosaic virus
GCF_002867405.1	Bean golden yellow mosaic virus-[Dominican Republic]
GCF_018587735.2	Bean latent virus
GCF_004787795.2	Bean leaf crumple virus
GCF_000850345.1	Bean leafroll virus
GCF_000897275.1	Bean necrotic mosaic virus
GCF_000862925.1	Bean pod mottle virus
GCF_001430295.1	Bean rugose mosaic virus
GCF_000910695.1	Bean white chlorosis mosaic virus
GCF_000875065.1	Bean yellow disorder virus
GCF_000849725.1	Bean yellow dwarf virus
GCF_000893575.1	Bean yellow mosaic Mexico virus
GCF_000863145.1	Bean yellow mosaic virus
GCF_000874845.1	Bear Canyon mammarenavirus
GCF_001045385.1	Bearded dragon parvovirus
GCF_003032725.1	Beatrice Hill virus
GCF_002080235.1	Beauveria bassiana polymycovirus 1
GCF_001045305.1	Beauveria bassiana RNA virus 1
GCF_002988055.1	Beauveria bassiana victorivirus 1
GCF_000922795.1	Beauveria bassiana victorivirus NZL/1980
GCF_000894395.1	Bebaru virus
GCF_001190355.1	Bee Macula-like virus
GCF_004132205.1	Bee Macula-Like virus 2
GCF_000855285.1	Beet black scorch virus
GCF_000849805.1	Beet black scorch virus satellite RNA
GCF_000847745.1	Beet chlorosis virus
GCF_000883355.1	Beet cryptic virus 1
GCF_002868515.1	Beet cryptic virus 2
GCF_002868535.1	Beet cryptic virus 3
GCF_000879795.1	Beet curly top Iran virus
GCF_000843505.1	Beet curly top virus
GCF_000857745.1	Beet mild yellowing virus
GCF_000854465.1	Beet mosaic virus
GCF_000854885.1	Beet necrotic yellow vein virus
GCF_000853445.1	Beet pseudoyellows virus
GCF_000860405.1	Beet ringspot virus
GCF_002867265.1	Beet soil-borne mosaic virus
GCF_000851945.1	Beet soil-borne virus
GCF_000855145.1	Beet virus Q
GCF_000851905.2	Beet western yellows ST9 associated virus
GCF_000852565.1	Beet western yellows virus
GCF_002820285.1	Beet yellow stunt virus
GCF_000860605.1	Beet yellows virus
GCF_000858105.1	Begomovirus-associated DNA-II
GCF_000857145.1	Begomovirus-associated DNA-III
GCF_018589655.1	Begonia flower breaking virus
GCF_001925395.1	Beihai anemone virus 1
GCF_001925295.1	Beihai astro-like virus
GCF_001925435.1	Beihai barnacle virus 10
GCF_001926775.1	Beihai barnacle virus 11
GCF_001925375.1	Beihai barnacle virus 12
GCF_001921375.1	Beihai barnacle virus 13
GCF_001925275.1	Beihai barnacle virus 15
GCF_001925415.1	Beihai barnacle virus 2
GCF_001926755.1	Beihai barnacle virus 3
GCF_001925715.1	Beihai barnacle virus 4
GCF_001926475.1	Beihai barnacle virus 7
GCF_001926975.1	Beihai barnacle virus 8
GCF_001926135.1	Beihai barnacle virus 9
GCF_001443865.1	Beihai barnacle viurs 1
GCF_001925695.1	Beihai blue swimmer crab virus 1
GCF_001926455.1	Beihai blue swimmer crab virus 3
GCF_001926955.1	Beihai charybdis crab virus 1
GCF_001926435.1	Beihai echinoderm virus 1
GCF_001926935.1	Beihai hepe-like virus 10
GCF_001921475.1	Beihai hepe-like virus 4
GCF_001926095.1	Beihai hepe-like virus 8
GCF_001925655.1	Beihai hepe-like virus 9
GCF_001926415.1	Beihai hermit crab virus 1
GCF_001926915.1	Beihai hermit crab virus 3
GCF_001926075.1	Beihai hermit crab virus 4
GCF_001925635.1	Beihai horseshoe crab virus 1
GCF_001925555.1	Beihai hypo-like virus 1
GCF_001926895.1	Beihai mantis shrimp virus 1
GCF_001926055.1	Beihai mantis shrimp virus 2
GCF_001925615.1	Beihai mantis shrimp virus 3
GCF_001925535.1	Beihai mantis shrimp virus 4
GCF_001926875.1	Beihai mantis shrimp virus 5
GCF_001926035.1	Beihai mantis shrimp virus 6
GCF_001921455.1	Beihai mollusks virus 1
GCF_001925595.1	Beihai mollusks virus 2
GCF_001925515.1	Beihai narna-like virus 1
GCF_001926855.1	Beihai narna-like virus 10
GCF_001926015.1	Beihai narna-like virus 11
GCF_001925575.1	Beihai narna-like virus 12
GCF_001925495.1	Beihai narna-like virus 13
GCF_001926295.1	Beihai narna-like virus 14
GCF_001925855.1	Beihai narna-like virus 15
GCF_001926615.1	Beihai narna-like virus 16
GCF_001927115.1	Beihai narna-like virus 17
GCF_001926275.1	Beihai narna-like virus 18
GCF_001925835.1	Beihai narna-like virus 19
GCF_001926595.1	Beihai narna-like virus 2
GCF_001927095.1	Beihai narna-like virus 20
GCF_001926255.1	Beihai narna-like virus 21
GCF_001925355.1	Beihai narna-like virus 22
GCF_001925815.1	Beihai narna-like virus 23
GCF_001926575.1	Beihai narna-like virus 24
GCF_001927075.1	Beihai narna-like virus 26
GCF_001926235.1	Beihai narna-like virus 3
GCF_001925795.1	Beihai narna-like virus 4
GCF_001926555.1	Beihai narna-like virus 6
GCF_001927055.1	Beihai narna-like virus 8
GCF_001926215.1	Beihai narna-like virus 9
GCF_001925455.1	Beihai Nido-like virus 1
GCF_001926795.1	Beihai Nido-like virus 2
GCF_001925775.1	Beihai noda-like virus 11
GCF_001923575.1	Beihai noda-like virus 18
GCF_001924455.1	Beihai noda-like virus 29
GCF_001924915.1	Beihai noda-like virus 5
GCF_001926535.1	Beihai octopus virus 1
GCF_001927035.1	Beihai octopus virus 2
GCF_001926195.1	Beihai paphia shell virus 1
GCF_001925755.1	Beihai paphia shell virus 2
GCF_001926515.1	Beihai paphia shell virus 3
GCF_001927015.1	Beihai paphia shell virus 4
GCF_001926175.1	Beihai partiti-like virus 2
GCF_001921275.1	Beihai permutotetra-like virus 2
GCF_001925735.1	Beihai picobirna-like virus 7
GCF_001926495.1	Beihai picobirna-like virus 8
GCF_001935065.1	Beihai picorna-like virus 1
GCF_001935705.1	Beihai picorna-like virus 100
GCF_001935285.1	Beihai picorna-like virus 101
GCF_001935645.1	Beihai picorna-like virus 102
GCF_001923535.1	Beihai picorna-like virus 103
GCF_001934125.1	Beihai picorna-like virus 104
GCF_001934485.1	Beihai picorna-like virus 105
GCF_001934985.1	Beihai picorna-like virus 106
GCF_001935625.1	Beihai picorna-like virus 107
GCF_001934105.1	Beihai picorna-like virus 108
GCF_001934465.1	Beihai picorna-like virus 11
GCF_001934965.1	Beihai picorna-like virus 110
GCF_001934905.1	Beihai picorna-like virus 111
GCF_001934085.1	Beihai picorna-like virus 112
GCF_001934445.1	Beihai picorna-like virus 113
GCF_001934945.1	Beihai picorna-like virus 114
GCF_001934885.1	Beihai picorna-like virus 115
GCF_001934065.1	Beihai picorna-like virus 116
GCF_001934425.1	Beihai picorna-like virus 117
GCF_001934925.1	Beihai picorna-like virus 118
GCF_001934865.1	Beihai picorna-like virus 119
GCF_001934045.1	Beihai picorna-like virus 120
GCF_001934405.1	Beihai picorna-like virus 121
GCF_001933765.1	Beihai picorna-like virus 122
GCF_001934845.1	Beihai picorna-like virus 123
GCF_001934025.1	Beihai picorna-like virus 124
GCF_001934385.1	Beihai picorna-like virus 125
GCF_001933745.1	Beihai picorna-like virus 14
GCF_001923995.1	Beihai picorna-like virus 15
GCF_001934825.1	Beihai picorna-like virus 16
GCF_001934005.1	Beihai picorna-like virus 17
GCF_001934365.1	Beihai picorna-like virus 18
GCF_001933725.1	Beihai picorna-like virus 19
GCF_001934805.1	Beihai picorna-like virus 2
GCF_001933985.1	Beihai picorna-like virus 20
GCF_001935825.1	Beihai picorna-like virus 21
GCF_001935405.1	Beihai picorna-like virus 23
GCF_001935545.1	Beihai picorna-like virus 24
GCF_002149785.1	Beihai picorna-like virus 26
GCF_001935165.1	Beihai picorna-like virus 27
GCF_001935805.1	Beihai picorna-like virus 28
GCF_001935385.1	Beihai picorna-like virus 30
GCF_001935525.1	Beihai picorna-like virus 32
GCF_001935145.1	Beihai picorna-like virus 33
GCF_001924435.1	Beihai picorna-like virus 35
GCF_001935785.1	Beihai picorna-like virus 39
GCF_001935365.1	Beihai picorna-like virus 4
GCF_001935505.1	Beihai picorna-like virus 40
GCF_001935125.1	Beihai picorna-like virus 41
GCF_001935765.1	Beihai picorna-like virus 42
GCF_001924895.1	Beihai picorna-like virus 43
GCF_001935345.1	Beihai picorna-like virus 44
GCF_001935485.1	Beihai picorna-like virus 45
GCF_001935105.1	Beihai picorna-like virus 46
GCF_001935745.1	Beihai picorna-like virus 47
GCF_001935325.1	Beihai picorna-like virus 48
GCF_001934585.1	Beihai picorna-like virus 49
GCF_001923555.1	Beihai picorna-like virus 5
GCF_001934545.1	Beihai picorna-like virus 50
GCF_001935045.1	Beihai picorna-like virus 51
GCF_001935685.1	Beihai picorna-like virus 52
GCF_001923515.1	Beihai picorna-like virus 53
GCF_001935265.1	Beihai picorna-like virus 54
GCF_001934525.1	Beihai picorna-like virus 55
GCF_001935025.1	Beihai picorna-like virus 56
GCF_002008835.1	Beihai picorna-like virus 57
GCF_001935665.1	Beihai picorna-like virus 58
GCF_002008475.1	Beihai picorna-like virus 59
GCF_001934145.1	Beihai picorna-like virus 6
GCF_001934505.1	Beihai picorna-like virus 60
GCF_001935005.1	Beihai picorna-like virus 61
GCF_001923975.1	Beihai picorna-like virus 62
GCF_001934345.1	Beihai picorna-like virus 63
GCF_001933705.1	Beihai picorna-like virus 64
GCF_001934785.1	Beihai picorna-like virus 65
GCF_001933965.1	Beihai picorna-like virus 66
GCF_001934325.1	Beihai picorna-like virus 67
GCF_001933685.1	Beihai picorna-like virus 68
GCF_001934765.1	Beihai picorna-like virus 69
GCF_001933945.1	Beihai picorna-like virus 7
GCF_001924415.1	Beihai picorna-like virus 70
GCF_001934305.1	Beihai picorna-like virus 71
GCF_001933665.1	Beihai picorna-like virus 72
GCF_001924875.1	Beihai picorna-like virus 73
GCF_001934745.1	Beihai picorna-like virus 74
GCF_001933925.1	Beihai picorna-like virus 75
GCF_001934285.1	Beihai picorna-like virus 77
GCF_001933645.1	Beihai picorna-like virus 79
GCF_001934725.1	Beihai picorna-like virus 8
GCF_001933905.1	Beihai picorna-like virus 80
GCF_001934265.1	Beihai picorna-like virus 81
GCF_001933625.1	Beihai picorna-like virus 82
GCF_001934705.1	Beihai picorna-like virus 83
GCF_001933885.1	Beihai picorna-like virus 84
GCF_001934245.1	Beihai picorna-like virus 85
GCF_001933605.1	Beihai picorna-like virus 87
GCF_001934685.1	Beihai picorna-like virus 9
GCF_001933865.1	Beihai picorna-like virus 90
GCF_001934225.1	Beihai picorna-like virus 91
GCF_001933585.1	Beihai picorna-like virus 93
GCF_001935085.1	Beihai picorna-like virus 96
GCF_001935725.1	Beihai picorna-like virus 99
GCF_001935305.1	Beihai razor shell virus 1
GCF_001934565.1	Beihai razor shell virus 2
GCF_001934665.1	Beihai razor shell virus 3
GCF_001933845.1	Beihai razor shell virus 4
GCF_001934205.1	Beihai rhabdo-like virus 1
GCF_001933565.1	Beihai rhabdo-like virus 2
GCF_003673945.1	Beihai rhabdo-like virus 3
GCF_001934645.1	Beihai rhabdo-like virus 4
GCF_001933825.1	Beihai rhabdo-like virus 5
GCF_001934185.1	Beihai rhabdo-like virus 6
GCF_001933545.1	Beihai sea slater virus 1
GCF_001934625.1	Beihai sea slater virus 2
GCF_001933805.1	Beihai sea slater virus 3
GCF_001934165.1	Beihai sea slater virus 4
GCF_001933525.1	Beihai sesarmid crab virus 1
GCF_001934605.1	Beihai sesarmid crab virus 2
GCF_002288695.1	Beihai sesarmid crab virus 3
GCF_002288775.1	Beihai sesarmid crab virus 4
GCF_001933785.1	Beihai sesarmid crab virus 7
GCF_001935245.1	Beihai shrimp virus 1
GCF_001935885.1	Beihai shrimp virus 2
GCF_002004255.1	Beihai shrimp virus 3
GCF_001935465.1	Beihai shrimp virus 4
GCF_001935605.1	Beihai shrimp virus 5
GCF_001935225.1	Beihai shrimp virus 6
GCF_001935865.1	Beihai sipunculid worm virus 1
GCF_001935445.1	Beihai sipunculid worm virus 2
GCF_001935585.1	Beihai sipunculid worm virus 3
GCF_001935205.1	Beihai sipunculid worm virus 4
GCF_001935845.1	Beihai sipunculid worm virus 5
GCF_001935425.1	Beihai sipunculid worm virus 6
GCF_001935565.1	Beihai sobemo-like virus 1
GCF_001924395.1	Beihai sobemo-like virus 10
GCF_001935185.1	Beihai sobemo-like virus 11
GCF_001961555.1	Beihai sobemo-like virus 12
GCF_001962295.1	Beihai sobemo-like virus 13
GCF_001924855.1	Beihai sobemo-like virus 14
GCF_001963815.1	Beihai sobemo-like virus 15
GCF_001963215.1	Beihai sobemo-like virus 16
GCF_001923495.1	Beihai sobemo-like virus 17
GCF_001961535.1	Beihai sobemo-like virus 18
GCF_001962275.1	Beihai sobemo-like virus 19
GCF_001963795.1	Beihai sobemo-like virus 2
GCF_001963195.1	Beihai sobemo-like virus 20
GCF_001961515.1	Beihai sobemo-like virus 21
GCF_001962255.1	Beihai sobemo-like virus 22
GCF_001963775.1	Beihai sobemo-like virus 23
GCF_001923955.1	Beihai sobemo-like virus 24
GCF_001963175.1	Beihai sobemo-like virus 25
GCF_001924375.1	Beihai sobemo-like virus 26
GCF_001961495.1	Beihai sobemo-like virus 27
GCF_001962235.1	Beihai sobemo-like virus 3
GCF_001963755.1	Beihai sobemo-like virus 4
GCF_001963155.1	Beihai sobemo-like virus 5
GCF_001961475.1	Beihai sobemo-like virus 6
GCF_001962215.1	Beihai sobemo-like virus 7
GCF_001963735.1	Beihai sobemo-like virus 8
GCF_001963135.1	Beihai sobemo-like virus 9
GCF_001961455.1	Beihai sphaeromadae virus 1
GCF_001962195.1	Beihai sphaeromadae virus 2
GCF_001921295.1	Beihai sphaeromadae virus 3
GCF_001963715.1	Beihai sphaeromadae virus 4
GCF_001963115.1	Beihai tiger crab virus 1
GCF_001961435.1	Beihai tombus-like virus 1
GCF_001962175.1	Beihai tombus-like virus 10
GCF_001963695.1	Beihai tombus-like virus 11
GCF_001961715.1	Beihai tombus-like virus 12
GCF_001962455.1	Beihai tombus-like virus 13
GCF_001963975.1	Beihai tombus-like virus 14
GCF_001963375.1	Beihai tombus-like virus 15
GCF_001961695.1	Beihai tombus-like virus 16
GCF_001962435.1	Beihai tombus-like virus 17
GCF_001963955.1	Beihai tombus-like virus 18
GCF_001967275.1	Beihai tombus-like virus 19
GCF_001963355.1	Beihai tombus-like virus 2
GCF_001961675.1	Beihai tombus-like virus 3
GCF_001924835.1	Beihai tombus-like virus 4
GCF_001962415.1	Beihai tombus-like virus 5
GCF_001963935.1	Beihai tombus-like virus 7
GCF_001963335.1	Beihai tombus-like virus 8
GCF_001961655.1	Beihai tombus-like virus 9
GCF_001962395.1	Beihai toti-like virus 4
GCF_001963915.1	Beihai uca arcuata virus 1
GCF_001963315.1	Beihai victori-like virus 1
GCF_001961635.1	Beihai weivirus-like virus 1
GCF_001962375.1	Beihai weivirus-like virus 11
GCF_001963895.1	Beihai weivirus-like virus 12
GCF_001963295.1	Beihai weivirus-like virus 13
GCF_001961615.1	Beihai weivirus-like virus 15
GCF_001962355.1	Beihai weivirus-like virus 16
GCF_001963875.1	Beihai weivirus-like virus 17
GCF_001963275.1	Beihai weivirus-like virus 18
GCF_001961595.1	Beihai weivirus-like virus 2
GCF_001962335.1	Beihai weivirus-like virus 20
GCF_001963855.1	Beihai weivirus-like virus 21
GCF_001963255.1	Beihai weivirus-like virus 3
GCF_001961575.1	Beihai weivirus-like virus 4
GCF_001964135.1	Beihai weivirus-like virus 5
GCF_001963535.1	Beihai weivirus-like virus 7
GCF_001961855.1	Beihai weivirus-like virus 8
GCF_001962595.1	Beihai weivirus-like virus 9
GCF_001964115.1	Beihai zhaovirus-like virus 1
GCF_001963515.1	Beihai zhaovirus-like virus 2
GCF_001961835.1	Beihai zhaovirus-like virus 3
GCF_001962575.1	Beihai zhaovirus-like virus 4
GCF_001964095.1	Beihai zhaovirus-like virus 5
GCF_000868925.1	Beilong virus
GCF_002986145.1	Belladonna mottle virus
GCF_004790015.1	Bellavista virus
GCF_003029555.1	Bellflower veinal mottle virus
GCF_001308735.1	Bellflower vein chlorosis virus
GCF_012271645.1	Bellinger River virus
GCF_002820425.1	Bell pepper alphaendornavirus
GCF_000873425.1	Bell pepper mottle virus
GCF_004788635.1	Beluga whale alphaherpesvirus 1
GCF_000872845.1	Beluga whale coronavirus SW1
GCF_002210855.1	Bemisia-associated genomovirus AdDF
GCF_002211035.1	Bemisia-associated genomovirus AdO
GCF_002210835.1	Bemisia-associated genomovirus NfO
GCF_003034035.1	Bendhi Yellow Vein Mosaic/Mesta Yellow Vein Mosaic alphasatellite
GCF_002817815.1	Bermuda grass etched-line virus
GCF_001926835.1	Bermuda grass latent virus
GCF_000927035.1	Berrimah virus
GCF_018591365.1	Betachrysovirus aspergilli
GCF_002816195.1	Betacoronavirus England 1
GCF_002816175.1	Betacoronavirus Erinaceus/VMC/DEU/2012
GCF_000930095.1	Betacoronavirus HKU24
GCF_002827885.1	Betapolyomavirus arplanirostris
GCF_000902195.1	Betapolyomavirus calbifrons
GCF_018587075.1	Betapolyomavirus callosciuri
GCF_002118645.1	Betapolyomavirus canis
GCF_000929995.1	Betapolyomavirus cercopitheci
GCF_000898215.1	Betapolyomavirus equi
GCF_000837865.1	Betapolyomavirus hominis
GCF_001907925.1	Betapolyomavirus lepweddellii
GCF_000837645.1	Betapolyomavirus macacae
GCF_000901355.1	Betapolyomavirus mafricanus
GCF_000928995.1	Betapolyomavirus mastomysis
GCF_000903015.1	Betapolyomavirus ptedavyi
GCF_000928095.1	Betapolyomavirus secuchlopygerythrus
GCF_000837065.1	Betapolyomavirus secumuris
GCF_001891055.1	Betapolyomavirus securanorvegicus
GCF_000873085.1	Betapolyomavirus tertihominis
GCF_002080195.1	Betapolyomavirus vicugnae
GCF_000887415.1	Bettongia penicillata papillomavirus 1
GCF_001019855.1	Bhanja virus
GCF_000843925.1	Bhendi yellow vein betasatellite
GCF_000881075.1	Bhendi yellow vein Bhubhaneswar virus
GCF_001046725.1	Bhendi yellow vein Delhi virus [2004:New Delhi]
GCF_004786815.1	Bhendi yellow vein Haryana virus [2003:Karnal]
GCF_000891395.1	Bhendi yellow vein India betasatellite [India:Aurangabad:OY164:2006]
GCF_000889575.1	Bhendi yellow vein India virus [India:Dharwad OYDWR2:2006]
GCF_000989055.1	Bhendi yellow vein mosaic alphasatellite
GCF_000889595.1	Bhendi yellow vein mosaic betasatellite [India:Coimbator:OYCO1:2005]
GCF_001046705.1	Bhendi yellow vein mosaic virus
GCF_000898635.1	Bhendi yellow vein mosaic virus-associated alphasatellite
GCF_001579335.1	Bhindi yellow vein alphasatellite
GCF_000915195.1	Bidens mosaic virus
GCF_000889115.1	Bidens mottle virus
GCF_011064345.1	Bifidobacterium phage BadAargau2
GCF_011064355.1	Bifidobacterium phage BadAztec1
GCF_002024675.1	Big Cypress virus
GCF_002219505.1	Big Sioux River virus
GCF_002831265.1	Bimiti virus
GCF_001308375.1	Binucleate Rhizoctonia mitovirus K1
GCF_001967655.1	Biomphalaria virus 1
GCF_001974175.1	Biomphalaria virus 2
GCF_001968155.1	Biomphalaria virus 3
GCF_004117235.1	Bipolaris maydis botybirnavirus 1
GCF_002145905.1	Bipolaris maydis partitivirus 1
GCF_004117555.1	Bipolaris maydis partitivirus 2
GCF_004790375.1	Birao virus
GCF_002024795.1	Biratnagar virus
GCF_004132845.1	Birch leaf roll-associated virus
GCF_000866905.1	Bitter gourd leaf curl betasatellite
GCF_014884275.1	Bitter gourd yellow mosaic virus
GCF_000926175.1	Bitter gourd yellow vein virus
GCF_001907865.1	Bivalve hepelivirus G
GCF_001907765.1	Bivalve RNA virus G1
GCF_001907885.1	Bivalve RNA virus G2
GCF_001907905.1	Bivalve RNA virus G3
GCF_001907805.1	Bivalve RNA virus G4
GCF_001907785.1	Bivalve RNA virus G5
GCF_000855345.1	Black beetle virus
GCF_000881795.1	Blackberry chlorotic ringspot virus
GCF_000913355.1	Blackberry vein banding-associated virus
GCF_004132425.1	Blackberry virus A
GCF_000893735.1	Blackberry virus E
GCF_001567075.1	Blackberry virus F
GCF_002817835.1	Blackberry virus S
GCF_000868605.1	Blackberry virus Y
GCF_000858905.1	Blackberry yellow vein-associated virus
GCF_004132805.1	Blackbird arilivirus
GCF_000927895.1	Blackbird associated gemycircularvirus 1
GCF_000927915.1	Blackbird associated gemykibivirus 1
GCF_002817355.1	Black Creek Canal orthohantavirus
GCF_004133905.1	Blackcurrant-associated closterovirus 1
GCF_002288795.1	Black currant leaf chlorosis associated virus
GCF_004134225.1	Blackcurrant leafroll-associated virus 1
GCF_004134245.1	Blackcurrant leafroll-associated virus 1
GCF_004134285.1	Blackcurrant leafroll-associated virus 1
GCF_000849565.1	Blackcurrant reversion virus
GCF_000852285.1	Blackcurrant reversion virus satellite RNA
GCF_000970585.1	Black grass cryptic virus 2
GCF_000970565.1	Black grass varicosavirus-like virus
GCF_013086935.1	Blacklegged tick phlebovirus 3
GCF_000920555.1	Black medic leafroll alphasatellite 1
GCF_000914275.1	Black medic leaf roll virus
GCF_000851425.1	Black queen cell virus
GCF_000867325.1	Black raspberry necrosis virus
GCF_000872065.1	Black raspberry virus F
GCF_000928815.1	Black robin associated gemykibivirus 1
GCF_000928835.1	Black sea bass polyomavirus 1
GCF_000880175.1	Blainvillea yellow spot virus
GCF_000843285.1	Blattella germanica densovirus 1
GCF_004133405.1	Blechmonas luni narnavirus 1
GCF_004133425.1	Blechomonas maslovi narnavirus 1
GCF_004133445.1	Blechomonas wendygibsoni narnavirus 1
GCF_000897995.1	Blechum interveinal chlorosis virus
GCF_004787075.1	Blechum yellow vein virus
GCF_000853685.1	Blotched snakehead virus
GCF_001448395.1	Blueberry fruit drop associated virus
GCF_002867165.1	Blueberry latent spherical virus
GCF_000887675.1	Blueberry latent virus
GCF_002817375.1	Blueberry leaf mottle virus
GCF_000921335.2	Blueberry mosaic associated virus
GCF_000893955.1	Blueberry necrotic ring blotch virus
GCF_000837345.1	Blueberry red ringspot virus
GCF_000861365.1	Blueberry scorch virus
GCF_000912635.1	Blueberry shock virus
GCF_001586925.1	Blueberry shoestring virus
GCF_000897595.1	Blueberry virus A
GCF_001678835.1	Bluegill hepatitis B virus
GCF_000902235.1	Blue squill virus A
GCF_000854445.3	Bluetongue virus
GCF_004134345.1	Boa constrictor papillomavirus 1
GCF_000889135.1	Bocavirus gorilla/GBoV1/2009
GCF_002827285.1	Bocavirus pig/SX/China/2010
GCF_002821785.1	Boerhavia yellow spot virus
GCF_002826565.1	Bohle iridovirus
GCF_000924715.1	Boiling Springs Lake RNA-DNA hybrid virus
GCF_003673905.1	Bolahun virus variant 2
GCF_001746095.1	Bole Tick Virus 2
GCF_001441115.1	Bole Tick Virus 3
GCF_001444065.1	Bole tick virus 4
GCF_003505815.1	Bombali ebolavirus
GCF_004132225.1	Bombus cryptarum densovirus
GCF_000846085.1	Bombyx mori cypovirus 1 satellite RNA
GCF_003033205.1	Bombyx mori densovirus 1
GCF_000908215.1	Bombyx mori densovirus 3
GCF_000861145.1	Bombyx mori densovirus 5
GCF_002819305.1	Bombyx mori densovirus Zhenjiang
GCF_001271195.1	Bombyx mori iflavirus
GCF_002817955.1	Bombyx mori latent virus
GCF_000892755.1	Bombyx mori Macula-like virus
GCF_000837145.1	Bombyx mori nucleopolyhedrovirus
GCF_000852425.1	Boolarra virus
GCF_000862865.1	Border disease virus
GCF_000841725.1	Bordetella phage BPP-1
GCF_002954935.1	Bordetella phage CN1
GCF_002954945.1	Bordetella phage CN2
GCF_002954955.1	Bordetella phage FP1
GCF_002954965.1	Bordetella phage MW2
GCF_002743695.1	Bordetella phage vB_BbrM_PHB04
GCF_002366305.1	Borna disease virus 1
GCF_000847565.3	Borna disease virus 2
GCF_000885375.1	Bornean orang-utan polyomavirus
GCF_002366225.2	Bosavirus MS-2016a
GCF_001430515.1	Bos taurus papillomavirus 12
GCF_001714395.1	Bos taurus papillomavirus 13
GCF_001714535.1	Bos taurus papillomavirus 16
GCF_001714435.1	Bos taurus papillomavirus 17
GCF_001714475.1	Bos taurus papillomavirus 18
GCF_001714375.1	Bos taurus papillomavirus 19
GCF_001714515.1	Bos taurus papillomavirus 20
GCF_001714415.1	Bos taurus papillomavirus 21
GCF_000864305.1	Bos taurus papillomavirus 7
GCF_013154975.1	Botrylloides leachii nidovirus
GCF_002116115.1	Botryosphaeria dothidea chrysovirus 1
GCF_000924415.1	Botryosphaeria dothidea victorivirus 1
GCF_001974015.1	Botryosphaeria dothidea virus 1
GCF_000874945.1	Botryotinia fuckeliana partitivirus 1
GCF_000873065.1	Botryotinia fuckeliana totivirus 1
GCF_001866855.1	Botrytis cinerea betaendornavirus 1
GCF_003260875.1	Botrytis cinerea fusarivirus 1
GCF_003260895.1	Botrytis cinerea fusarivirus 1-S1
GCF_003260915.1	Botrytis cinerea fusarivirus 1-S2
GCF_003260855.1	Botrytis cinerea hypovirus 1
GCF_003260935.1	Botrytis cinerea hypovirus 1 satellite-like RNA
GCF_003260955.1	Botrytis cinerea hypovirus 1 satellite-like RNA-S
GCF_000883195.2	Botrytis cinerea mitovirus 1
GCF_001461625.1	Botrytis cinerea mitovirus 2
GCF_001461465.1	Botrytis cinerea mitovirus 3
GCF_001461185.1	Botrytis cinerea mitovirus 4
GCF_001461065.3	Botrytis cinerea negative-stranded RNA virus 1
GCF_000929135.1	Botrytis cinerea RNA virus 1
GCF_001461305.1	Botrytis ourmia-like virus
GCF_000899715.1	Botrytis porri botybirnavirus 1
GCF_000848525.1	Botrytis virus F
GCF_000854485.1	Botrytis virus X
GCF_002818055.1	Bottlenose dolphin adenovirus 1
GCF_900098775.1	Bottlenose dolphin adenovirus 1
GCF_002818905.1	Bottlenose dolphin astrovirus 1
GCF_002004955.1	Bouboui virus
GCF_000880895.1	Bougainvillea chlorotic vein banding virus
GCF_000846165.1	Bovine adeno-associated virus
GCF_002818015.1	Bovine adenovirus 1
GCF_002818035.1	Bovine adenovirus 10
GCF_000844185.1	Bovine adenovirus 2
GCF_000844245.1	Bovine adenovirus 3
GCF_000904975.1	Bovine adenovirus 6
GCF_002814635.1	Bovine alphaherpesvirus 2
GCF_000842385.2	Bovine alphaherpesvirus 5
GCF_000922875.1	Bovine astrovirus
GCF_000918415.1	Bovine astrovirus B170/HK
GCF_000916515.1	Bovine astrovirus B18/HK
GCF_000914835.1	Bovine astrovirus B76-2/HK
GCF_000917375.1	Bovine astrovirus B76/HK
GCF_000922275.1	Bovine astrovirus CH13
GCF_000845805.1	Bovine atadenovirus D
GCF_001714355.1	Bovine calicivirus strain Kirklareli
GCF_000862505.1	Bovine coronavirus
GCF_000845545.1	Bovine ephemeral fever virus
GCF_001646435.1	Bovine faeces associated circular DNA molecule 1
GCF_001645855.1	Bovine faeces associated circular DNA virus 1
GCF_001646215.1	Bovine faeces associated circular DNA virus 2
GCF_001645915.1	Bovine faeces associated smacovirus 1
GCF_001646095.1	Bovine faeces associated smacovirus 2
GCF_001646295.1	Bovine faeces associated smacovirus 3
GCF_001646475.1	Bovine faeces associated smacovirus 4
GCF_001645895.1	Bovine faeces associated smacovirus 5
GCF_001646075.1	Bovine faeces associated smacovirus 6
GCF_000848225.1	Bovine foamy virus
GCF_000839745.1	Bovine gammaherpesvirus 4
GCF_000921015.1	Bovine gammaherpesvirus 6
GCF_000972615.1	Bovine hepacivirus
GCF_008777455.1	Bovine herpesvirus type 1.1
GCF_003033335.1	Bovine hokovirus 1
GCF_000848165.1	Bovine immunodeficiency virus
GCF_000853665.1	Bovine leukemia virus
GCF_000847265.1	Bovine mastadenovirus A
GCF_000885255.1	Bovine mastadenovirus B
GCF_001021215.1	Bovine nidovirus TCH5
GCF_000849305.1	Bovine orthopneumovirus
GCF_002220025.1	Bovine papillomavirus
GCF_000844045.1	Bovine papular stomatitis virus
GCF_000837625.1	Bovine parvovirus
GCF_003033295.1	Bovine parvovirus 1
GCF_000846945.1	Bovine parvovirus - 2
GCF_002937235.1	Bovine parvovirus 3
GCF_000930935.1	Bovine picornavirus
GCF_000927975.1	Bovine polyomavirus 2
GCF_000930535.1	Bovine polyomavirus 3
GCF_002815455.1	Bovine respiratory syncytial virus ATCC51908
GCF_000854745.1	Bovine respirovirus 3
GCF_001619055.1	Bovine retrovirus CH15
GCF_002816515.1	Bovine rhinitis A virus
GCF_000879775.1	bovine rhinitis B virus 1
GCF_002080315.1	Bovine rhinovirus 1
GCF_004133865.1	Bovine serum-associated circular virus
GCF_004133885.1	Bovine serum-associated circular virus
GCF_000861245.1	Bovine viral diarrhea virus 1
GCF_003029635.1	Bovine viral diarrhea virus 2
GCF_000885615.1	Bovine viral diarrhea virus 3 Th/04_KhonKaen
GCF_002118085.1	Bowe virus
GCF_004790395.1	Bozo virus
GCF_000844405.1	Bracoviriform congregatae
GCF_000860105.1	Bracoviriform demolitoris
GCF_002833945.1	Bracoviriform facetosae
GCF_002833865.1	Bracoviriform flavipedis
GCF_002833885.1	Bracoviriform glomeratae
GCF_002833845.1	Bracoviriform inaniti
GCF_002833965.1	Bracoviriform indiense
GCF_002827765.1	Bracoviriform kariyai
GCF_002833905.1	Bracoviriform marginiventris
GCF_002833925.1	Bracoviriform melanoscelae
GCF_003181335.1	Bracoviriform nigricipitis
GCF_002836525.1	Bracoviriform rubeculae
GCF_001866305.1	Bradson virus
GCF_004790475.1	Brassica campestris chrysovirus 1
GCF_004134645.1	Brassica napus RNA virus 1
GCF_000894875.2	Brassica yellows virus
GCF_001602085.1	Brazilian marseillevirus
GCF_000909835.1	Brazoran virus
GCF_000865145.1	Breda virus
GCF_001707005.1	Brejeira virus
GCF_001505195.1	Brevibacillus phage Abouo
GCF_000914135.1	Brevibacillus phage Davies
GCF_001504215.1	Brevibacillus phage Jenst
GCF_001551445.1	Brevibacillus phage Jimmer1
GCF_002624405.1	Brevibacillus phage Jimmer2
GCF_001505675.1	Brevibacillus phage Osiris
GCF_001500375.1	Brevibacillus phage Sundance
GCF_013284075.1	Brevibacterium phage AGM1
GCF_002629305.1	Brevibacterium phage LuckyBarnes
GCF_000873865.1	Brevicoryne brassicae virus - UK
GCF_013086645.1	Brno virus
GCF_000851565.1	Broad bean mottle virus
GCF_000851065.1	Broad bean necrosis virus
GCF_002867085.1	Broad bean stain virus
GCF_000910755.1	Broad bean true mosaic virus
GCF_000853465.1	Broad bean wilt virus 1
GCF_000861605.1	Broad bean wilt virus 2
GCF_002828025.1	Broad-leafed dock virus A
GCF_000892375.1	Brochothrix phage A9
GCF_000891715.1	Brochothrix phage BL3
GCF_000890735.1	Brochothrix phage NF5
GCF_000854965.1	Brome mosaic virus
GCF_000860645.1	Brome streak mosaic virus
GCF_000930895.1	Bromus-associated circular DNA virus 1
GCF_000930255.1	Bromus-associated circular DNA virus 2
GCF_000931075.1	Bromus-associated circular DNA virus 3
GCF_000929195.1	Bromus-associated circular DNA virus 4
GCF_000890415.1	Bromus catharticus striate mosaic virus
GCF_000889955.1	Broome virus
GCF_003032745.1	Brown greater galago prosimian foamy virus
GCF_001754265.1	Brucella phage BiPBO1
GCF_000902275.1	Brucella phage Pr
GCF_000900615.1	Brucella phage Tb
GCF_002117675.1	Bruges virus
GCF_000879495.1	Brugmansia mild mottle virus
GCF_000906515.1	Brugmansia mosaic virus
GCF_000889295.1	Brugmansia suaveolens mottle virus
GCF_000879735.1	Bruynoghevirus LUZ24
GCF_001503155.1	BtMr-AlphaCoV/SAX2011
GCF_001505415.1	BtNv-AlphaCoV/SC2013
GCF_001504755.1	BtRf-AlphaCoV/HuB2013
GCF_001501755.1	BtRf-AlphaCoV/YN2012
GCF_002814715.1	Bubaline alphaherpesvirus 1
GCF_000842245.1	Budgerigar fledgling disease virus - 1
GCF_013086695.1	Buenaventura virus
GCF_000924255.1	Bufavirus-3
GCF_004130925.1	Bufonid herpesvirus 1
GCF_002820505.1	Bukalasa bat virus
GCF_002816215.1	Bulbul coronavirus HKU11-934
GCF_000889155.1	Bundibugyo ebolavirus
GCF_000849925.1	Bunyamwera virus
GCF_003032555.1	Burana virus
GCF_000908875.1	Burdock mottle virus
GCF_001866205.1	Burke-Gilman virus
GCF_002605605.1	Burkholderia phage AP3
GCF_000845445.1	Burkholderia phage Bcep1
GCF_000865925.1	Burkholderia phage Bcep176
GCF_000840865.2	Burkholderia phage Bcep22
GCF_000844585.1	Burkholderia phage Bcep43
GCF_000845425.1	Burkholderia phage Bcep781
GCF_000844905.1	Burkholderia phage BcepB1A
GCF_000843605.1	Burkholderia phage BcepC6B
GCF_000873005.1	Burkholderia phage BcepF1
GCF_000873805.1	Burkholderia phage BcepGomr
GCF_000882995.1	Burkholderia phage BcepIL02
GCF_000903775.1	Burkholderia phage BcepMigl
GCF_000841805.1	Burkholderia phage BcepMu
GCF_000840725.1	Burkholderia phage BcepNazgul
GCF_000873385.1	Burkholderia phage BcepNY3
GCF_004771375.1	Burkholderia phage BcepSaruman
GCF_005394215.1	Burkholderia phage BcepSauron
GCF_002604225.1	Burkholderia phage Bp-AMP1
GCF_000899095.1	Burkholderia phage DC1
GCF_014488745.1	Burkholderia phage FLC5
GCF_000914995.1	Burkholderia phage JG068
GCF_000893295.1	Burkholderia phage KL3
GCF_000881475.1	Burkholderia phage KS10
GCF_000891775.1	Burkholderia phage KS14
GCF_000891735.1	Burkholderia phage KS5
GCF_000885155.1	Burkholderia phage KS9
GCF_015502025.1	Burkholderia phage Mana
GCF_015502035.1	Burkholderia phage Mica
GCF_000846305.1	Burkholderia phage phi1026b
GCF_000893155.1	Burkholderia phage phi644-2
GCF_017654305.1	Burkholderia phage phiE094
GCF_000871505.1	Burkholderia phage phiE12-2
GCF_000840845.1	Burkholderia phage phiE125
GCF_000870585.1	Burkholderia phage phiE202
GCF_000873105.1	Burkholderia phage phiE255
GCF_000861045.1	Burkholderia phage phiE52237
GCF_000908615.1	Burkholderia phage ST79
GCF_000898995.1	Burkholderia phage vB_BceS_AH2
GCF_000897395.1	Burkholderia phage vB_BceS_KL1
GCF_003094055.1	Burkholderia phage vB_BmuP_KL4
GCF_000914155.1	Butcherbird polyomavirus
GCF_000886075.1	Butterbur mosaic virus
GCF_002987525.1	Butterfly flower mosaic virus
GCF_004789715.1	Buttonwillow virus
GCF_009932015.1	Butyrivibrio phage Arawn
GCF_000914375.1	Buzura suppressaria nucleopolyhedrovirus
GCF_002118905.1	Bwamba orthobunyavirus
GCF_018585185.1	Caaingua virus
GCF_002829845.1	Cabassou virus
GCF_013087725.1	Cabbage cytorhabdovirus 1
GCF_002867425.1	Cabbage leaf curl Jamaica virus
GCF_000838405.1	Cabbage leaf curl virus
GCF_004131865.1	Cacao Bacilliform SriLanka Virus
GCF_002004675.1	Cacao mild mosaic virus
GCF_002819325.1	Cacao swollen shoot CD virus
GCF_004131745.1	Cacao swollen shoot CE virus
GCF_004131765.1	Cacao swollen shoot Ghana J virus
GCF_004131785.1	Cacao swollen shoot Ghana K virus
GCF_004131805.1	Cacao swollen shoot Ghana L virus
GCF_004788595.1	Cacao swollen shoot Ghana M virus
GCF_004131825.1	Cacao swollen shoot Ghana N virus
GCF_004788615.1	Cacao swollen shoot Ghana Q virus
GCF_004131845.1	Cacao swollen shoot Ghana R virus
GCF_002819345.1	Cacao swollen shoot Togo A virus
GCF_000844305.1	Cacao swollen shoot virus
GCF_013086365.1	Cacao virus
GCF_002986155.1	Cacao yellow mosaic virus
GCF_002005015.1	Cacao yellow vein banding virus
GCF_004789995.1	Cache Valley virus
GCF_004789515.1	Cachoeira Porteira virus
GCF_000954535.1	Cacipacore virus
GCF_000883515.1	Cactus mild mottle virus
GCF_000856405.1	Cactus virus X
GCF_000889395.1	Cafeteria roenbergensis virus BV-PW1
GCF_013086785.1	Caimito virus
GCF_000897635.1	Caladenia virus A
GCF_001274205.1	Calanoida sp. copepod associated circular virus
GCF_002828305.1	Calanthe mild mosaic virus
GCF_000908175.1	Calibrachoa mottle virus
GCF_000859525.1	Calicivirus isolate TCG
GCF_000883855.1	Calicivirus pig/AB90/CAN
GCF_003972565.1	California encephalitis virus
GCF_002827325.1	California sea lion adeno-associated virus 1
GCF_000920015.1	California sea lion adenovirus 1
GCF_002194505.1	California sea lion astrovirus 2
GCF_002827225.1	California sea lion bocavirus 1
GCF_002827245.1	California sea lion bocavirus 3
GCF_000887115.1	California sea lion polyomavirus 1
GCF_004787835.1	Caligus rogercresseyi rhabdovirus
GCF_002890515.1	Calla lily chlorotic spot virus
GCF_001274445.1	Callinectes ornatus blue crab associated circular virus
GCF_001274065.1	Callinectes sapidus associated circular virus
GCF_001629885.2	Callinectes sapidus reovirus 1
GCF_001714495.1	Callistephus mottle virus
GCF_000843305.1	Callitrichine gammaherpesvirus 3
GCF_001500975.1	Camel alphacoronavirus
GCF_003033415.1	Camel associated drosmacovirus 1
GCF_003033425.1	Camel associated drosmacovirus 2
GCF_003033505.1	Camel associated porprismacovirus 1
GCF_003033515.1	Camel associated porprismacovirus 2
GCF_003033525.1	Camel associated porprismacovirus 3
GCF_003033535.1	Camel associated porprismacovirus 4
GCF_004132585.1	Camellia chlorotic dwarf-associated virus
GCF_018589485.1	Camellia lemon glow virus
GCF_004128695.1	Camellia oleifera amalgavirus 1
GCF_000839105.1	Camelpox virus
GCF_000890775.1	Camelus dromedarius papillomavirus 1
GCF_000892415.1	Camelus dromedarius papillomavirus 2
GCF_001579375.1	Camponotus nipponicus virus
GCF_001028985.1	Camponotus yamaokai virus
GCF_000902535.1	Campylobacter phage CP21
GCF_001308835.1	Campylobacter phage CP220
GCF_000899455.1	Campylobacter phage CP30A
GCF_002986005.1	Campylobacter phage CP81
GCF_001308555.1	Campylobacter phage CPt10
GCF_000895115.1	Campylobacter phage CPX
GCF_000893555.1	Campylobacter phage NCTC12673
GCF_001884615.1	Campylobacter phage PC14
GCF_001308675.2	Campylobacter phage vB_CcoM-IBB_35
GCF_002614145.1	Campylobacter phage vB_CjeM_Los1
GCF_012271745.1	Canada goose coronavirus
GCF_001305565.3	Canary bornavirus 1
GCF_002366325.1	Canary bornavirus 2
GCF_000921835.1	Canary bornavirus 3
GCF_000846785.1	Canary circovirus
GCF_000896095.1	Canary polyomavirus
GCF_000841685.1	Canarypox virus
GCF_000929895.1	Cangyuan orthoreovirus
GCF_001646155.1	Canid alphaherpesvirus 1
GCF_000857845.1	Canine adenovirus 1
GCF_000856885.1	Canine adenovirus 2
GCF_000973215.1	Canine astrovirus
GCF_000905315.1	Canine bocavirus 1
GCF_000906275.1	Canine circovirus
GCF_002194365.1	Canine kobuvirus
GCF_000845925.1	Canine mastadenovirus A
GCF_000863725.1	Canine minute virus
GCF_000854065.1	Canine morbillivirus
GCF_004133925.1	Canine papillomavirus 21
GCF_004133945.1	Canine papillomavirus 22
GCF_000848925.1	Canine parvovirus
GCF_000908335.1	Canine picodicistrovirus
GCF_000895375.1	Canine picornavirus
GCF_000851085.1	Canine vesivirus
GCF_000896375.1	Canis familiaris papillomavirus 10
GCF_000920395.1	Canis familiaris papillomavirus 13
GCF_000902855.1	Canis familiaris papillomavirus 14
GCF_000954895.1	Canis familiaris papillomavirus 16
GCF_000844385.1	Canis familiaris papillomavirus 2
GCF_000869325.1	Canis familiaris papillomavirus 3
GCF_000878975.1	Canis familiaris papillomavirus 4
GCF_000884335.1	Canis familiaris papillomavirus 6
GCF_000894855.1	Canis familiaris papillomavirus 8
GCF_000894895.1	Canis familiaris papillomavirus 9
GCF_001745435.1	Cannabis cryptic virus
GCF_001684505.1	Canna yellow mottle associated virus
GCF_002819365.1	Canna yellow mottle virus
GCF_000885315.1	Canna yellow streak virus
GCF_002145545.1	Cano Delgadito orthohantavirus
GCF_002119025.1	Cao Bang orthohantavirus
GCF_004117415.1	Cape gooseberry ilarvirus 1
GCF_002817495.1	Caper latent virus
GCF_002118425.1	Capim virus
GCF_018583455.1	Capra aegagrus polyomavirus 1
GCF_000868145.1	Capra hircus papillomavirus 1
GCF_000911775.1	Capraria yellow spot Yucatan virus
GCF_000874665.1	Capreolus capreolus papillomavirus 1
GCF_002814735.1	Caprine alphaherpesvirus 1
GCF_000857525.1	Caprine arthritis encephalitis virus
GCF_002814875.1	Caprine gammaherpesvirus 2
GCF_000915315.1	Caprine kobuvirus
GCF_001443845.1	Caprine parainfluenza virus 3
GCF_004128655.1	Capsicum annuum amalgavirus 1
GCF_000868405.1	Capsicum chlorosis virus
GCF_000842625.1	Captovirus AFV1
GCF_004788135.1	Capuchin monkey hepatitis B virus
GCF_002815975.1	Carajas virus
GCF_002118585.1	Caraparu virus
GCF_000848365.1	Cardamine chlorotic fleck virus
GCF_000913955.1	Cardamom bushy dwarf alphasatellite
GCF_002867695.1	Cardamom bushy dwarf virus
GCF_003180955.1	Cardamom mosaic virus
GCF_000879055.1	Cardiospermum yellow leaf curl betasatellite
GCF_002816635.1	cardiovirus C1
GCF_000880755.1	Caretta caretta papillomavirus 1
GCF_002820525.1	Carey Island virus
GCF_000926215.1	Caribou associated gemykrogvirus 1
GCF_009734245.1	Carjivirus communis
GCF_002146105.1	Carnation cryptic virus 3
GCF_000845845.1	Carnation etched ring virus
GCF_000856765.2	Carnation Italian ringspot virus
GCF_002986105.1	Carnation latent virus
GCF_000854705.1	Carnation mottle virus
GCF_002820305.1	Carnation necrotic fleck virus
GCF_000852765.1	Carnation ringspot virus
GCF_002828325.1	Carnation vein mottle virus
GCF_000913155.1	Carnation yellow fleck virus
GCF_000915915.1	Carp picornavirus 1
GCF_000925115.1	Carrot Ch virus 1
GCF_000925095.1	Carrot Ch virus 2
GCF_002867815.1	Carrot cryptic virus
GCF_000856805.1	Carrot mottle mimic virus
GCF_001689795.1	Carrot mottle mimic virus satellite RNA
GCF_000893875.1	Carrot mottle virus
GCF_001689875.1	Carrot mottle virus satellite RNA
GCF_002817415.1	Carrot necrotic dieback virus
GCF_000851505.1	Carrot red leaf luteovirus associated RNA
GCF_000854305.1	Carrot red leaf virus
GCF_000924455.1	Carrot thin leaf virus
GCF_000927615.2	Carrot torradovirus 1
GCF_002828345.1	Carrot virus Y
GCF_000884075.1	Carrot yellow leaf virus
GCF_001040795.1	Casadabanvirus LPB1
GCF_000841125.1	Casphalia extranea densovirus
GCF_000919515.1	Cassava associated gemycircularvirus 1
GCF_000884835.1	Cassava brown streak virus
GCF_000849345.1	Cassava common mosaic virus
GCF_000929575.1	Cassava Ivorian bacilliform virus
GCF_000898675.1	Cassava mosaic Madagascar alphasatellite
GCF_000895455.1	Cassava mosaic Madagascar virus
GCF_002008795.1	Cassava satellite virus
GCF_000838625.1	Cassava vein mosaic virus
GCF_000885215.1	Cassava virus C
GCF_002116295.1	Cassava virus X
GCF_000861785.1	Cassia yellow blotch virus
GCF_002149845.1	Castlerea virus
GCF_000914255.1	Castor canadensis papillomavirus 1
GCF_000919795.1	Casuarina virus
GCF_000898535.1	CAS virus
GCF_001029025.1	Catharanthus mosaic virus
GCF_000928135.1	Catharanthus yellow mosaic virus
GCF_001654205.1	Catopsilia pomona nucleopolyhedrovirus
GCF_000922635.1	Cat Que virus
GCF_004131885.1	Cattle blood-associated circovirus-like virus
GCF_004131905.1	Cattle blood-associated circovirus-like virus
GCF_003848585.1	Cattle blood-associated gemycircularvirus
GCF_002831305.1	Catu virus
GCF_002817735.1	Caucasus prunus virus
GCF_000848745.2	Cauliflower mosaic virus
GCF_003443255.1	Caulobacter phage CcrBL10
GCF_003443295.1	Caulobacter phage CcrBL9
GCF_000899635.1	Caulobacter phage CcrColossus
GCF_003443275.1	Caulobacter phage CcrPW
GCF_000900555.1	Caulobacter phage CcrRogue
GCF_003443315.2	Caulobacter phage CcrSC
GCF_000899655.1	Caulobacter phage CcrSwift
GCF_000927355.1	Caulobacter phage Cr30
GCF_002743595.1	Caulobacter phage Lullwater
GCF_002149385.1	Caulobacter phage Percy
GCF_000903235.1	Caulobacter phage phiCb5
GCF_000900535.1	Caulobacter phage phiCbK
GCF_002607065.1	Caulobacter phage Sansa
GCF_002607085.1	Caulobacter phage Seuss
GCF_000901575.1	Caulobacter virus Karma
GCF_000903095.1	Caulobacter virus Magneto
GCF_000891195.1	Cavally virus
GCF_000904135.1	Caviid betaherpesvirus 2
GCF_002814815.1	Cebine betaherpesvirus 1
GCF_000924595.1	Cedar virus
GCF_001995575.1	Cedratvirus A11
GCF_000898435.1	Celeribacter phage P12053L
GCF_013088255.1	Celery latent virus
GCF_000893475.1	Celery mosaic virus
GCF_000862225.3	Cell fusing agent virus
GCF_019089635.1	Cellulophaga phage Calle_1
GCF_019089805.1	Cellulophaga phage Ingeline_1
GCF_019089955.1	Cellulophaga phage Nekkels_1
GCF_000910535.1	Cellulophaga phage phi10:1
GCF_000909675.1	Cellulophaga phage phi12:1
GCF_000910435.1	Cellulophaga phage phi12:2
GCF_000910495.1	Cellulophaga phage phi12a:1
GCF_000907995.1	Cellulophaga phage phi13:2
GCF_000909615.1	Cellulophaga phage phi14:2
GCF_000909655.1	Cellulophaga phage phi17:1
GCF_000908055.1	Cellulophaga phage phi17:2
GCF_000911595.1	Cellulophaga phage phi18:1
GCF_000910515.1	Cellulophaga phage phi18:3
GCF_000908935.1	Cellulophaga phage phi19:1
GCF_000909575.1	Cellulophaga phage phi19:3
GCF_000909635.1	Cellulophaga phage phi38:1
GCF_000908015.1	Cellulophaga phage phi39:1
GCF_000910475.1	Cellulophaga phage phi4:1
GCF_000908035.1	Cellulophaga phage phi46:1
GCF_000911615.1	Cellulophaga phage phi46:3
GCF_000908955.1	Cellulophaga phage phi48:2
GCF_000904495.1	Cellulophaga phage phiSM
GCF_000906115.1	Cellulophaga phage phiST
GCF_001866225.1	Centovirus AC
GCF_003032755.1	Central cimpanzee simian foamy virus
GCF_000896055.1	Centrosema yellow spot virus
GCF_001792745.1	Ceratobasidium endornavirus A
GCF_001792725.1	Ceratobasidium endornavirus B
GCF_002149885.1	Ceratobasidium endornavirus C
GCF_001777285.1	Ceratobasidium endornavirus D
GCF_001792765.1	Ceratobasidium endornavirus G
GCF_002828365.1	Ceratobium mosaic virus
GCF_000872885.1	Ceratocystis polonica partitivirus
GCF_000879375.1	Ceratocystis resinifera virus 1
GCF_000846965.1	Cercopithecine alphaherpesvirus 2
GCF_000848845.1	Cercopithecine alphaherpesvirus 9
GCF_000884915.1	Cercopithecine betaherpesvirus 5
GCF_000848445.1	Cereal yellow dwarf virus RPS
GCF_000853365.1	Cereal yellow dwarf virus RPV
GCF_000840025.1	Cereal yellow dwarf virus-RPV satellite RNA
GCF_002814755.1	Cervid alphaherpesvirus 1
GCF_018583625.1	Cervid alphaherpesvirus 3
GCF_003033185.1	Cervus elaphus papillomavirus 2
GCF_001646555.1	Cervus papillomavirus 2
GCF_000845725.1	Cestrum yellow leaf curling virus
GCF_002145805.1	Chaco virus
GCF_000904955.1	Chaerephon polyomavirus 1
GCF_000863905.1	Chaetoceros protobacilladnavirus 1
GCF_000892315.1	Chaetoceros protobacilladnavirus 3
GCF_000887835.1	Chaetoceros protobacilladnavirus 4
[truncated: 9,739 more rows]
